# Supplementary material for: Heat stress directly impairs gut integrity and recruits distinct immune cell populations into the bovine intestine
Source: Proc Natl Acad Sci U S A. 2019 May 7;116(21):10333–8. doi: 10.1073/pnas.1820130116 (PMC6535017; doi:10.1073/pnas.1820130116)
Supplement: Supplementary File [file pnas.1820130116.sd01.xlsx]

## Sheet: Suppl_Table 1_expression_LCM
	*genes not annotated in Ensembl but in NCBI, release105				NuGen Ovation Solo protocol
					FPKM values in infiltrating cells
Ensembl_id	gene_name	Chromosome	base pair of 5' coordinate	length	FPKM_LCM1	FPKM_LCM2	FPKM_LCM6	FPKM_LCM7
ENSBTAG00000046619	5S_rRNA	1	19774	126	0	0	0	0
ENSBTAG00000006858	new_gene	1	34627	930	0	0	0	0
ENSBTAG00000039257	new_gene	1	69695	948	0	0	0	0
ENSBTAG00000035349	new_gene	1	83323	942	0	0	0	0
ENSBTAG00000001753	CLIC6*	1	124849	1972	0	0	0.68	0
ENSBTAG00000005540	CBX3	1	264298	546	0	0	0	17.13
ENSBTAG00000020035	RCAN1	1	351708	2273	9.18	3.15	6.52	1.23
ENSBTAG00000001150	KCNE1*	1	401206	795	0	0	0	0
ENSBTAG00000026259	new_gene	1	421945	336	0	0	0	0
ENSBTAG00000013841	C21orf140	1	459812	1019	0	0	0	0
ENSBTAG00000011528	SMIM11A	1	463572	514	25.84	11.14	5.24	0
ENSBTAG00000026260	KCNE2	1	484627	777	0	0	0	0
ENSBTAG00000045984	new_gene	1	559139	192	0	0	0	0
ENSBTAG00000012594	MRPS6	1	669920	879	25.91	27.68	10.73	5.32
ENSBTAG00000046118	new_gene	1	709515	626	69.72	13.72	21.53	13.45
ENSBTAG00000047487	U6	1	750707	107	0	0	0	0
ENSBTAG00000018278	ATP5PO*	1	922635	739	74.47	89.1	45.59	74.67
ENSBTAG00000021997	ITSN1	1	944294	5553	16.74	14.44	14.07	15.83
ENSBTAG00000008490	CRYZL1	1	1189228	1400	29.82	7.16	32.73	22.71
ENSBTAG00000035175	DONSON	1	1223586	2581	8.82	6.66	3.13	5.44
ENSBTAG00000008482	SON	1	1233910	7206	104.02	120.97	95.18	87.87
ENSBTAG00000009188	GART	1	1265743	3716	15.83	11.56	15.96	20.39
ENSBTAG00000009187	DNAJC28	1	1308527	1167	4.88	7.36	2.31	0.8
ENSBTAG00000001258	TMEM50B	1	1324544	2049	22.23	19.56	15.78	23.74
ENSBTAG00000043399	SNORA20	1	1367493	126	0	0	0	0
ENSBTAG00000012899	IFNGR2	1	1376827	921	127.74	80.82	43.89	86.32
ENSBTAG00000021819	IFNAR1	1	1467704	3292	50.73	55.66	27.43	51.99
ENSBTAG00000019404	IL10RB*	1	1563137	1869	24.37	24.51	10.09	21.02
ENSBTAG00000015212	IFNAR2	1	1593295	2664	11.4	16.66	21.24	9.48
ENSBTAG00000047288	LOC526226*	1	1675216	312	0	0	0	0
ENSBTAG00000037547	OLIG1	1	1776499	834	0	0	0	0
ENSBTAG00000043993	C21orf62	1	2029406	1566	0	0	0	0.6
ENSBTAG00000003064	PAXBP1	1	2067036	4641	23.31	34.54	13.65	29.02
ENSBTAG00000003063	SYNJ1	1	2109219	3985	31.43	31.97	34.83	31.22
ENSBTAG00000003059	CFAP298*	1	2204895	1289	14.72	37.76	10.45	3.63
ENSBTAG00000017310	EVA1C	1	2259115	1619	4.69	6.19	0	6.35
ENSBTAG00000012412	URB1	1	2382873	7402	5.64	6.77	4.55	0.51
ENSBTAG00000023718	MRAP	1	2462828	801	0	0	0	0
ENSBTAG00000016619	MIS18A	1	2490259	1132	0	0	0	0
ENSBTAG00000020762	HUNK	1	2781252	2136	0	2.01	0	0
ENSBTAG00000018855	SCAF4	1	3072635	3447	17.62	17.44	24.24	20.89
ENSBTAG00000018854	SOD1*	1	3113949	856	79.81	98.66	20.46	85.23
ENSBTAG00000017839	TIAM1	1	3483533	5776	0.33	0.25	3.73	1.46
ENSBTAG00000044299	bta-mir-2284i	1	3580210	77	0	0	0	0
ENSBTAG00000046072	bta-mir-2284x	1	3607747	96	0	0	0	0
ENSBTAG00000004530	new_gene	1	3805674	768	0	0	0	0
ENSBTAG00000034869	KRTAP11-1	1	3972170	880	0	0	0	0
ENSBTAG00000046804	KRTAP7-1	1	4036042	264	0	0	0	0
ENSBTAG00000015812	KRTAP8-1	1	4059171	192	0	0	0	0
ENSBTAG00000044154	new_gene	1	4257434	192	0	0	0	0
ENSBTAG00000045424	U6	1	4411217	97	0	0	0	0
ENSBTAG00000039602	KRTAP13-1*	1	4775170	845	0	0	0	0
ENSBTAG00000037933	KRTAP13-3	1	4846978	471	0	0	0	0
ENSBTAG00000039597	KRTAP27-1	1	4893290	1709	0	0	0	0
ENSBTAG00000046384	KRTAP24-1	1	4955536	873	0	0	0	0
ENSBTAG00000039820	CLDN8	1	5035870	1988	0	0	0.68	0
ENSBTAG00000039255	CLDN17	1	5095766	678	0	0	0	0
ENSBTAG00000030124	new_gene	1	5378510	92	0	0	0	0
ENSBTAG00000034854	GRIK1	1	5745203	2813	0	0	0	0
ENSBTAG00000045873	new_gene	1	5891441	309	0	0	0	0
ENSBTAG00000042595	U6	1	6120226	123	0	0	0	0
ENSBTAG00000004139	BACH1	1	6157625	2226	39.21	28.29	9.08	17.65
ENSBTAG00000007444	MAP3K7CL	1	6366369	1468	5.17	0	0	0
ENSBTAG00000014233	CCT8*	1	6475462	1870	46.68	42.1	22.34	83.03
ENSBTAG00000020122	USP16	1	6490671	2873	34.35	32.38	30.49	24.09
ENSBTAG00000020121	RWDD2B	1	6521212	1685	10.14	7.65	13.6	3.33
ENSBTAG00000000201	LTN1	1	6545662	6146	19.76	18.4	15.79	17.35
ENSBTAG00000038433	LOC615183*	1	6609181	351	0	0	0	0
ENSBTAG00000001412	N6AMT1	1	6630182	1442	2.63	3.97	0	3.24
ENSBTAG00000045479	U6	1	6827406	107	0	0	0	0
ENSBTAG00000040155	LOC526789*	1	8328039	312	0	0	0	0
ENSBTAG00000042331	SNORA51	1	8652130	123	0	0	0	0
ENSBTAG00000000648	ADAMTS5	1	8811792	2805	2.71	0	7.21	0.67
ENSBTAG00000000706	ADAMTS1	1	8955134	4243	38.91	28	31.12	24.03
ENSBTAG00000045024	U6	1	9062785	62	0	0	0	0
ENSBTAG00000005742	new_gene	1	9242710	465	8.16	0	0	0
ENSBTAG00000043488	U6	1	9555605	107	0	0	0	0
ENSBTAG00000017753	APP	1	9607382	3092	216.64	155.08	92.83	222.94
ENSBTAG00000042557	U6	1	9865765	107	0	0	0	0
ENSBTAG00000019043	GABPA	1	10034320	1628	11.66	30.77	50.49	21.26
ENSBTAG00000000605	ATP5J	1	10069680	558	51.01	35.91	2.41	38.55
ENSBTAG00000000603	JAM2	1	10083035	1809	12.59	11.87	5.21	1.03
ENSBTAG00000019542	MRPL39	1	10201965	1077	10.57	27.91	8.76	13.9
ENSBTAG00000036404	bta-mir-155	1	10227276	65	0	0	0	0
ENSBTAG00000042261	U6	1	10273737	104	0	0	0	0
ENSBTAG00000043064	U6	1	10612426	107	0	0	0	0
ENSBTAG00000038900	new_gene	1	10956251	409	0	0	0	2.29
ENSBTAG00000048165	new_gene	1	12234087	97	0	0	0	0
ENSBTAG00000045128	7SK	1	14608519	335	0	0	0	0
ENSBTAG00000003301	NCAM2	1	14791090	2842	0	0	0	0
ENSBTAG00000036841	5S_rRNA	1	15438160	120	0	0	0	0
ENSBTAG00000039704	new_gene	1	15808719	112	0	0	0	0
ENSBTAG00000047337	U6	1	17397105	106	0	0	0	0
ENSBTAG00000044598	5S_rRNA	1	17600002	85	0	0	0	0
ENSBTAG00000043929	5S_rRNA	1	17827697	107	0	0	0	0
ENSBTAG00000000597	TMPRSS15	1	18058709	3863	0	0	23.02	0
ENSBTAG00000000588	CHODL	1	18208866	2506	0	0	0	0
ENSBTAG00000001395	C21orf91	1	18719635	1159	32.75	32.11	40.69	46.81
ENSBTAG00000045008	U6	1	18801459	107	0	0	0	0
ENSBTAG00000047943	new_gene	1	18902910	963	0	4.46	0	0
ENSBTAG00000018704	BTG3	1	18909512	1311	24.61	2.18	0	9.27
ENSBTAG00000004869	CXADR*	1	18950612	2078	0	0	1.3	0
ENSBTAG00000043726	7SK	1	18963334	287	0	0	0	0
ENSBTAG00000040418	PPP1CA	1	19864723	993	0	0	0	0
ENSBTAG00000029827	bta-mir-125b-2	1	19881347	85	0	0	0	0
ENSBTAG00000029912	MIRLET7C*	1	19930454	94	0	0	0	0
ENSBTAG00000029768	bta-mir-99a	1	19931185	81	0	0	0	0
ENSBTAG00000047183	new_gene	1	20472812	201	0	0	26.82	0
ENSBTAG00000044220	U6	1	20511001	106	0	0	0	0
ENSBTAG00000019314	USP25	1	20664990	3246	49.69	61.74	50.23	43.8
ENSBTAG00000047293	NRIP1	1	21693828	3471	79.27	58.15	32.61	106.17
ENSBTAG00000002623	SAMSN1	1	22123655	1780	38.38	50.66	70.41	43.09
ENSBTAG00000012908	HSPA13	1	22290120	2088	31.81	37.02	59.37	37.18
ENSBTAG00000034347	RBM11	1	22455500	2000	3.8	0	21.56	12.63
ENSBTAG00000038512	LIPI*	1	22474171	1029	0	0	0	0
ENSBTAG00000038913	new_gene	1	22552002	766	44.59	22.42	0	13.43
ENSBTAG00000046369	new_gene	1	23101043	111	0	0	0	0
ENSBTAG00000047674	5S_rRNA	1	23767708	119	0	0	0	0
ENSBTAG00000048144	5S_rRNA	1	23770026	119	0	0	0	0
ENSBTAG00000046755	new_gene	1	23993692	393	4.83	3.64	27.43	9.52
ENSBTAG00000010462	ROBO2	1	24395321	4260	7.57	6.38	6.64	7.03
ENSBTAG00000028813	5S_rRNA	1	24669306	119	0	0	0	0
ENSBTAG00000043751	U2	1	24817331	145	0	0	0	0
ENSBTAG00000009851	ROBO1	1	25620170	5592	3.39	2.05	7.47	4.01
ENSBTAG00000037354	new_gene	1	25664275	71	0	0	0	0
ENSBTAG00000005101	new_gene	1	28411204	324	0	0	0	0
ENSBTAG00000008359	new_gene	1	28611818	423	0	0	0	0
ENSBTAG00000036262	GBE1	1	28658790	2634	43.95	39.13	23.53	34.8
ENSBTAG00000046383	new_gene	1	30300687	857	4.43	5.01	0	12.01
ENSBTAG00000045043	U4	1	30811262	91	0	0	0	0
ENSBTAG00000043669	U6	1	30990463	103	0	0	0	0
ENSBTAG00000038026	new_gene	1	32160180	154	0	0	0	0
ENSBTAG00000045974	new_gene	1	32836014	591	3.21	0	0	0
ENSBTAG00000009219	CADM2	1	33285874	1694	4.48	0	0	0
ENSBTAG00000034284	new_gene	1	33853693	957	0	0	0	0
ENSBTAG00000026156	VGLL3	1	34683616	1005	7.55	1.42	0	0
ENSBTAG00000007939	CHMP2B	1	34970460	2430	16.4	9.42	2.77	8.47
ENSBTAG00000009128	POU1F1	1	35009035	1136	0	0	0	0
ENSBTAG00000039151	HTR1F	1	35603049	1101	0	0	0	0
ENSBTAG00000046393	U4	1	35649284	107	0	13.38	12.59	0
ENSBTAG00000046959	CGGBP1*	1	35655412	2490	46.49	34.49	20.02	34.93
ENSBTAG00000023675	LOC100335242*	1	35660674	3303	20.68	28.17	13.06	17.56
ENSBTAG00000007970	C3orf38	1	35753286	1350	42.17	31.81	32.94	51.27
ENSBTAG00000045590	new_gene	1	36089413	810	0	0	0	1.15
ENSBTAG00000006811	EPHA3	1	36837036	2383	6.37	7.81	13.01	6.67
ENSBTAG00000023652	PROS1	1	37803108	2382	47.8	46.87	16.97	22.77
ENSBTAG00000005155	ARL13B	1	37875395	1565	12.13	9.15	16.36	14.94
ENSBTAG00000005162	STX19	1	37915516	1039	0	0	0	0
ENSBTAG00000015728	NSUN3	1	37960749	2519	12.05	7.39	3.21	7.05
ENSBTAG00000046492	new_gene	1	38712791	426	0	0	0	0
ENSBTAG00000045781	Metazoa_SRP	1	40496877	297	12.78	14.46	9.07	3.15
ENSBTAG00000034182	new_gene	1	40580693	1356	0	0	0	0
ENSBTAG00000044111	EPHA6	1	40608729	3378	0	0	0	0
ENSBTAG00000042804	U6	1	41209068	106	0	0	0	0
ENSBTAG00000043097	U6	1	41529797	107	0	0	0	0
ENSBTAG00000010091	ARL6	1	41640353	3650	1.04	4.31	12.18	2.56
ENSBTAG00000047147	new_gene	1	41700079	4023	10.85	14.23	11.72	21.85
ENSBTAG00000008346	new_gene	1	41758531	3110	16.47	5.06	6.5	9.02
ENSBTAG00000044771	5S_rRNA	1	41819290	99	0	0	0	0
ENSBTAG00000015546	MINA	1	41826468	1818	4.18	3.94	6.67	3.09
ENSBTAG00000001416	GABRR3	1	41870257	1407	0	0	0	0
ENSBTAG00000023668	new_gene	1	41955547	933	0	0	0	0
ENSBTAG00000047095	OR5AC2	1	41997951	930	0	0	1.45	0
ENSBTAG00000040456	new_gene	1	42035719	948	0	0	0	0
ENSBTAG00000022908	LOC783843*	1	42095389	978	0	0	0	0
ENSBTAG00000027113	LOC783884*	1	42119014	915	0	0	0	2.04
ENSBTAG00000033437	LOC789957*	1	42203169	945	0	0	0	0
ENSBTAG00000047371	new_gene	1	42308634	963	0	0	0	0
ENSBTAG00000044603	U6	1	42315901	103	0	0	0	0
ENSBTAG00000037820	LOC785848*	1	42358223	927	0	0	0	0
ENSBTAG00000027782	OR5K1*	1	42420006	963	0	0	0	0
ENSBTAG00000020996	CLDND1	1	42451745	2034	32.65	38.71	21.86	26.21
ENSBTAG00000020997	GPR15	1	42468327	1077	0	7.97	5	0
ENSBTAG00000028582	U1	1	42481847	163	0	0	0	0
ENSBTAG00000004124	CPOX	1	42518056	2109	9.9	3.39	8.95	0
ENSBTAG00000044934	SNORA68	1	42547015	137	0	0	0	0
ENSBTAG00000023666	LOC100848540*	1	42566823	686	0	0	0	0
ENSBTAG00000004471	ST3GAL6	1	42678533	4652	23.25	30.46	29.26	37.2
ENSBTAG00000014889	DCBLD2	1	42743866	2187	18.22	3.93	1.23	11.12
ENSBTAG00000013662	COL8A1	1	43541936	5107	0	0	0	0
ENSBTAG00000013663	CMSS1	1	43730028	840	0	1.7	9.63	0
ENSBTAG00000013664	FILIP1L	1	43756830	2805	37.21	48.48	42.76	15.67
ENSBTAG00000013667	TMEM30C*	1	44127068	1171	0	0	0	7.99
ENSBTAG00000015010	TBC1D23	1	44199315	2110	36.87	28.49	7.03	21.28
ENSBTAG00000004833	NIT2	1	44261477	1166	3.25	11.05	16.18	13.64
ENSBTAG00000014302	TOMM70	1	44294568	2170	36.73	29.02	24.84	22.84
ENSBTAG00000034442	LNP1	1	44332311	3403	2.23	3.37	0.79	0
ENSBTAG00000045333	U6	1	44371074	112	0	0	0	0
ENSBTAG00000013321	LOC529036*	1	44393265	1164	0	0	0	0
ENSBTAG00000013806	EFHB	1	44647591	2701	2.11	6.89	10.98	3.12
ENSBTAG00000046385	RAB5A	1	44747456	1050	37.95	28.63	25.67	23.16
ENSBTAG00000004061	PP2D1	1	44755394	1916	0	0	0	0
ENSBTAG00000000746	KAT2B	1	44857815	2558	33.38	46.45	19.49	18.28
ENSBTAG00000000752	SGO1	1	44947709	2864	0	0.5	0	0.65
ENSBTAG00000004538	ZNF596	1	45021274	4066	0.47	0.7	2.65	2.99
ENSBTAG00000047076	new_gene	1	45091053	408	0	0	0	0
ENSBTAG00000004459	TMEM45A*	1	45281219	1462	0	0	6.45	0
ENSBTAG00000012140	ADGRG7	1	45415066	3066	2.48	0	0	0
ENSBTAG00000016363	TFG	1	45489052	1945	41.95	41.21	35.33	28.37
ENSBTAG00000048157	new_gene	1	45522505	3417	5.55	9.63	12.62	12.32
ENSBTAG00000026836	new_gene	1	45667461	2054	5.54	13.24	5.9	5.92
ENSBTAG00000015662	IMPG2	1	46088714	3774	7.04	4.93	12.14	14.37
ENSBTAG00000016932	SENP7	1	46162638	4885	15.54	35.46	26.21	9.76
ENSBTAG00000018731	new_gene	1	46322718	1059	12.54	2.7	0	4.42
ENSBTAG00000024027	TRMT10C	1	46339132	1679	1.13	12.79	8.03	5.01
ENSBTAG00000015069	PCNP	1	46355783	2260	49.54	93.1	53.66	45.52
ENSBTAG00000013460	ZBTB11	1	46382671	3197	20.18	13.88	36.25	20.19
ENSBTAG00000013461	RPL24	1	46415223	547	246.31	170.09	172.45	129.95
ENSBTAG00000013464	CEP97	1	46431094	3343	3.97	8.14	3.22	2.8
ENSBTAG00000013465	NXPE3	1	46464509	1961	10.64	10.95	12.37	5.72
ENSBTAG00000010987	Mail	1	46543385	3601	22.13	21.86	18.71	11.43
ENSBTAG00000045162	U6	1	46562374	106	0	0	0	0
ENSBTAG00000024806	new_gene	1	47006456	468	0	0	0	0
ENSBTAG00000047093	new_gene	1	47062525	990	0	0	0	0
ENSBTAG00000044510	SNORA18	1	47097435	114	0	0	0	0
ENSBTAG00000003666	ZPLD1	1	47253805	1248	0	0	0	0
ENSBTAG00000038252	new_gene	1	47898425	59	0	0	0	0
ENSBTAG00000000088	ALCAM	1	50332272	1752	55.24	51.47	63.07	76.34
ENSBTAG00000013057	CBLB	1	50659370	3098	36.14	54.52	20.44	51.93
ENSBTAG00000005414	TMSB4*	1	51022816	608	630.45	442.61	248.23	387.66
ENSBTAG00000045897	new_gene	1	51289617	92	0	0	0	0
ENSBTAG00000047234	new_gene	1	51727651	115	0	0	0	0
ENSBTAG00000045335	bta-mir-2286	1	52194906	74	0	0	0	0
ENSBTAG00000046313	CCDC54	1	52363681	1231	0	0	0	0
ENSBTAG00000039575	5S_rRNA	1	52383027	115	0	0	0	0
ENSBTAG00000006893	BBX	1	52548841	3628	18.83	11.84	24.51	22.17
ENSBTAG00000003585	CD47	1	53103996	3007	87.72	90.92	60.95	62.21
ENSBTAG00000005787	IFT57	1	53295477	1602	5.92	2.68	4.21	0
ENSBTAG00000018397	HHLA2	1	53510439	1095	0	0	13.54	0
ENSBTAG00000018399	MYH15*	1	53530575	5841	0	0	0	0.8
ENSBTAG00000017140	KIAA1524	1	53727496	2988	5.72	9.1	2.71	0
ENSBTAG00000006158	DZIP3	1	53768326	3112	4.27	8.28	15.16	1.5
ENSBTAG00000047012	new_gene	1	53913505	93	0	0	0	0
ENSBTAG00000000183	TRAT1	1	53995476	2516	9.05	13.09	8.03	0.74
ENSBTAG00000015475	MORC1	1	54140526	2946	0	0	0.46	0
ENSBTAG00000044520	U6	1	54406683	101	0	0	0	0
ENSBTAG00000020460	DPPA2	1	54481399	1252	0	0	0	0
ENSBTAG00000038103	DPPA4*	1	54509507	955	0	0	0	0
ENSBTAG00000022275	new_gene	1	54649606	645	0	0	2.09	0
ENSBTAG00000000609	new_gene	1	54654216	576	26.36	17.4	53.81	11.37
ENSBTAG00000042390	U6	1	55636975	106	0	0	0	0
ENSBTAG00000045855	new_gene	1	55802106	135	0	0	0	0
ENSBTAG00000033360	new_gene	1	55872821	639	0	0	0	0
ENSBTAG00000045820	new_gene	1	56028467	114	0	0	0	0
ENSBTAG00000038651	new_gene	1	56164104	609	0	0	0	0
ENSBTAG00000013769	NECTIN3	1	56353745	1533	12.38	2.8	22.85	15.86
ENSBTAG00000014441	CD96	1	56722581	2020	3.76	4.96	0.67	6.48
ENSBTAG00000046637	ZBED2	1	56759266	657	0	0	0	0
ENSBTAG00000012646	PLCXD2	1	56844455	1023	0	0	0	0
ENSBTAG00000001209	PHLDB2	1	57054879	4086	25.54	41.34	33.31	16.48
ENSBTAG00000004601	ABHD10	1	57156326	1409	5.39	26.41	21.04	34.52
ENSBTAG00000047422	new_gene	1	57170510	108	0	0	0	0
ENSBTAG00000004599	TAGLN3	1	57178554	1031	1.84	0	0	0
ENSBTAG00000015065	TMPRSS7	1	57213904	2590	0	0	0	0
ENSBTAG00000016554	C3orf52	1	57279554	935	2.03	0	1.44	0
ENSBTAG00000016556	GCSAM	1	57326875	577	13.15	2.48	0	0
ENSBTAG00000019332	SLC9C1	1	57360423	3411	0	0	0	0
ENSBTAG00000033319	CD200	1	57568530	1007	11.31	7.11	0	2.79
ENSBTAG00000011871	BTLA	1	57672616	876	17.33	24.51	75.38	27.76
ENSBTAG00000009084	ATG3	1	57752209	1527	69.59	67.49	51.18	50.23
ENSBTAG00000009085	SLC35A5	1	57786942	3094	25.76	31.92	39.63	33.25
ENSBTAG00000010793	CCDC80	1	57819993	3676	36.14	32.71	36.29	50.89
ENSBTAG00000040144	new_gene	1	58015564	693	0	2.07	3.89	0
ENSBTAG00000001235	CD200R1L*	1	58085014	2185	33	21.62	8.63	27.82
ENSBTAG00000006534	GTPBP8	1	58152817	978	40.75	1.46	1.38	20.08
ENSBTAG00000005723	NEPRO	1	58170478	1695	5.6	4.22	0	3.86
ENSBTAG00000000242	new_gene	1	58243449	705	2.69	0	0	0
ENSBTAG00000013909	BOC	1	58428032	3471	4.92	0	0	6.74
ENSBTAG00000013920	CFAP44*	1	58469279	5562	0.68	1.03	0.48	0
ENSBTAG00000013937	SPICE1	1	58585567	2889	11.82	9.91	18.19	5.83
ENSBTAG00000013292	SIDT1	1	58705509	2823	18.15	27.38	6.68	8.28
ENSBTAG00000042593	U6	1	58736244	107	0	0	0	0
ENSBTAG00000021000	USF3	1	58790854	6666	13.66	14.17	20.62	18.52
ENSBTAG00000007784	NAA50	1	58847733	2934	45.27	41.47	16.07	36.02
ENSBTAG00000002703	ATP6V1A	1	58880058	4162	27.81	25.11	16.19	34.38
ENSBTAG00000004971	GRAMD1C	1	58963950	2583	6.61	0.55	3.65	4.71
ENSBTAG00000023550	new_gene	1	58996573	939	4.04	0	5.74	0
ENSBTAG00000044668	U6	1	59042658	99	0	0	0	0
ENSBTAG00000004974	ZDHHC23	1	59064067	1477	3.85	0.97	0	0
ENSBTAG00000004975	CCDC191	1	59082217	2771	0	1.03	1.46	1.35
ENSBTAG00000004977	QTRT2	1	59180323	1519	8.74	3.77	0	17.24
ENSBTAG00000042839	U6	1	59234431	107	0	0	0	0
ENSBTAG00000002132	DRD3	1	59297291	1104	0	0	0	0
ENSBTAG00000011921	TIGIT	1	59371394	735	7.75	1.95	14.67	2.55
ENSBTAG00000036373	bta-mir-568	1	59398273	94	20.19	15.23	186.36	0
ENSBTAG00000011928	ZBTB20	1	59420222	2443	27.19	19.34	16	3.83
ENSBTAG00000006451	GAP43	1	60856308	1248	0	0	0	0
ENSBTAG00000044343	7SK	1	61585762	224	0	0	0	0
ENSBTAG00000046931	new_gene	1	61772399	393	0	0	0	0
ENSBTAG00000040393	LOC538060*	1	62162949	1090	0	0	0	0
ENSBTAG00000046854	new_gene	1	62392321	561	0	0	0	0
ENSBTAG00000045704	IGSF11	1	64357122	1916	0	0	0	0
ENSBTAG00000014157	new_gene	1	64552516	1191	0	0	0	0
ENSBTAG00000009014	UPK1B	1	64576863	2031	0	0	0	0
ENSBTAG00000001390	B4GALT4	1	64614356	2046	4.64	16.09	1.32	0
ENSBTAG00000000210	ARHGAP31	1	64747665	4224	10.78	7.12	10.21	10.19
ENSBTAG00000000213	TMEM39A	1	64806556	1985	37.28	19.47	19.01	14.61
ENSBTAG00000008562	POGLUT1	1	64841654	2480	8.42	4.04	4.89	15.84
ENSBTAG00000012581	TIMMDC1	1	64870749	1070	21.28	30.77	21.41	29.72
ENSBTAG00000018059	CD80	1	64897608	891	36.21	32.13	3.02	50.39
ENSBTAG00000009391	ADPRH	1	64933574	1062	26.8	21.57	24.11	0.88
ENSBTAG00000009392	PLA1A	1	64945861	1724	2.2	7.47	4.69	5.43
ENSBTAG00000005604	POPDC2	1	65002248	1779	0	0	0	0
ENSBTAG00000002182	COX17	1	65024153	384	74.13	63.37	49.13	53.59
ENSBTAG00000001293	MAATS1	1	65050471	2347	1.62	0.61	0	1.99
ENSBTAG00000044376	SNORA31	1	65144681	122	0	0	0	0
ENSBTAG00000019557	NR1I2	1	65205811	2324	3.27	1.23	0	0
ENSBTAG00000040597	new_gene	1	65265657	450	25.3	44.53	47.91	16.63
ENSBTAG00000048057	new_gene	1	65310826	1162	55.52	51.74	84.66	68.42
ENSBTAG00000001464	GPR156	1	65541498	2427	0	0	0	0
ENSBTAG00000033170	LRRC58	1	65680766	1556	10.98	15.64	0	9.62
ENSBTAG00000022155	FSTL1	1	65742633	3580	47.71	53.18	45.92	15.15
ENSBTAG00000015892	NDUFB4*	1	65922482	471	12.09	33.43	0	21.84
ENSBTAG00000015895	HGD	1	65942080	1606	0	0	0	0
ENSBTAG00000015898	RABL3	1	65992475	1185	6.41	2.42	27.29	14.21
ENSBTAG00000016848	GTF2E1	1	66042806	1619	10.55	9.73	8.32	31.77
ENSBTAG00000045436	SNORA70	1	66048196	123	0	0	0	0
ENSBTAG00000001918	STXBP5L	1	66213612	3935	0	0	0	0.71
ENSBTAG00000001920	POLQ	1	66552011	8218	0.46	0.87	0	1.02
ENSBTAG00000002273	ARGFX	1	66694546	708	0	0	0	0
ENSBTAG00000014508	FBXO40	1	66712457	2136	0	0	0	0
ENSBTAG00000001009	HCLS1	1	66720537	3109	25.64	26.7	9.97	8.72
ENSBTAG00000008862	GOLGB1	1	66759936	10076	67.8	71.74	87.87	50.78
ENSBTAG00000013069	IQCB1	1	66854942	2332	20.34	36.21	28.89	24.47
ENSBTAG00000013070	EAF2	1	66900639	1213	39.11	70.8	93.32	49.35
ENSBTAG00000033166	SLC15A2	1	66968007	2224	6.83	3.22	0	0
ENSBTAG00000001442	new_gene	1	67036691	785	0	0	0	0
ENSBTAG00000004705	ILDR1	1	67082115	2490	0	0	0	0
ENSBTAG00000013118	CD86	1	67144111	2881	39.52	23.35	14.03	26.3
ENSBTAG00000003865	CASR*	1	67255524	5248	0	0	0.26	0
ENSBTAG00000045101	7SK	1	67363713	211	0	0	0	0
ENSBTAG00000014133	new_gene	1	67371546	339	0	0	0	0
ENSBTAG00000010688	CSTA	1	67373084	584	0	0	0	0
ENSBTAG00000011138	CCDC58	1	67398385	691	32.95	24.86	15.6	33.84
ENSBTAG00000011140	FAM162A	1	67422932	561	50.74	15.31	7.21	13.34
ENSBTAG00000011143	KPNA1	1	67476527	2657	27.14	28.01	24.85	16.19
ENSBTAG00000042660	U6	1	67510386	107	0	0	12.59	0
ENSBTAG00000021791	PARP9	1	67559268	3287	21.36	18.29	7.38	23.62
ENSBTAG00000009933	DTX3L	1	67588920	2610	18.9	30.16	24.27	1.08
ENSBTAG00000016656	PARP14	1	67613092	5599	39.31	34.26	33.94	40.93
ENSBTAG00000005066	HSPBAP1	1	67664799	1912	1.98	2.99	11.28	0
ENSBTAG00000005071	DIRC2	1	67722242	2442	18.65	9.38	0.55	21.07
ENSBTAG00000018765	SEMA5B	1	67840125	3479	0	1.23	0	0
ENSBTAG00000018877	PDIA5	1	68012078	1815	11.5	7.89	5.2	16.49
ENSBTAG00000014797	SEC22A	1	68170572	921	0	13.99	7.32	1.02
ENSBTAG00000018777	ADCY5	1	68263141	3780	4.02	3.03	0.71	0
ENSBTAG00000043908	7SK	1	68391715	379	0	0	0	0
ENSBTAG00000044318	5S_rRNA	1	68426382	115	0	0	0	0
ENSBTAG00000023607	HACD2	1	68464487	987	28.84	29.01	49.15	59.7
ENSBTAG00000023608	new_gene	1	68577106	309	0	0	0	0
ENSBTAG00000014567	MYLK	1	68580144	3598	33.75	39.39	20.6	6.24
ENSBTAG00000000566	CCDC14	1	68895327	3385	3.36	3.38	5.57	0
ENSBTAG00000006947	ROPN1*	1	68954525	1024	0	0	0	0
ENSBTAG00000044700	U4	1	68965795	151	0	0	0	0
ENSBTAG00000002640	KALRN	1	69248613	8826	2.37	1.14	1.53	0.53
ENSBTAG00000045961	new_gene	1	69280212	85	0	0	0	0
ENSBTAG00000046935	new_gene	1	69393954	1395	0	0	0	0
ENSBTAG00000013727	UMPS	1	69732778	1831	9.33	2.35	2.21	13.79
ENSBTAG00000013755	ITGB5	1	69801844	2644	22.97	17.32	20.39	16.63
ENSBTAG00000010382	MUC13	1	69935163	1694	10.08	3.38	74.77	1.1
ENSBTAG00000021396	HEG1	1	70027330	4488	13.53	11.16	6.61	3.54
ENSBTAG00000000496	SLC12A8	1	70126992	2450	0.77	0	0.55	0
ENSBTAG00000040031	ZNF148	1	70287257	7606	17.71	25.78	18.96	15
ENSBTAG00000011383	SNX4	1	70504978	2485	13.75	16.13	20.61	20.7
ENSBTAG00000006471	OSBPL11	1	70573620	3361	16.94	20.02	22.05	51.48
ENSBTAG00000003383	new_gene	1	70697540	606	0	0	0	0
ENSBTAG00000044172	LMLN	1	70742636	1992	4.76	2.87	1.35	0
ENSBTAG00000045455	U6	1	70786714	111	0	0	0	0
ENSBTAG00000014208	RPL35A*	1	70788697	445	204.69	154.4	145.35	239.61
ENSBTAG00000018025	IQCG	1	70792452	1817	8.35	2.36	8.16	3.6
ENSBTAG00000032839	LRCH3	1	70845570	2548	29.79	38.2	20.63	22.76
ENSBTAG00000042610	snoU2-30	1	70869064	72	0	0	0	0
ENSBTAG00000043376	snoU2_19	1	70869304	80	23.72	35.79	202.13	105.22
ENSBTAG00000014874	FYTTD1	1	70954511	1199	23.74	59.69	17.98	47.58
ENSBTAG00000001890	RUBCN	1	70996327	3132	14.54	7.31	14.2	8.66
ENSBTAG00000032819	MUC20	1	71072051	1856	0	0	0	0
ENSBTAG00000014721	MUC4*	1	71095994	3255	0	0	0	0
ENSBTAG00000021364	TNK2	1	71207395	4304	6.17	4.32	2.19	0.65
ENSBTAG00000032719	TFRC	1	71260068	2328	28.53	11.07	14.47	7.23
ENSBTAG00000021515	ZDHHC19	1	71396754	1278	4.45	0	0	1.46
ENSBTAG00000012347	SLC51A	1	71417010	1442	0	0	0	0
ENSBTAG00000016979	PCYT1A	1	71431933	1622	10.53	9.71	0	9.23
ENSBTAG00000032684	TCTEX1D2*	1	71489285	679	19.56	4.22	7.94	9.64
ENSBTAG00000040161	TM4SF19*	1	71521908	769	14.81	22.34	1.75	51.08
ENSBTAG00000007577	UBXN7	1	71542376	1893	32.08	31	35.59	19.27
ENSBTAG00000013317	RNF168*	1	71629579	3815	16.41	24.76	34.62	23.54
ENSBTAG00000013319	SMCO1	1	71654674	1210	0	0	5.57	0
ENSBTAG00000014660	WDR53	1	71697277	1074	7.07	22.66	11.29	3.48
ENSBTAG00000006388	FBXO45	1	71710368	939	0	0	2.87	0
ENSBTAG00000009614	NRROS	1	71765081	2444	10.87	3.51	1.65	0.77
ENSBTAG00000013192	CEP19	1	71834225	1718	3.31	3.33	2.35	7.62
ENSBTAG00000048195	PIGX	1	71840198	1366	13.89	13.62	6.91	0
ENSBTAG00000047856	PAK2	1	71867089	1628	74.6	67.7	59.6	68.37
ENSBTAG00000038422	new_gene	1	71900075	528	0	5.42	0	0
ENSBTAG00000032674	SENP5	1	71980544	2662	14.26	13.98	15.69	14.76
ENSBTAG00000008873	NCBP2	1	72014192	1040	25.54	27.53	1.3	36.87
ENSBTAG00000011659	PIGZ	1	72024795	1722	0	0	0	0
ENSBTAG00000002998	MELTF	1	72086119	2352	0	0	0	0
ENSBTAG00000020378	DLG1	1	72122240	2533	32.21	29.39	36.18	24.74
ENSBTAG00000045354	ACA64	1	72134326	127	0	0	0	0
ENSBTAG00000043278	U6	1	72350842	107	0	0	0	0
ENSBTAG00000048225	new_gene	1	72476820	702	5.41	10.2	3.84	1.33
ENSBTAG00000039659	new_gene	1	72540582	139	0	0	0	0
ENSBTAG00000000448	BDH1	1	72572941	1614	0	0	0	0
ENSBTAG00000023600	APOD	1	72670963	906	119.39	150.09	184.43	152.79
ENSBTAG00000006724	PPP1R2*	1	72708757	964	66.93	47.52	44.73	33.96
ENSBTAG00000003378	ACAP2	1	72758744	3412	17.8	27.69	26.46	17.54
ENSBTAG00000036946	U1	1	72885069	146	0	0	0	0
ENSBTAG00000014564	XXYLT1	1	72935318	1261	4.51	2.27	13.89	0
ENSBTAG00000044535	new_gene	1	73230876	73	0	0	0	0
ENSBTAG00000008462	FAM43A	1	73468658	1272	5.97	6.75	0	11.76
ENSBTAG00000008461	LSG1	1	73484533	2296	22.32	15.59	9.39	2.85
ENSBTAG00000002394	TMEM44	1	73516016	2307	0.82	0	0	0
ENSBTAG00000045117	bta-mir-2287	1	73566953	74	0	0	0	0
ENSBTAG00000013204	ATP13A3	1	73677701	3899	84.68	89.21	52.53	99.07
ENSBTAG00000013203	GP5	1	73740503	1752	0	0	0	0
ENSBTAG00000038600	LRRC15	1	73785484	1755	0	0	0	0
ENSBTAG00000032656	CPN2	1	73792744	2035	0	0	0	0
ENSBTAG00000000569	HES1	1	73973533	1472	7.73	19.45	9.15	0
ENSBTAG00000048136	Metazoa_SRP	1	74377809	276	0	0	0	0
ENSBTAG00000019514	OPA1	1	74383828	3123	13.98	22.46	22.01	17.37
ENSBTAG00000016305	ATP13A4	1	74545919	3984	0	0	0	0
ENSBTAG00000018657	ATP13A5	1	74689353	3438	0	0	0	0
ENSBTAG00000035844	HRASLS*	1	74777085	2733	0	0	0.99	0
ENSBTAG00000005430	MB21D2	1	75220593	1287	4.42	1.11	6.28	2.18
ENSBTAG00000012413	FGF12	1	75616651	855	0	0	0	0
ENSBTAG00000045796	new_gene	1	75986737	95	0	0	0	0
ENSBTAG00000006945	CCDC50*	1	76545414	1538	18.51	16.75	28.04	24.93
ENSBTAG00000044148	UTS2B	1	76666304	357	0	0	0	0
ENSBTAG00000018703	OSTN	1	76685703	1436	0	0	0	0
ENSBTAG00000023593	GMNC	1	76996347	1029	0	0	0	0
ENSBTAG00000006813	new_gene	1	77092288	468	0	3.06	2.88	2
ENSBTAG00000013205	IL1RAP	1	77198182	2998	2.53	2.86	4.05	7.49
ENSBTAG00000013456	TMEM207	1	77415804	620	0	0	0	0
ENSBTAG00000006494	CLDN16	1	77469357	2897	0	0	0	0
ENSBTAG00000013148	CLDN1	1	77596386	1220	3.11	7.04	4.42	0
ENSBTAG00000021025	P3H2	1	77752546	3271	5.8	7.88	1.24	0.29
ENSBTAG00000015460	TP63	1	78012414	3123	0	0	0	0
ENSBTAG00000032538	TPRG1	1	78604073	1341	0	0	0	0
ENSBTAG00000044001	LPP	1	79041610	2463	38.52	47.66	41.03	51.27
ENSBTAG00000036372	bta-mir-28	1	79250531	86	0	0	0	0
ENSBTAG00000001511	BCL6	1	80179482	2229	13.62	4.5	5.44	10.49
ENSBTAG00000003179	RTP2	1	80221898	672	0	0	0	0
ENSBTAG00000017312	SST	1	80250205	604	0	0	0	0
ENSBTAG00000032265	RTP4*	1	80502601	1727	1.1	0	3.12	3.79
ENSBTAG00000012467	MASP1	1	80596924	3787	0	0	0	0
ENSBTAG00000012706	RTP1	1	80673151	792	0	0	0	0
ENSBTAG00000044843	new_gene	1	80674816	76	0	0	0	0
ENSBTAG00000010357	ST6GAL1	1	80788014	1776	3.21	12.09	26.56	3.16
ENSBTAG00000006872	new_gene	1	80940147	708	0	0	0	0
ENSBTAG00000019813	ADIPOQ	1	81005168	2483	0	0	0	3.77
ENSBTAG00000014727	RFC4	1	81043610	1323	2.87	3.25	0	14.85
ENSBTAG00000014724	EIF4A2	1	81057779	1890	122.49	172.68	132.61	105.41
ENSBTAG00000042702	SNORA4	1	81060096	141	26.92	0	47.79	119.4
ENSBTAG00000042475	SNORA63	1	81060420	132	1495.08	1377.19	3889.49	1870.63
ENSBTAG00000044788	SNORA81	1	81060819	177	0	0	0	105.69
ENSBTAG00000044311	SNORD2	1	81062767	69	0	20.75	0	0
ENSBTAG00000005122	KNG1	1	81097435	3290	4.61	3.48	0	4.83
ENSBTAG00000001265	HRG	1	81127291	1652	0	0	0	0
ENSBTAG00000017531	FETUB	1	81151206	1434	0	0	0	0
ENSBTAG00000000522	AHSG	1	81202132	1527	0	0	0	0
ENSBTAG00000003151	DNAJB11*	1	81234018	1634	24.39	15.77	47.83	14.88
ENSBTAG00000003143	TBCCD1	1	81256663	2438	3.11	11.74	3.87	8.06
ENSBTAG00000003140	CRYGS	1	81281008	620	0	0	0	0
ENSBTAG00000005091	DGKG	1	81514492	2370	0	0	0	0
ENSBTAG00000014915	ETV5	1	81725703	4009	8.05	4.64	4.37	0.7
ENSBTAG00000011305	new_gene	1	81844686	947	0	0	0	0
ENSBTAG00000047841	new_gene	1	81854673	387	0	0	0	0
ENSBTAG00000043831	5S_rRNA	1	81856870	115	0	0	0	0
ENSBTAG00000001697	TRA2B	1	81878691	1408	75.47	124.03	131.12	49.82
ENSBTAG00000007666	IGF2BP2	1	81992398	2044	1.86	9.8	1.32	2.75
ENSBTAG00000001749	SENP2	1	82176394	2706	47.69	19.57	18.92	19.7
ENSBTAG00000001535	LIPH	1	82243015	1455	0	0	9.26	0
ENSBTAG00000029106	5S_rRNA	1	82250680	115	0	0	0	0
ENSBTAG00000017115	TMEM41A	1	82285913	1570	10.88	0.91	0.86	4.17
ENSBTAG00000017103	MAP3K13	1	82301321	3408	4.45	5.04	8.7	8.78
ENSBTAG00000019625	EHHADH	1	82467817	2903	0.65	2.47	16.25	5.16
ENSBTAG00000007296	new_gene	1	82549642	372	0	0	0	0
ENSBTAG00000005212	C3orf70	1	82573990	1311	20.26	6.55	0	0
ENSBTAG00000005209	VPS8	1	82706097	4383	17.32	27.43	29.21	21.98
ENSBTAG00000042639	U6	1	82813171	107	0	0	0	0
ENSBTAG00000019014	MAGEF1	1	83090390	1595	3.57	7.18	7.6	0
ENSBTAG00000005313	EPHB3	1	83202439	3082	8	4.64	0	3.34
ENSBTAG00000008343	LOC524771*	1	83316637	1832	0	0	0	0
ENSBTAG00000046790	new_gene	1	83341312	846	0	0	0	0
ENSBTAG00000002878	CHRD	1	83416532	3187	2.98	4.94	0.85	3.52
ENSBTAG00000000476	THPO	1	83429600	1303	1.46	0	0	1.44
ENSBTAG00000040199	POLR2H	1	83437865	1894	14.03	1.51	6.4	0.99
ENSBTAG00000012284	CLCN2	1	83443169	3099	1.22	0.46	6.52	0
ENSBTAG00000012273	FAM131A	1	83457841	1694	3.36	2.53	0	3.31
ENSBTAG00000012881	EIF4G1	1	83466847	5056	42.79	45.01	26.65	31.08
ENSBTAG00000042094	SNORD66	1	83475435	76	0	18.83	0	12.31
ENSBTAG00000005660	PSMD2	1	83491699	2935	32.33	45.84	18.37	25.18
ENSBTAG00000005658	ECE2	1	83507399	3981	0.48	0.72	2.03	2.58
ENSBTAG00000005657	CAMK2N2	1	83531113	1259	0	0	0	0
ENSBTAG00000005652	ALG3	1	83540706	1488	5.1	16.35	6.34	23.89
ENSBTAG00000040399	VWA5B2	1	83546313	3768	0.5	0	1.43	0
ENSBTAG00000040245	bta-mir-1224	1	83546862	86	0	0	0	0
ENSBTAG00000006920	ABCF3	1	83573149	2429	13.28	8.25	12.76	5.01
ENSBTAG00000020106	AP2M1	1	83583028	1879	119.17	112.75	45.18	70.19
ENSBTAG00000019336	DVL3	1	83595844	2234	22.93	18.58	19.3	11.3
ENSBTAG00000011414	EIF2B5	1	83616037	2520	20.33	7.38	15.51	7.79
ENSBTAG00000040304	HTR3E	1	83643182	1350	0	0	0	0
ENSBTAG00000016624	HTR3C*	1	83676971	1344	0	0	0	0
ENSBTAG00000039011	HTR3D	1	83718073	1242	0	0	0	3.01
ENSBTAG00000038131	ABCC5*	1	83736248	1994	4.76	3.59	8.11	5.16
ENSBTAG00000017666	ABCC5*	1	83765087	3889	4.39	3.68	2.77	7.94
ENSBTAG00000014460	PARL	1	83860274	1345	40.91	8.51	34.06	23.64
ENSBTAG00000014459	MAP6D1	1	83918061	1907	0	1.5	5.65	0
ENSBTAG00000014451	YEATS2	1	83927442	6022	13.55	7.84	10.29	11.8
ENSBTAG00000014449	new_gene	1	84033060	830	0	1.72	0	0
ENSBTAG00000017450	KLHL24	1	84062791	2308	24.67	37.83	18.68	17.02
ENSBTAG00000037951	KLHL6	1	84158816	1866	7.12	9.97	4.33	23.06
ENSBTAG00000042699	SNORA63	1	84254612	132	0	0	0	0
ENSBTAG00000046222	SNORA81	1	84255080	175	0	0	0	0
ENSBTAG00000047590	SNORA63	1	84255523	131	0	21.85	41.15	49.98
ENSBTAG00000032217	new_gene	1	84324177	1005	3.78	2.85	14.75	0
ENSBTAG00000010394	MCF2L2	1	84324970	3336	0	3	1.21	1.12
ENSBTAG00000010397	B3GNT5	1	84366238	2177	10.46	15.78	8.67	18.04
ENSBTAG00000006552	LAMP3	1	84536353	2082	21.87	33	42.72	18.42
ENSBTAG00000006548	MCCC1	1	84574883	2270	15.88	16.4	20.78	8.24
ENSBTAG00000012797	DCUN1D1	1	84656319	960	65.23	40.26	47.73	6.82
ENSBTAG00000000290	ATP11B	1	84722368	3763	34.8	42.98	18.26	24.11
ENSBTAG00000045138	7SK	1	85713139	79	0	0	0	0
ENSBTAG00000011598	SOX2	1	85933323	1460	0	0	0	0
ENSBTAG00000043803	new_gene	1	85947384	79	0	0	0	0
ENSBTAG00000023513	DNAJC19	1	86666813	536	24.78	24.03	17.6	10.47
ENSBTAG00000016457	FXR1	1	86678925	2129	63.28	61.18	41.77	39.98
ENSBTAG00000001969	CCDC39	1	86953445	3321	0	0	0	0.28
ENSBTAG00000001968	TTC14*	1	87007533	3930	29.94	24.04	30.86	11.66
ENSBTAG00000013219	PEX5L	1	87792267	1979	0	0	1.36	0
ENSBTAG00000005946	USP13	1	87949654	2723	2.09	2.1	2.97	5.15
ENSBTAG00000002463	NDUFB5	1	88096667	1119	25.44	29.42	13.25	23.4
ENSBTAG00000002462	MRPL47	1	88111912	999	11.4	10.03	36.42	13.11
ENSBTAG00000002460	ACTL6A	1	88129517	1785	2.13	7.22	17.36	1.57
ENSBTAG00000002767	GNB4	1	88225885	1146	19.87	28.73	23.52	43.26
ENSBTAG00000010485	MFN1	1	88263740	3171	28.13	30.24	27.62	19.17
ENSBTAG00000037393	ZNF639	1	88405655	2091	19.97	17.8	27.07	16.1
ENSBTAG00000032114	new_gene	1	88482654	399	0	0	0	0
ENSBTAG00000009235	KCNMB3	1	88484533	852	0	0	0	0
ENSBTAG00000009232	PIK3CA	1	88504290	3207	30.77	26.33	21.43	44.33
ENSBTAG00000043271	SNORA20	1	88549112	130	58.39	44.04	0	64.75
ENSBTAG00000012463	ZMAT3	1	88632287	1587	14.35	3.61	5.09	4.13
ENSBTAG00000011377	KCNMB2*	1	88785048	724	0	0	0	0
ENSBTAG00000045258	U6	1	89603582	103	0	0	0	0
ENSBTAG00000036933	5S_rRNA	1	90393021	118	0	0	0	0
ENSBTAG00000021910	TBL1XR1	1	90517079	2443	53.6	73.83	80.53	88.44
ENSBTAG00000042772	U6	1	91892152	73	0	0	0	0
ENSBTAG00000044913	SNORD125	1	92811412	97	0	0	0	0
ENSBTAG00000043126	SNORA56	1	93217161	129	0	0	0	0
ENSBTAG00000044291	7SK	1	93280499	261	7.27	0	51.63	0
ENSBTAG00000029452	5S_rRNA	1	93356880	111	0	0	0	0
ENSBTAG00000031891	NLGN1	1	93626219	1827	0	0.78	0	0
ENSBTAG00000046279	new_gene	1	93990987	1455	0	0	0	0
ENSBTAG00000012401	new_gene	1	94276997	405	0	0	0	0
ENSBTAG00000047651	U1	1	94556235	151	12.57	0	0	0
ENSBTAG00000031802	SPATA16	1	94965198	1808	2.1	0	0	0
ENSBTAG00000021987	GPX5	1	95125675	1652	0	0	0	0
ENSBTAG00000012023	new_gene	1	95159026	694	0	0	0	0
ENSBTAG00000037965	ZSCAN23	1	95203732	1293	0	0	0	0
ENSBTAG00000023814	ECT2	1	95475798	4011	4.73	0.71	3.02	2.57
ENSBTAG00000020073	NCEH1	1	95585589	4639	9.41	10.49	5.52	6.86
ENSBTAG00000018994	TNFSF10	1	95752049	872	56.58	36.11	24.73	22.52
ENSBTAG00000010874	GHSR	1	95795892	1152	3.29	6.21	11.7	0
ENSBTAG00000019376	FNDC3B	1	95891014	3823	60.56	74.51	64.15	46.97
ENSBTAG00000045646	new_gene	1	95963741	135	0	10.6	0	0
ENSBTAG00000006174	TMEM212	1	96405961	606	0	0	0	3.09
ENSBTAG00000017490	PLD1	1	96517509	3569	23.39	22.46	14.35	23.06
ENSBTAG00000011742	TNIK	1	96789067	4428	14.57	21.34	19.17	12.25
ENSBTAG00000031795	LOC101906565*	1	96925345	613	6.19	7.01	2.2	3.05
ENSBTAG00000005386	SLC2A2	1	97220100	2707	0	0	1.49	0
ENSBTAG00000010550	EIF5A2	1	97308271	690	0	10.37	0	5.42
ENSBTAG00000007394	RPL22L1*	1	97339619	1165	30.95	28.26	27.76	10.44
ENSBTAG00000016323	SLC7A14	1	97650783	3344	0	0	0	0
ENSBTAG00000019060	CLDN11	1	97788089	1874	0	0	0	0
ENSBTAG00000004154	SKIL	1	97824479	2108	38.71	33.27	28.13	30.17
ENSBTAG00000001403	PRKCI	1	97883430	2173	7.86	15.81	5.58	6.89
ENSBTAG00000043872	U2	1	97923987	180	0	0	0	0
ENSBTAG00000013938	PHC3	1	97985764	2991	50.12	50.25	81.1	36.27
ENSBTAG00000045411	U6	1	98054760	98	0	0	0	0
ENSBTAG00000048011	GPR160	1	98071469	1011	0	2.83	0	0
ENSBTAG00000042535	SNORA40	1	98082324	127	0	0	0	0
ENSBTAG00000045991	new_gene	1	98127789	318	0	0	4.24	0
ENSBTAG00000039442	SEC62	1	98180183	1230	72.51	83.79	41.63	111.78
ENSBTAG00000018228	SAMD7	1	98232890	1665	0	0	0	0
ENSBTAG00000010679	LRRC31	1	98303615	1668	0	0.86	0	0.56
ENSBTAG00000006415	LRRIQ4	1	98331692	1566	0	0	0	0
ENSBTAG00000006409	LRRC34	1	98357200	1496	0	0	0	0
ENSBTAG00000013142	MYNN	1	98377178	3600	15.29	17.5	22.08	11.43
ENSBTAG00000013141	ACTRT3	1	98396412	1358	0	8.43	0	0
ENSBTAG00000043157	Telomerase-vert	1	98401440	430	13.24	9.99	3.13	0
ENSBTAG00000043452	U6	1	98415991	107	0	0	0	0
ENSBTAG00000047144	new_gene	1	98818165	354	5.36	0	0	0
ENSBTAG00000005871	MECOM	1	99090972	3302	4.6	3.9	3.67	0.85
ENSBTAG00000030029	bta-mir-551b	1	99671696	95	0	0	0	0
ENSBTAG00000018727	GOLIM4	1	100158667	2494	22.07	29.84	25.93	31.13
ENSBTAG00000031704	LRRC77*	1	100345023	1054	0	0	0	0
ENSBTAG00000012708	SERPINI1	1	100456488	1584	0	0	0	0.59
ENSBTAG00000031709	PDCD10	1	100540220	1240	33.67	28.86	18.47	46.01
ENSBTAG00000011427	new_gene	1	100619343	1702	0	0	0	0
ENSBTAG00000031618	WDR49	1	100676575	2073	0	0	0	0
ENSBTAG00000011423	SERPINI2	1	100791772	1417	0	0	0	0
ENSBTAG00000035710	ZBBX	1	100877729	2730	0	0	0.99	0
ENSBTAG00000043293	U6	1	101556756	108	0	0	0	0
ENSBTAG00000011139	BCHE	1	102337857	2044	5.57	0	1.32	5.03
ENSBTAG00000044337	RNaseP_nuc	1	102829716	416	0	0	0	0
ENSBTAG00000017180	SLITRK3	1	103001088	2943	0	0	0	0
ENSBTAG00000006975	SI	1	103088853	5439	0.35	0	0.25	0.34
ENSBTAG00000044737	U6	1	103256445	99	0	0	0	0
ENSBTAG00000018312	new_gene	1	104146631	744	71.42	26.94	5.43	3.77
ENSBTAG00000043587	U6	1	104836507	106	0	0	0	0
ENSBTAG00000027213	new_gene	1	105171799	720	0	0	0	2.6
ENSBTAG00000025847	new_gene	1	105226965	909	0	0	0	0
ENSBTAG00000011051	new_gene	1	105901476	828	0	0	0	0
ENSBTAG00000043595	U6	1	106376298	98	0	0	0	0
ENSBTAG00000018489	OTOL1	1	106700432	1669	0	0	0	1.12
ENSBTAG00000047250	SPTSSB	1	106878905	231	0	0	0	0
ENSBTAG00000004713	new_gene	1	106967260	1464	0	0.98	0	0
ENSBTAG00000016228	NMD3	1	106973280	2915	18.23	16.7	19.42	5.78
ENSBTAG00000046104	B3GALNT1	1	107212961	996	0	0	0	0
ENSBTAG00000001274	PPM1L	1	107241227	1083	3.5	2.64	0	4.32
ENSBTAG00000017322	ARL14	1	107687596	579	0	0	0	0
ENSBTAG00000017416	KPNA4	1	107774353	1566	44.83	64.9	41.3	59.13
ENSBTAG00000045275	SCARNA7	1	107819768	323	840.12	686.9	2732.62	3011.54
ENSBTAG00000008078	TRIM59	1	107879883	1221	6.22	3.52	18.76	0
ENSBTAG00000005862	SMC4	1	107895575	3967	10.52	23.81	8.83	10.37
ENSBTAG00000029916	bta-mir-16b	1	107923236	93	0	0	0	0
ENSBTAG00000029929	bta-mir-15b	1	107923379	98	0	0	0	0
ENSBTAG00000031572	new_gene	1	107962966	2523	9.03	7.94	0	12.23
ENSBTAG00000047247	C3orf80	1	108086075	606	0	0	0	0
ENSBTAG00000015150	IL12A	1	108285283	690	0	0	0	0
ENSBTAG00000014960	SCHIP1*	1	108383680	1484	0	0	0	0
ENSBTAG00000042564	U6	1	108528699	107	0	0	0	0
ENSBTAG00000003135	IQCJ	1	109080711	327	0	0	0	0
ENSBTAG00000038395	LOC101901911*	1	109550310	984	0	0	0	0
ENSBTAG00000009263	MFSD1	1	109560438	2195	30.26	22.82	12.89	18.75
ENSBTAG00000014713	RARRES1	1	109661962	1038	265.08	238.57	111.65	275.73
ENSBTAG00000027795	GFM1	1	109708534	2317	14.74	15.44	7.56	9.28
ENSBTAG00000009336	LXN	1	109721967	1264	30.03	10.19	0	38.48
ENSBTAG00000004126	MLF1	1	109763292	917	0	0	0	0
ENSBTAG00000031561	RSRC1	1	109821738	1607	12.99	9.8	5.03	15.71
ENSBTAG00000047963	new_gene	1	109955679	1095	0	1.31	0	0
ENSBTAG00000047570	new_gene	1	110023857	913	0	7.84	5.9	1.02
ENSBTAG00000044346	new_gene	1	110115005	64	0	0	0	0
ENSBTAG00000005230	SHOX2	1	110277782	1076	0	0	0	0
ENSBTAG00000045446	7SK	1	110501345	279	0	0	0	0
ENSBTAG00000024643	VEPH1	1	110986517	2376	0	0	0	0
ENSBTAG00000009012	PTX3	1	111027804	1842	3.09	1.55	0	0
ENSBTAG00000042513	U6	1	111089821	107	0	0	0	0
ENSBTAG00000042623	U6	1	111299803	107	0	0	0	0
ENSBTAG00000003851	CCNL1	1	111318106	2542	73.9	57.44	32.87	55.93
ENSBTAG00000018009	new_gene	1	111445583	1174	8.08	2.44	4.59	15.93
ENSBTAG00000012120	TIPARP	1	111830980	1902	38.91	39.13	38.26	20.65
ENSBTAG00000018471	SSR3	1	111996968	833	154.91	120.29	101.91	78.6
ENSBTAG00000018465	KCNAB1	1	112013084	2819	1.35	0	0	0.66
ENSBTAG00000037274	new_gene	1	112211119	72	0	0	0	0
ENSBTAG00000044278	SNORA70	1	112427938	124	0	0	0	0
ENSBTAG00000009622	new_gene	1	112539199	2664	0	0	0	0
ENSBTAG00000013013	GMPS	1	112631076	2103	18.05	29.95	26.91	35.14
ENSBTAG00000014318	SLC33A1	1	112730075	2957	8.98	13.07	11.39	6.96
ENSBTAG00000005203	C3orf33	1	112777479	918	0	1.56	1.47	0
ENSBTAG00000008307	PLCH1	1	112962334	5091	0	0	0	0
ENSBTAG00000045003	new_gene	1	112973112	73	0	0	0	0
ENSBTAG00000042550	U6atac	1	113137832	114	0	0	0	0
ENSBTAG00000044667	SNORA70	1	113337319	137	0	0	0	0
ENSBTAG00000002075	MME	1	113387231	3722	2.55	0.38	0	4.02
ENSBTAG00000024623	new_gene	1	113594593	429	0	0	0	0
ENSBTAG00000006147	GPR149	1	114144239	2241	0	0	0	0.83
ENSBTAG00000006142	DHX36	1	114236034	3549	14.44	31.86	21.26	32.15
ENSBTAG00000013439	ARHGEF26	1	114292426	2948	9.01	9.23	2.74	8.88
ENSBTAG00000046896	Metazoa_SRP	1	114670536	296	0	0	0	0
ENSBTAG00000011631	YWHAH	1	114718440	585	0	0	0	0
ENSBTAG00000047341	new_gene	1	115291661	4343	0	0	0.31	0
ENSBTAG00000016961	RAP2B	1	115476359	3937	12.05	17.09	20.88	15.44
ENSBTAG00000046577	U6	1	115663236	107	0	0	0	0
ENSBTAG00000001465	P2RY1	1	115834618	1651	24.14	15.61	9.79	6.8
ENSBTAG00000033740	new_gene	1	116197011	366	0	0	0	0
ENSBTAG00000004564	MBNL1	1	116238831	1535	149.58	156.66	123.78	129.79
ENSBTAG00000043899	U2	1	116821879	132	0	0	0	0
ENSBTAG00000019670	SUCNR1	1	116881872	948	0	7.55	14.21	10.85
ENSBTAG00000011569	AADAC	1	116974391	1281	0	0	0	0
ENSBTAG00000013378	new_gene	1	117142489	1209	0	0	0	0
ENSBTAG00000042814	Y_RNA	1	117220929	112	0	0	0	0
ENSBTAG00000010385	LOC523130*	1	117252852	957	0	0	0	0
ENSBTAG00000023447	new_gene	1	117439605	486	0	0	0	0
ENSBTAG00000001728	IGSF10	1	117532037	7125	0.27	1.41	1.89	0.13
ENSBTAG00000021703	MED12L	1	117548538	6522	15.42	22.39	29.13	9.47
ENSBTAG00000015837	P2RY12	1	117588523	2270	0	3.78	0	0
ENSBTAG00000046051	LOC104971001*	1	117680628	579	0	0	0	0
ENSBTAG00000031397	P2RY13	1	117692321	2744	5.53	13.56	4.91	4.77
ENSBTAG00000011192	GPR87	1	117717737	1218	7.79	0	0	0
ENSBTAG00000020990	P2RY14	1	117785180	1845	10.29	25.6	7.3	0.51
ENSBTAG00000009848	GPR171	1	117829439	1387	25.99	31.99	9.72	2.02
ENSBTAG00000011267	CLRN1*	1	118097064	699	0	0	0	0
ENSBTAG00000038069	new_gene	1	118178860	1071	0	0	0	0
ENSBTAG00000023445	SIAH2	1	118300798	1095	6.93	20.92	9.85	14.52
ENSBTAG00000001331	ERICH6	1	118371934	2092	0	7.53	0	0
ENSBTAG00000031435	SELENOT	1	118445768	3277	24.32	41.5	6.58	33.68
ENSBTAG00000009106	EIF2A	1	118495012	2527	44.3	36.82	25.06	47.01
ENSBTAG00000042474	SNORA42	1	118527999	132	0	32.53	20.42	56.69
ENSBTAG00000009104	SERP1	1	118537063	818	125.27	108.49	140.03	84.61
ENSBTAG00000018402	TSC22D2	1	118612164	4424	20.59	31.71	10.66	21.56
ENSBTAG00000011150	PFN2	1	119151123	2028	5.61	7.76	0.66	1.38
ENSBTAG00000011147	RNF13	1	119160737	2252	59.83	50.85	29.32	92.2
ENSBTAG00000031346	ANKUB1	1	119308050	1509	0	0	0	0
ENSBTAG00000005068	COMMD2	1	119344634	1573	19.3	16.38	1.71	11.89
ENSBTAG00000007814	WWTR1	1	119437952	1756	17.29	2.45	9.98	3.2
ENSBTAG00000001893	TM4SF4	1	119603878	1308	0	4.38	36.06	0
ENSBTAG00000015163	TM4SF1	1	119750363	1534	7.42	8.4	0	0
ENSBTAG00000019960	TM4SF18	1	119800140	1171	0	0	10.36	0
ENSBTAG00000012164	CP	1	119896120	3288	4.04	3.92	4.92	5.12
ENSBTAG00000042551	SNORA19	1	119920564	106	0	0	0	0
ENSBTAG00000002395	HPS3	1	119944594	3705	26.63	41.73	16	35.34
ENSBTAG00000048150	new_gene	1	119962057	318	0	0	0	0
ENSBTAG00000019704	HLTF	1	120013765	3691	19.54	21.33	18.25	37
ENSBTAG00000001721	GYG1	1	120090467	1111	11.96	11.6	27.9	16
ENSBTAG00000015008	CPA3	1	120236686	1628	3.5	10.55	13.24	9.77
ENSBTAG00000000456	pCPB	1	120278804	1446	0	0	0	0
ENSBTAG00000045633	AGTR1	1	120403009	1080	26.36	14.58	1.25	44.17
ENSBTAG00000046008	new_gene	1	120714267	657	0	2.18	0	0
ENSBTAG00000042362	SNORA70	1	121125763	133	0	0	0	0
ENSBTAG00000039334	LOC786256*	1	121288785	273	0	0	0	0
ENSBTAG00000025146	ZNF560	1	121430239	2323	0.82	1.85	1.16	0.81
ENSBTAG00000014751	ZIC1	1	121863151	1347	0	0	0	0
ENSBTAG00000014749	ZIC4	1	121874133	1102	0	0	0	0
ENSBTAG00000039176	U2	1	122615298	195	0	0	0	0
ENSBTAG00000005522	PLSCR5	1	122821128	795	0	0	0	1.18
ENSBTAG00000022227	PLSCR2*	1	122911096	959	51.45	52.24	49.18	68.27
ENSBTAG00000031306	PLSCR1	1	123009129	926	4.1	0	0	0
ENSBTAG00000011986	PLSCR4	1	123231176	3115	12.79	16.08	5.62	10.51
ENSBTAG00000007331	PLOD2	1	123322467	3903	9.24	12.1	1.73	4.79
ENSBTAG00000043802	5S_rRNA	1	124790931	109	0	0	0	0
ENSBTAG00000047669	U6	1	125812467	107	0	0	0	0
ENSBTAG00000007933	C3orf58	1	125865282	1596	15.46	6.28	0	8.79
ENSBTAG00000031178	SLC9A9	1	126040089	3504	20.04	39.22	19.61	34.43
ENSBTAG00000011584	CHST2	1	126870800	3742	1.52	1.91	5.76	0.75
ENSBTAG00000009154	U2SURP	1	126938286	3129	80.66	74.11	74.07	45.14
ENSBTAG00000011116	PAQR9	1	127041077	1585	0	0	0	0
ENSBTAG00000038111	new_gene	1	127128895	687	0	0	0	0
ENSBTAG00000016026	PCOLCE2	1	127132777	1912	8.93	0	0	0.49
ENSBTAG00000002232	TRPC1	1	127257267	2415	8.64	7.71	3.35	0
ENSBTAG00000023429	PLS1	1	127323050	2379	0	0	0	0
ENSBTAG00000011529	ATR	1	127485981	8078	9.63	13.82	13.68	4.75
ENSBTAG00000011524	XRN1	1	127591937	5238	23.91	22.96	32.16	31.61
ENSBTAG00000018138	GK5	1	127736221	1836	11.37	4.68	11.74	12.23
ENSBTAG00000006222	TFDP2	1	127957104	1343	11.3	6.39	2.01	6.96
ENSBTAG00000019007	LOC511302*	1	128036022	399	0	0	0	0
ENSBTAG00000014140	ATP1B3	1	128050718	1506	51.66	17.11	31.32	19.87
ENSBTAG00000021886	GRK7	1	128144744	2211	0	0	0	0
ENSBTAG00000044773	U6	1	128208753	97	0	0	0	0
ENSBTAG00000002185	RNF7	1	128214459	1131	6.71	10.12	0	0
ENSBTAG00000045597	U6	1	128247013	102	0	0	0	0
ENSBTAG00000015413	RASA2	1	128345232	3009	24.6	33.3	26.42	16.79
ENSBTAG00000040061	ZBTB38	1	128532757	3615	36.22	27.32	22.37	26.65
ENSBTAG00000014034	PXYLP1	1	128687856	1212	6.26	0	2.22	0
ENSBTAG00000009115	SPSB4	1	128830908	2180	0.87	0	0	0.43
ENSBTAG00000015310	SLC25A36	1	129009713	1150	26.4	58.5	60.93	53.68
ENSBTAG00000018346	TRIM42	1	129262595	2178	0	0	0	0
ENSBTAG00000008714	CLSTN2	1	129388513	2673	12.78	13.92	2.02	8.05
ENSBTAG00000044978	SNORD112	1	130032881	70	0	0	0	0
ENSBTAG00000048200	SNORA48	1	130413417	130	0	11.01	0	0
ENSBTAG00000047216	NMNAT3	1	130495598	720	0	3.98	0	0
ENSBTAG00000043742	SNORA79	1	130552670	148	0	0	0	0
ENSBTAG00000002896	KPNA6	1	130554555	2144	23.9	24.7	8.17	17.89
ENSBTAG00000020028	RBP1	1	130588843	721	0	7.94	0	0
ENSBTAG00000012867	TXLNA	1	130653030	1808	13.64	9.5	5.96	2.07
ENSBTAG00000015056	RBP2	1	130685149	686	0	0	27.5	2.73
ENSBTAG00000043381	SNORA33	1	130704029	129	0	0	0	0
ENSBTAG00000014843	COPB2	1	130765733	2310	53.4	45.24	47.83	32.8
ENSBTAG00000047608	MRPS22	1	130778634	1118	42.43	25.61	1.21	20.91
ENSBTAG00000046040	PRR23B*	1	131089308	777	0	0	0	0
ENSBTAG00000046738	LOC783600*	1	131137905	789	0	0	0	0
ENSBTAG00000045637	new_gene	1	131169756	747	0	0	0	0
ENSBTAG00000031277	FOXL2	1	131242444	1134	0	0	0	0
ENSBTAG00000043968	new_gene	1	131326518	402	0	0	0	0
ENSBTAG00000006909	PIK3CB	1	131429580	3310	6.88	7.78	2.44	0.85
ENSBTAG00000023426	FAIM	1	131548459	1051	1.81	5.45	0	0.89
ENSBTAG00000018538	CEP70	1	131590399	2441	26.43	28.15	37.54	27.97
ENSBTAG00000008111	ESYT3	1	131669531	2909	0	2.46	0	0
ENSBTAG00000001497	MRAS	1	131765943	4124	13.8	6.59	8.17	8.85
ENSBTAG00000012850	NME9	1	131854386	1242	0	0	0	3.01
ENSBTAG00000019952	ARMC8	1	131883675	2692	11.28	10.1	12.51	9.73
ENSBTAG00000019949	DBR1	1	132002921	1926	7.88	6.69	4.9	14.08
ENSBTAG00000001451	A4GNT	1	132063622	1026	0	0	0	0
ENSBTAG00000015198	DZIP1L	1	132103024	1737	3.28	0.82	0	3.23
ENSBTAG00000014589	CLDN18	1	132174474	1710	0	0	0	0
ENSBTAG00000019535	new_gene	1	132449822	1209	0	0	0	0
ENSBTAG00000043591	U6	1	133222534	107	0	0	0	0
ENSBTAG00000008299	IL20RB	1	133269145	1929	0	0.74	0	0
ENSBTAG00000046781	new_gene	1	133269547	138	0	0	0	0
ENSBTAG00000018427	NCK1	1	133319427	1764	43.03	30.02	42.02	21.74
ENSBTAG00000003833	SLC35G2	1	133401649	1568	1.21	7.3	0	1.79
ENSBTAG00000048305	new_gene	1	133427063	183	0	0	0	0
ENSBTAG00000016306	PFDN4	1	133654482	399	0	0	0	0
ENSBTAG00000035437	STAG1	1	133678526	3849	31.06	37.19	26.96	18.47
ENSBTAG00000015221	PCCB	1	134035256	2124	8.04	5.39	8.88	10.13
ENSBTAG00000000750	MSL2	1	134190685	2013	25.45	30.58	24.1	16.26
ENSBTAG00000023416	PPP2R3A	1	134223427	6303	5.12	6.13	6.84	4.15
ENSBTAG00000045461	SNORD112	1	134556609	70	0	0	0	0
ENSBTAG00000042460	U6	1	134948227	104	0	0	0	0
ENSBTAG00000015377	EPHB1	1	135191077	3804	0	0	0.35	0
ENSBTAG00000007014	CEP63	1	135871800	2355	12.89	9.73	11.44	7.55
ENSBTAG00000014461	ANAPC13	1	135945605	1169	12.99	3.67	6.92	10.4
ENSBTAG00000000742	AMOTL2	1	136053624	2890	2.63	0.99	4.2	0.32
ENSBTAG00000016999	RYK*	1	136207773	2071	16.49	5.53	14.31	14.9
ENSBTAG00000001324	SLCO2A1	1	136435602	1939	4.89	1.48	5.56	0
ENSBTAG00000000905	RAB6B	1	136573249	3792	0.5	0.38	0.36	0.25
ENSBTAG00000044075	SRPRB	1	136636526	1802	31.59	28.6	17.2	16.09
ENSBTAG00000007273	TF	1	136683311	2549	0	0	0	0
ENSBTAG00000023411	LOC525947*	1	136747035	2061	0	0.69	0	0
ENSBTAG00000000526	TOPBP1	1	136833122	4775	11.52	14.69	10.44	10.38
ENSBTAG00000035556	CDV3*	1	136947203	3364	68.26	100.85	38.05	45.6
ENSBTAG00000043328	U8	1	136990203	136	0	0	0	0
ENSBTAG00000017659	BFSP2	1	137030485	1509	2.52	0.95	0	0
ENSBTAG00000018508	TMEM108	1	137111101	1710	0	5.86	0	0
ENSBTAG00000046329	new_gene	1	137147859	846	0	0	0	0
ENSBTAG00000035654	LOC101902787*	1	137783195	729	2.6	0	0	0
ENSBTAG00000045260	7SK	1	137789065	254	0	0	0	0
ENSBTAG00000005769	NPHP3*	1	137902568	4206	4.06	6.13	8.97	6.45
ENSBTAG00000004495	UBA5	1	137960492	3359	22.6	23.01	38.91	8.63
ENSBTAG00000031010	ACAD11	1	137993897	2386	12.72	12	5.65	3.53
ENSBTAG00000019577	ACKR4	1	138069177	2019	0	0	2	0
ENSBTAG00000002966	DNAJC13	1	138139496	7605	32.44	32.75	41.11	42.06
ENSBTAG00000048110	new_gene	1	138151818	72	0	0	0	0
ENSBTAG00000011634	ACPP	1	138348896	2116	0	0	0	0
ENSBTAG00000012798	KCNH8	1	138455304	2874	0	0	0	0
ENSBTAG00000010448	new_gene	1	139678041	1082	0	0	0	0
ENSBTAG00000030942	MRPL3	1	139880639	1353	18.23	25.39	10.96	15.21
ENSBTAG00000018749	NUDT16	1	140044681	1467	3.88	0.98	2.76	10.84
ENSBTAG00000009258	NEK11	1	140061251	2075	0	0.69	3.9	0
ENSBTAG00000045294	U6	1	140081313	107	0	0	0	0
ENSBTAG00000007462	ASTE1	1	140334903	2019	4.7	1.42	15.35	9.27
ENSBTAG00000011626	ATP2C1	1	140368053	3203	58.65	33.52	61	41.47
ENSBTAG00000035701	new_gene	1	140442788	987	0	0	0	0
ENSBTAG00000046620	new_gene	1	140578416	213	0	0	0	0
ENSBTAG00000013600	PSMG1	1	140726628	1027	24.02	26.48	5.25	15.48
ENSBTAG00000013602	BRWD1	1	140741647	7957	27.19	48.21	52.16	32.44
ENSBTAG00000018768	HMGN1*	1	140906955	1198	64.94	77.66	39.37	33.57
ENSBTAG00000023106	LOC534913*	1	140923414	1250	3.04	19.47	8.62	13.47
ENSBTAG00000013629	WRB	1	140944009	1351	7.02	7.42	8.98	2.08
ENSBTAG00000030993	LCA5L	1	140971623	2360	0	0	0	0
ENSBTAG00000043046	snoU2-30	1	140992954	70	0	0	0	0
ENSBTAG00000042463	snoU2_19	1	140993153	80	0	0	0	0
ENSBTAG00000007068	SH3BGR	1	141029893	1083	7.01	15.86	8.71	11.23
ENSBTAG00000043182	U6	1	141077217	107	0	0	0	0
ENSBTAG00000023407	B3GALT5	1	141269173	816	0	0	0	0
ENSBTAG00000002029	IGSF5	1	141349995	1192	0	0	0	0
ENSBTAG00000004754	DSCAM	1	141658908	5695	0	1.01	0	0
ENSBTAG00000042467	U6	1	142200181	107	0	0	0	0
ENSBTAG00000047593	new_gene	1	142497254	113	0	0	0	0
ENSBTAG00000043030	7SK	1	142530266	308	0	0	0	0
ENSBTAG00000000394	BACE2	1	142875109	1772	3.21	12.12	0.76	0.53
ENSBTAG00000030921	FAM3B	1	143048262	722	7.88	3.97	5.6	0
ENSBTAG00000008471	MX2	1	143119272	2966	11.52	18.34	17.72	54.24
ENSBTAG00000030913	Mx1	1	143176083	2407	35.48	11.3	25.75	18.65
ENSBTAG00000009132	TMPRSS2	1	143211539	2377	1.6	0.6	11.34	0.79
ENSBTAG00000045771	KRTAP12-4	1	143368303	372	0	0	0	0
ENSBTAG00000046015	LOC782628*	1	143370686	375	0	0	0	0
ENSBTAG00000021251	RIPK4	1	143509232	3737	0	0	0	0
ENSBTAG00000021253	PRDM15	1	143569076	3717	1.53	1.54	2.54	0
ENSBTAG00000021259	C2CD2	1	143645291	2391	0	4.19	0.56	0
ENSBTAG00000030836	ZBTB21	1	143737582	4768	5.17	8.11	5.65	6.67
ENSBTAG00000021270	UMODL1	1	143829672	4002	0	0	0	0
ENSBTAG00000021272	ABCG1	1	143990494	2550	1.49	7.3	6.87	2.93
ENSBTAG00000021276	TFF3	1	144067291	824	18.42	13.9	4.91	19.3
ENSBTAG00000030814	TFF2	1	144176745	597	0	0	313.75	0
ENSBTAG00000048276	TFF1	1	144192083	511	0	0	0	0
ENSBTAG00000021280	TMPRSS3	1	144222210	1620	0	0	0	0
ENSBTAG00000023398	UBASH3A	1	144257035	1898	16	22.63	1.42	4.44
ENSBTAG00000021284	RSPH1	1	144320106	982	0	0	0	0
ENSBTAG00000021286	SLC37A1	1	144364346	2633	2.88	6.52	0.51	4.62
ENSBTAG00000021899	PDE9A	1	144493957	1591	1.19	0.9	17.79	0.59
ENSBTAG00000046859	new_gene	1	144607395	195	0	0	0	0
ENSBTAG00000021490	WDR4	1	144656767	2006	7.57	1.43	0	0
ENSBTAG00000021491	NDUFV3	1	144690277	1899	25.98	13.57	29.8	11.82
ENSBTAG00000014153	PKNOX1	1	144752392	1784	9.57	5.62	18.88	0
ENSBTAG00000000160	CBS*	1	144790331	2496	3.04	4.59	0.54	0
ENSBTAG00000011645	U2AF1*	1	144832445	892	31.91	22.47	15.11	22.02
ENSBTAG00000003134	CRYAA*	1	144887619	796	0	0	0	0
ENSBTAG00000017321	SUMO3	1	145031789	1602	16.58	23.23	15.14	20.43
ENSBTAG00000021771	PTTG1IP	1	145057828	2262	69.63	68.98	43.49	79.39
ENSBTAG00000017060	ITGB2	1	145104446	2796	70.58	60.41	28.44	100.69
ENSBTAG00000017010	FAM207A	1	145154624	915	0	0	0	0
ENSBTAG00000017486	ADARB1	1	145518051	2166	3.5	1.98	6.22	2.59
ENSBTAG00000007818	POFUT2	1	145596461	2286	15.77	8.14	7.07	0.41
ENSBTAG00000014880	ICOSLG*	1	145688433	1071	30.12	36.09	49.07	6.11
ENSBTAG00000014882	new_gene	1	145703698	1305	0	1.1	0	0
ENSBTAG00000023393	AIRE	1	145749451	1883	0	0	0	0
ENSBTAG00000010658	PFKL	1	145770058	2799	13.56	3.07	7.7	2.34
ENSBTAG00000019589	C21orf2	1	145801880	1916	0	0	0	0
ENSBTAG00000021901	TRPM2	1	145830610	4799	53.38	40.27	18.81	34.69
ENSBTAG00000046909	snoZ6	1	145869329	41	0	0	0	0
ENSBTAG00000017882	LRRC3	1	145885350	1652	0	0	0	1.7
ENSBTAG00000037662	LOC780781*	1	145901591	642	0	0	0	0
ENSBTAG00000040291	KRTAP10-8*	1	145933605	1060	0	0	0	0
ENSBTAG00000018607	TSPEAR	1	145940972	2188	0	0	0	0
ENSBTAG00000018610	KRTAP12-2*	1	145996975	692	0	0	0	0
ENSBTAG00000030862	new_gene	1	146010006	372	0	0	0	0
ENSBTAG00000011012	LOC617218*	1	146028057	1265	0	0	0	0
ENSBTAG00000000972	KRTAP10-2*	1	146076330	741	0	0	0	0
ENSBTAG00000048090	UBE2G2	1	146114659	857	53.14	35.08	0	1.09
ENSBTAG00000011437	new_gene	1	146207250	2319	47.46	58.64	34.87	49.61
ENSBTAG00000017407	HSF2BP	1	146345939	1834	0	0	0	0
ENSBTAG00000017418	RRP1B	1	146437114	2433	10.14	11.77	0.55	3.08
ENSBTAG00000018186	PDXK	1	146490839	1487	2.55	11.55	10.87	8.81
ENSBTAG00000018189	CSTB*	1	146527931	583	299.45	122.76	25.43	404.29
ENSBTAG00000000524	CSTB*	1	146555393	614	448.13	300.74	92.18	242.21
ENSBTAG00000003981	RRP1	1	146569084	1665	13.68	11.18	8.9	2.25
ENSBTAG00000020456	AGPAT3	1	146705613	1424	33.31	43.22	11.36	28.24
ENSBTAG00000007100	TRAPPC10	1	146785260	4279	5.77	17.73	11.97	3.06
ENSBTAG00000007105	PWP2*	1	146844058	3144	0	1.82	6.86	0.89
ENSBTAG00000007106	GATD3A*	1	146859201	1251	10.62	8.01	0	5.98
ENSBTAG00000048134	new_gene	1	146903812	85	0	0	0	0
ENSBTAG00000023907	COL18A1	1	146989244	4703	10.09	12.78	6.88	2.59
ENSBTAG00000024162	SLC19A1	1	147044111	2343	0.81	1.83	0	0
ENSBTAG00000030775	PCBP3	1	147132679	1436	0	0	0	0
ENSBTAG00000030764	5S_rRNA	1	147136868	116	0	0	0	0
ENSBTAG00000011802	COL6A1	1	147404396	4069	79.28	64.02	36.1	20.69
ENSBTAG00000019269	COL6A2	1	147542825	4277	45.7	32.46	17.01	18.59
ENSBTAG00000020404	FTCD	1	147582685	1807	0	0	0	0
ENSBTAG00000020409	SPATC1L	1	147600282	1293	0	0	0	0
ENSBTAG00000018936	LSS	1	147623691	4250	7.14	4.38	3.8	2.86
ENSBTAG00000003148	MCM3AP	1	147665788	6069	27.2	20.28	20.43	14.02
ENSBTAG00000003161	YBEY	1	147707850	876	8.66	3.27	1.54	9.61
ENSBTAG00000021984	C21orf58	1	147717838	937	0	0	0	0
ENSBTAG00000030670	PCNT	1	147736441	9034	6.09	6.65	7.76	9.01
ENSBTAG00000011495	DIP2A	1	147856757	5051	5.64	2.55	0	2.59
ENSBTAG00000004777	S100B	1	148009651	1408	9.43	9.15	0	3.32
ENSBTAG00000044930	bta-mir-2289	1	148056941	74	0	0	0	0
ENSBTAG00000005503	PRMT2	1	148057295	2032	3.74	4.93	5.97	0.92
ENSBTAG00000007039	FBXO25	1	148266955	2001	7.59	9.3	11.45	7.48
ENSBTAG00000043957	TDRP	1	148301330	450	0	0	0	0
ENSBTAG00000046447	new_gene	1	148569292	644	0	0	0	0
ENSBTAG00000004742	RUNX1	1	148678710	1362	25.08	35.73	28.69	35.71
ENSBTAG00000044270	bta-mir-2285a	1	148908099	72	52.71	19.88	0	0
ENSBTAG00000030105	new_gene	1	149720302	91	0	0	0	0
ENSBTAG00000018682	SETD4	1	150025827	1852	12.3	13.91	13.1	11.62
ENSBTAG00000023384	CBR1*	1	150054221	1018	13.05	11.25	0	7.35
ENSBTAG00000030629	MGC127133*	1	150108438	1201	3.16	0	0	0
ENSBTAG00000018688	CBR3	1	150144149	1040	5.47	6.88	20.73	0
ENSBTAG00000014306	DOPEY2	1	150169936	7170	7.15	8.19	2.82	4.7
ENSBTAG00000011876	MORC3	1	150307555	3441	22.61	21.63	45.82	22.83
ENSBTAG00000011880	CHAF1B	1	150360988	2257	0.84	1.9	0	0
ENSBTAG00000030585	CLDN14	1	150439867	714	0	0	0	0
ENSBTAG00000037096	5S_rRNA	1	150617257	118	0	0	0	0
ENSBTAG00000021447	SIM2	1	150696150	1729	0	0	0	0
ENSBTAG00000033679	HLCS	1	150732149	5385	2.82	1.59	2.5	3.82
ENSBTAG00000036019	RIPPLY3	1	150961578	546	0	0	0	0
ENSBTAG00000043298	U6	1	150977222	107	0	0	0	0
ENSBTAG00000011512	PIGP*	1	151008563	565	33.59	2.53	0	1.66
ENSBTAG00000008167	TTC3	1	151034217	7368	37.86	47.79	42.06	27.17
ENSBTAG00000004791	DSCR3	1	151164860	2801	7.45	5.11	0.48	7.35
ENSBTAG00000001771	DYRK1A	1	151370526	2292	46.36	59.33	31.75	47.75
ENSBTAG00000037616	KCNJ6	1	151610045	927	0	4.63	5.81	0
ENSBTAG00000042581	SNORA72	1	152076536	132	0	0	0	0
ENSBTAG00000045272	U6	1	152111844	107	0	0	0	0
ENSBTAG00000000973	KCNJ15	1	152301468	1953	0	0	0	0
ENSBTAG00000011001	ERG	1	152379404	2790	0	2.57	0	2.01
ENSBTAG00000043221	SNORA70	1	152859144	127	0	0	0	0
ENSBTAG00000009214	ETS2	1	152880454	1638	15.06	6.99	8.23	9.71
ENSBTAG00000020787	PIK3R4	1	153233567	4974	30.52	23.6	17.34	26.89
ENSBTAG00000012837	COL6A6	1	153323109	7320	0	0	0	0
ENSBTAG00000021906	new_gene	1	153531717	1441	5.27	2.98	5.61	5.19
ENSBTAG00000021139	new_gene	1	153795856	555	0	0	7.28	0
ENSBTAG00000044519	new_gene	1	153891169	87	0	0	0	0
ENSBTAG00000006479	CAPN7	1	153971502	2632	39.65	37.53	26.62	32.69
ENSBTAG00000023377	SH3BP5	1	154024457	1363	20.88	18.9	5.93	16.47
ENSBTAG00000030592	LOC107132228*	1	154150028	222	51.29	6.45	0	0
ENSBTAG00000023375	METTL6	1	154171377	1268	13.47	3.39	2.13	0
ENSBTAG00000019202	EAF1	1	154187644	1585	13.17	34.32	11.05	16.52
ENSBTAG00000040193	COLQ	1	154218714	2940	1.94	0	0	0
ENSBTAG00000003718	HACL1	1	154337506	2195	21.61	17.61	17.8	2.98
ENSBTAG00000019129	BTD	1	154375851	2254	1.68	4.45	2.99	0
ENSBTAG00000024815	ANKRD28	1	154443133	3515	23.75	30.54	33.35	19.16
ENSBTAG00000038697	new_gene	1	154682045	76	0	0	0	0
ENSBTAG00000008240	GALNT15	1	154923159	2179	1.74	1.31	0	5.58
ENSBTAG00000003916	DPH3	1	155004507	2024	14.06	19.8	13.32	8.32
ENSBTAG00000004891	OXNAD1	1	155017757	1394	6.81	7.19	5.8	8.05
ENSBTAG00000030593	new_gene	1	155176264	904	8.4	7.92	2.98	0
ENSBTAG00000000502	DAZL*	1	155383458	2937	0	0	0	0
ENSBTAG00000009942	PLCL2	1	155618262	5143	11.44	12.8	14.67	9.64
ENSBTAG00000042360	U6	1	155691883	107	17.73	66.89	0	96.15
ENSBTAG00000030581	TBC1D5	1	155833805	3179	23.88	13.06	23.31	21.77
ENSBTAG00000021158	SATB1	1	157169740	3843	16.79	17.51	10.87	16.79
ENSBTAG00000047978	new_gene	1	158298805	381	0	0	0	0
ENSBTAG00000010051	LGSN	2	238093	1967	0	0	0	0
ENSBTAG00000009831	OCA2	2	347042	3193	0	0	0	0
ENSBTAG00000040536	new_gene	2	366117	558	0	0	0	0
ENSBTAG00000043266	U6	2	632720	109	0	0	0	0
ENSBTAG00000013916	HERC2	2	646582	14708	19.22	24.62	17.68	14.63
ENSBTAG00000002316	NIPA1	2	916140	990	15.33	7.23	0	30.23
ENSBTAG00000016895	NIPA2	2	973927	1406	64.78	57.01	6.71	64.53
ENSBTAG00000016894	CYFIP1	2	996692	3915	35.87	23.4	24.78	12.18
ENSBTAG00000014714	TUBGCP5	2	1162441	3423	19.96	21.75	31.49	3.01
ENSBTAG00000015841	CCDC115*	2	1243723	1789	5.3	7.2	0	0
ENSBTAG00000003225	IMP4	2	1247984	1438	11.88	11.95	6.56	4.55
ENSBTAG00000011658	PTPN18	2	1263538	2094	12.69	10.25	14.8	25.91
ENSBTAG00000038318	AMER3	2	1404184	2424	0	0	0	0
ENSBTAG00000015834	ARHGEF4	2	1609041	3128	4.25	2.29	1.29	0
ENSBTAG00000034978	FAM168B	2	1793433	5207	33.16	21.44	20.96	21.02
ENSBTAG00000000941	PLEKHB2	2	1850107	3381	62.86	53.77	29.89	49.8
ENSBTAG00000047403	U6	2	2026957	107	0	0	0	0
ENSBTAG00000043294	U6	2	2128014	113	0	0	0	0
ENSBTAG00000042866	SNORA19	2	2860087	130	0	0	0	0
ENSBTAG00000047034	new_gene	2	2893420	78	0	0	0	0
ENSBTAG00000006157	HS6ST1	2	4111871	1325	0	7.56	0	7.06
ENSBTAG00000005444	UGGT1	2	4228137	4668	35.37	34.96	43.3	40.07
ENSBTAG00000006003	SAP130	2	4383805	4015	17.49	16.4	20.14	6.29
ENSBTAG00000008089	AMMECR1L	2	4541472	1200	15.81	8.35	3.37	0
ENSBTAG00000010225	POLR2D	2	4554334	809	16.42	7.08	5	1.16
ENSBTAG00000005987	WDR33	2	4608435	4165	17.77	26.81	20.71	28.97
ENSBTAG00000005986	SFT2D3	2	4722619	663	0	0	0	0
ENSBTAG00000006262	LIMS2	2	4780176	1779	12.8	8.05	0	9.99
ENSBTAG00000006261	GPR17	2	4805767	2345	0	0	0	0
ENSBTAG00000039803	MYO7B	2	4819957	6570	1.16	2.83	1.23	0
ENSBTAG00000021172	IWS1	2	4945255	2978	18.48	18.27	32.58	35.18
ENSBTAG00000018275	new_gene	2	5015011	1194	0	0	1.13	0
ENSBTAG00000003950	PROC	2	5034439	1563	0	0	0	0.6
ENSBTAG00000004216	MAP3K2	2	5135174	1899	61.95	24.87	30.51	48.76
ENSBTAG00000020777	ERCC3	2	5181037	2754	11.71	10.91	17.13	3.06
ENSBTAG00000038275	CYP27C1	2	5230173	1461	0	0	0	0
ENSBTAG00000034949	LOC524236*	2	5345306	436	0	0	0	0
ENSBTAG00000019177	BIN1	2	5350654	2339	14.6	7.34	8.07	2.4
ENSBTAG00000045010	bta-mir-2350	2	5398827	76	0	0	0	0
ENSBTAG00000017214	new_gene	2	5512932	639	0	0	0	0
ENSBTAG00000000266	NAB1	2	5567018	3812	10.45	27.41	31.81	15.7
ENSBTAG00000015678	NEMP2	2	5719428	1634	0	12.26	10.72	4.01
ENSBTAG00000007719	MFSD6	2	5752911	2939	0.65	4.87	1.83	0
ENSBTAG00000007584	INPP1	2	5867812	1556	0	3.68	7.79	0
ENSBTAG00000007787	HIBCH	2	5934156	1390	16.38	25.74	21.33	14.8
ENSBTAG00000026994	C2orf88	2	6038403	580	0	0	0	0
ENSBTAG00000011808	MSTN	2	6213566	2768	0	1.03	0	0
ENSBTAG00000018795	PMS1	2	6395005	3088	4.3	9.27	3.49	0.91
ENSBTAG00000012561	ORMDL1	2	6511310	1990	9.54	7.91	0	5.17
ENSBTAG00000012557	OSGEPL1	2	6531525	1394	1.36	8.21	0.97	0.67
ENSBTAG00000012554	ANKAR	2	6544589	4341	0.87	0	0	0
ENSBTAG00000000492	ASNSD1	2	6605444	2384	30.25	13.81	23.74	33.74
ENSBTAG00000010498	SLC40A1	2	6716591	3189	1131.18	895.92	309.74	1302.81
ENSBTAG00000003002	WDR75	2	6875268	3547	14.98	24.62	14.44	24
ENSBTAG00000027020	COL5A2	2	7139738	4500	23.19	17.5	10.18	12.68
ENSBTAG00000045103	bta-mir-2917	2	7214196	80	0	0	0	0
ENSBTAG00000021466	COL3A1	2	7318227	4548	134.77	137.54	114.07	71.36
ENSBTAG00000007141	GULP1	2	7782629	1414	2.68	7.09	8.58	0
ENSBTAG00000042939	U6	2	8001400	105	0	0	0	0
ENSBTAG00000046000	new_gene	2	8844053	501	0	0	0	0
ENSBTAG00000008483	CALCRL	2	8901432	4639	15.95	17.9	21.79	33.07
ENSBTAG00000007580	ZSWIM2	2	9502291	1905	0	0	0	0
ENSBTAG00000001683	FAM171B	2	9567191	2259	3.36	5.07	0	0
ENSBTAG00000019929	ITGAV	2	9651631	3147	28.94	9.1	18.84	29.13
ENSBTAG00000047275	new_gene	2	9684037	933	0	0	0	0
ENSBTAG00000021762	ZC3H15	2	9849227	2009	33.06	37.05	28.17	16.29
ENSBTAG00000003645	FSIP2	2	10581446	20665	0	0	0.07	0
ENSBTAG00000048130	U1	2	10883787	164	0	8.73	0	28.52
ENSBTAG00000026122	ZNF804A	2	11593230	3369	0.56	0.85	0.4	0
ENSBTAG00000038064	LOC614531*	2	11700814	942	0	0	0	0
ENSBTAG00000042196	SNORA43	2	12832529	134	0	0	0	0
ENSBTAG00000045221	U4	2	13121229	128	0	0	0	0
ENSBTAG00000009777	NUP35	2	13455252	1611	10.6	7.11	5.86	14.51
ENSBTAG00000020961	DUSP19	2	13503490	2370	18.42	9.06	0.57	0.39
ENSBTAG00000033662	NCKAP1	2	13575102	3453	31.87	12.85	8.59	13.81
ENSBTAG00000010977	FRZB	2	13724668	2350	1.61	0	0	0
ENSBTAG00000042402	U6	2	13767666	107	0	0	0	0
ENSBTAG00000008390	DNAJC10	2	13825855	2884	17.77	27.3	50.46	22.38
ENSBTAG00000012100	PDE1A	2	14087656	3561	3.73	3.22	0	3.15
ENSBTAG00000033523	new_gene	2	14443706	1941	0	6.64	0.69	0
ENSBTAG00000044009	PPP1R1C	2	14502890	330	0	0	0	0
ENSBTAG00000000937	SSFA2	2	14683868	4841	18.42	18.92	34.24	21.45
ENSBTAG00000001755	NEUROD1	2	14953996	2361	0.8	1.82	0	0.4
ENSBTAG00000009257	CERKL	2	15026225	1452	0	0	0	0
ENSBTAG00000009256	ITGA4	2	15115673	3480	60.53	85.56	69.7	52.41
ENSBTAG00000037365	new_gene	2	15282526	93	0	0	0	0
ENSBTAG00000043956	UBE2E3	2	15671752	693	49.29	55.77	46.67	78.28
ENSBTAG00000045838	new_gene	2	15872136	693	0	0	0	0
ENSBTAG00000028219	5S_rRNA	2	16247241	120	0	0	0	0
ENSBTAG00000021726	CWC22	2	16820521	2843	10.01	12.08	17.54	21.38
ENSBTAG00000045485	U8	2	16973494	64	0	0	0	0
ENSBTAG00000003120	ZNF385B	2	17084655	1437	2.64	3.98	7.5	5.86
ENSBTAG00000046904	new_gene	2	17385393	438	0	0	0	0
ENSBTAG00000001861	SESTD1*	2	17708890	1293	8.81	11.07	43.77	0
ENSBTAG00000027875	CCDC141	2	17791922	4353	0.87	2.3	0	3.22
ENSBTAG00000042279	U6	2	18021757	104	0	0	0	0
ENSBTAG00000026986	TTN*	2	18054943	103346	0.35	1.25	1.63	3.19
ENSBTAG00000001098	PLEKHA3	2	18382408	1943	22.46	14	24.97	4.81
ENSBTAG00000001097	FKBP7	2	18413884	903	14.71	17.44	1.49	37.29
ENSBTAG00000033254	DFNB59	2	18424773	1179	0	0	0	0
ENSBTAG00000001096	PRKRA	2	18433086	1385	0	1.03	5.84	0
ENSBTAG00000014405	OSBPL6	2	18476915	2938	13.56	5.85	6.88	9.23
ENSBTAG00000042858	SNORA79	2	18513103	143	0	0	0	0
ENSBTAG00000044684	SNORD112	2	18651776	72	0	0	0	0
ENSBTAG00000006168	RBM45	2	18759171	1786	10.62	29.65	27.92	21.47
ENSBTAG00000039522	CYCT*	2	18780936	590	0	0	0	0
ENSBTAG00000016396	PDE11A	2	18823638	2870	0	0	0	0
ENSBTAG00000027694	TTC30A*	2	19257062	2931	3.88	0	1.38	0
ENSBTAG00000027696	TTC30B*	2	19323590	2635	2.88	0	0.51	0
ENSBTAG00000009897	AGPS	2	19340960	1819	39.64	32.26	18.52	32.39
ENSBTAG00000019255	NFE2L2	2	19659540	2407	136.39	118.94	90.13	120.85
ENSBTAG00000021580	HNRNPA3	2	19700523	1354	175.19	148	80.61	119.5
ENSBTAG00000045536	bta-mir-4444	2	19705982	74	0	0	0	0
ENSBTAG00000043318	U6	2	20305577	107	0	0	0	0
ENSBTAG00000006693	MTX2	2	20603385	1221	12.43	15.24	9.93	33.71
ENSBTAG00000015840	HOXD1	2	20759890	969	0	0	0	0
ENSBTAG00000004835	HOXD3	2	20776408	1437	0	0	0	0
ENSBTAG00000039581	HOXD4	2	20794855	1630	2.33	0	0	0
ENSBTAG00000029927	bta-mir-10b	2	20797606	99	0	0	0	0
ENSBTAG00000016033	HOXD9	2	20824235	1324	1.43	0	1.02	0
ENSBTAG00000016030	HOXD10	2	20828934	1751	0	0	0	0
ENSBTAG00000033330	HOXD11	2	20839236	1538	0	0	0	0
ENSBTAG00000004314	HOXD12	2	20848044	816	0	0	0	0
ENSBTAG00000004313	HOXD13	2	20854099	981	0	0	0	0
ENSBTAG00000002009	new_gene	2	20918860	423	0	0	9.56	0
ENSBTAG00000018061	LNPK	2	20941574	1479	26.94	24.2	36.44	27.83
ENSBTAG00000031711	new_gene	2	21060667	558	0	0	0	0
ENSBTAG00000043840	U6	2	21695248	107	0	0	0	0
ENSBTAG00000002944	ATP5G3	2	21702150	693	60.24	39.24	27.22	107.97
ENSBTAG00000002295	ATF2	2	21725942	1751	31.43	49.05	43.87	49.68
ENSBTAG00000045843	U6	2	21766612	107	0	0	0	0
ENSBTAG00000008028	CHN1	2	21880323	2450	3.1	0	0	2.67
ENSBTAG00000018253	CHRNA1	2	22120291	3597	1.06	0	0	1.56
ENSBTAG00000001585	WIPF1	2	22253662	4710	50.76	72.03	33.47	32.57
ENSBTAG00000043001	U6	2	22303365	106	0	0	0	0
ENSBTAG00000021636	GPR155	2	22359363	2701	2.11	6.89	14.97	0
ENSBTAG00000012966	SCRN3	2	22400874	1752	2.17	17.97	3.85	2.14
ENSBTAG00000038620	CIR1	2	22432846	1305	20.36	21.94	12.39	21.5
ENSBTAG00000014949	SP9	2	22485430	1446	0	0	0	0
ENSBTAG00000043499	SNORA72	2	22530276	132	0	0	0	0
ENSBTAG00000006970	OLA1	2	22564518	1702	12.26	31.12	6.33	20.88
ENSBTAG00000000176	SP3	2	22841314	2270	69.38	53.6	86.08	35.43
ENSBTAG00000040494	UBL5	2	23299147	222	17.1	19.34	0	16.85
ENSBTAG00000003458	CDCA7	2	23377568	2482	13.76	5.77	17.92	3.01
ENSBTAG00000001083	ZAK	2	23443013	2538	6.73	3.95	11.15	13.27
ENSBTAG00000043175	U6	2	23620290	107	0	0	0	0
ENSBTAG00000020984	RAPGEF4	2	23644876	4292	0.88	0	0	2.4
ENSBTAG00000040105	new_gene	2	24001747	102	0	0	13.21	0
ENSBTAG00000043489	U6	2	24026141	107	0	0	0	0
ENSBTAG00000016836	PDK1	2	24067475	1661	34.27	31.02	0.81	1.69
ENSBTAG00000042826	U6	2	24119471	107	0	0	37.78	0
ENSBTAG00000017266	ITGA6	2	24131486	4045	19.7	20.17	28.32	16.65
ENSBTAG00000045375	bta-mir-2352	2	24194740	76	0	56.5	0	0
ENSBTAG00000005741	DLX2	2	24489074	1261	0	0	0	0
ENSBTAG00000015217	DLX1	2	24502929	1928	0	0	0	0
ENSBTAG00000019075	METAP1D	2	24512078	1488	5.1	0	13.58	0.63
ENSBTAG00000010118	HAT1	2	24606880	1601	3.56	18.78	10.94	2.34
ENSBTAG00000016762	SLC25A12	2	24678582	2992	9.51	8.61	4.05	6.88
ENSBTAG00000002646	DYNC1I2	2	24807357	1946	51.68	58.11	31.85	17.78
ENSBTAG00000007898	CYBRD1	2	24956534	922	55.57	43.47	62.85	105.5
ENSBTAG00000007683	DCAF17	2	25045500	2152	15.87	5.32	18.16	14.34
ENSBTAG00000016430	METTL8	2	25070936	1445	2.63	3.96	17.72	1.94
ENSBTAG00000006918	TLK1	2	25382839	2357	60.38	78.95	53.17	59.13
ENSBTAG00000013218	GORASP2	2	25566351	2245	40.57	38.26	19.21	24.58
ENSBTAG00000036258	SMIM10L1	2	25570737	213	89.09	47.04	0	0
ENSBTAG00000007258	GAD1	2	25646775	3276	0	0	0	0
ENSBTAG00000032846	ERICH2	2	25705589	563	0	0	0	0
ENSBTAG00000003207	SP5	2	25773543	1188	0	0	0	0
ENSBTAG00000045962	U6	2	25920717	104	18.25	0	0	0
ENSBTAG00000003626	MYO3B	2	25973378	3378	1.12	0.42	3.59	0
ENSBTAG00000043675	U6	2	26334407	108	0	0	0	0
ENSBTAG00000020296	UBR3	2	26361548	7041	33.15	32.12	30.05	22.98
ENSBTAG00000026008	METTL5	2	26582629	1002	35.98	4.29	24.21	0
ENSBTAG00000008716	SSB	2	26591742	2432	32.77	47.67	32.69	26.15
ENSBTAG00000042734	U6	2	26593529	107	0	0	0	0
ENSBTAG00000001093	KLHL23	2	26619585	1680	2.26	9.37	0	3.9
ENSBTAG00000001092	PHOSPHO2	2	26660800	1168	14.62	3.68	2.31	6.41
ENSBTAG00000001090	CCDC173	2	26666110	1736	0	1.65	0	0
ENSBTAG00000027789	PPIG	2	26695352	2656	45.73	73.83	54.29	35.92
ENSBTAG00000010743	FASTKD1	2	26740843	2858	13.28	15.03	10.84	0.33
ENSBTAG00000046878	new_gene	2	26749067	357	0	0	0	0
ENSBTAG00000044248	snoU13	2	26760050	107	0	0	0	0
ENSBTAG00000010741	KLHL41	2	26780742	2112	0	0	0	5.76
ENSBTAG00000010736	BBS5*	2	26800661	1371	5.54	1.04	0	4.09
ENSBTAG00000004555	LRP2	2	26936763	14074	0	0	0.1	0
ENSBTAG00000004557	DHRS9	2	27116745	1623	5.85	0.88	3.32	0
ENSBTAG00000026885	ABCB11	2	27176814	3975	0	0	0	0
ENSBTAG00000004241	G6PC2	2	27274585	1068	0	0	0	0
ENSBTAG00000010048	SPC25	2	27296841	1022	1.86	0	0	0
ENSBTAG00000042879	U6	2	27306678	103	0	0	0	0
ENSBTAG00000010362	NOSTRIN	2	27317638	1651	3.45	17.34	4.9	7.93
ENSBTAG00000044179	CERS6	2	27407917	1155	16.43	8.68	1.17	12.15
ENSBTAG00000043862	5S_rRNA	2	27437824	111	0	0	0	0
ENSBTAG00000044462	bta-mir-2353	2	27629813	75	0	0	0	0
ENSBTAG00000017162	STK39*	2	27924668	1358	2.79	5.27	21.83	0
ENSBTAG00000021954	new_gene	2	28094270	870	0	0	0	0
ENSBTAG00000046605	U6	2	28141168	106	0	0	0	0
ENSBTAG00000003164	B3GALT1	2	28400755	981	0	0	0	0
ENSBTAG00000017743	XIRP2	2	29080500	11316	0	0	0	0.66
ENSBTAG00000046347	new_gene	2	29428424	456	0	0	0	0
ENSBTAG00000019137	SCN7A	2	29933317	5124	6.3	8.1	5.79	0.18
ENSBTAG00000026882	new_gene	2	30091989	615	0	0	0	0
ENSBTAG00000002425	SCN9A	2	30093697	6241	0.61	0.23	0	0
ENSBTAG00000042597	U6	2	30272851	107	0	0	0	0
ENSBTAG00000018520	SCN1A	2	30321635	5997	0	0	0	1.72
ENSBTAG00000016512	TTC21B	2	30433135	4438	11.97	18.38	11.84	22.76
ENSBTAG00000013957	GALNT3	2	30642215	2373	37.58	45.84	15.9	65.82
ENSBTAG00000039091	CSRNP3*	2	30716354	1618	0	0	0	0
ENSBTAG00000042315	U6	2	30748244	107	0	0	0	0
ENSBTAG00000038180	SCN2A	2	30981157	8777	0	0	0	0
ENSBTAG00000019385	SCN3A	2	31196566	6030	0	0	0	0
ENSBTAG00000042818	U6	2	31220645	107	0	0	0	0
ENSBTAG00000007650	SLC38A11	2	31391774	1629	0	0	0	0
ENSBTAG00000046685	U6	2	31520692	107	0	0	0	0
ENSBTAG00000005501	new_gene	2	31630686	1431	6.63	10	4.71	0
ENSBTAG00000047880	new_gene	2	31688429	1541	0	2.79	3.5	0.61
ENSBTAG00000019291	GRB14	2	31783357	2648	0	2.16	0	2.12
ENSBTAG00000008704	FIGN	2	32850155	2274	4.17	0.63	0.59	0
ENSBTAG00000045366	7SK	2	33376331	197	0	0	0	0
ENSBTAG00000047523	new_gene	2	33990543	79	0	0	0	0
ENSBTAG00000001899	KCNH7	2	34005801	3288	0	0	0	0
ENSBTAG00000046572	new_gene	2	34156111	75	0	0	0	0
ENSBTAG00000018446	GCA	2	34173878	2192	0	3.92	0	0
ENSBTAG00000043713	U6	2	34184468	103	0	0	0	0
ENSBTAG00000008142	IFIH1	2	34217173	3332	26.2	21.91	33.16	21.33
ENSBTAG00000008140	FAP	2	34297726	2966	7.04	5.79	0	8.51
ENSBTAG00000000730	GCG	2	34398011	1362	0	3.15	0	0
ENSBTAG00000015330	new_gene	2	34487844	2390	3.97	2.4	8.46	14.87
ENSBTAG00000048246	new_gene	2	34527583	963	0	11.89	12.59	6.8
ENSBTAG00000015317	SLC4A10	2	34572522	3449	0	0	0	0
ENSBTAG00000028572	5S_rRNA	2	34923410	111	0	0	0	0
ENSBTAG00000006294	new_gene	2	35003728	261	0	0	0	0
ENSBTAG00000021692	TBR1	2	35063834	2141	0	0.67	0	0
ENSBTAG00000021691	PSMD14	2	35076260	1537	29.63	36.32	14.03	14
ENSBTAG00000045139	5S_rRNA	2	35078308	117	0	0	0	0
ENSBTAG00000006654	TANK	2	35247178	2049	10.19	30.74	16.44	10.96
ENSBTAG00000005180	RBMS1	2	35960130	1723	45.15	34.89	26.59	56.46
ENSBTAG00000009080	ITGB6	2	36256325	2571	0	3.34	1.05	0
ENSBTAG00000032515	PLA2R1	2	36373939	5926	146.98	143.72	58.21	220.18
ENSBTAG00000042933	SNORA21	2	36501066	136	0	0	0	0
ENSBTAG00000017797	LY75*	2	36557431	5847	19.8	27.17	30.42	19.04
ENSBTAG00000038195	CD302	2	36656333	3192	45.18	50.67	61.64	51.86
ENSBTAG00000008755	MARCH7	2	36682216	3477	28.93	55.17	66.27	29.05
ENSBTAG00000020654	BAZ2B	2	36818173	7340	19.39	24.18	41.12	15.42
ENSBTAG00000004184	WDSUB1	2	37167345	1570	7.25	10.94	8.58	8.34
ENSBTAG00000004177	TANC1	2	37239777	5783	11.48	8.91	16.31	8.09
ENSBTAG00000032481	DAPL1	2	37593290	457	0	0	0	0
ENSBTAG00000013773	PKP4	2	37815459	3829	2.48	4.11	5.63	4.64
ENSBTAG00000004267	new_gene	2	38004587	1026	0	0	0	0
ENSBTAG00000036754	U12	2	38143425	148	0	0	0	0
ENSBTAG00000012801	UPP2	2	38326897	2258	0	0	0	0
ENSBTAG00000043308	U6	2	38485128	107	0	0	0	0
ENSBTAG00000019337	ACVR1C	2	38549887	1479	2.57	1.94	0	0
ENSBTAG00000008329	CYTIP	2	38682030	2115	67.29	55.5	39.5	38.03
ENSBTAG00000043593	U2	2	38731246	108	0	0	0	0
ENSBTAG00000012912	ERMN	2	38780333	1571	0	0	0	0
ENSBTAG00000017376	GALNT5	2	38796689	2823	3.36	0	5.73	0
ENSBTAG00000011909	ACVR1	2	39287889	2783	12.96	29.83	13.56	24.53
ENSBTAG00000032405	new_gene	2	39571129	927	0	0	0	0
ENSBTAG00000009770	GPD2	2	39765206	3394	6.71	10.54	4.76	10.47
ENSBTAG00000003650	NR4A2	2	39999717	2864	3.31	3.5	6.59	3.92
ENSBTAG00000043505	U6	2	40571290	107	0	0	0	0
ENSBTAG00000028119	U1	2	40593052	156	0	0	0	0
ENSBTAG00000006159	KCNJ3	2	41361137	1568	0	0.91	0	0
ENSBTAG00000005562	GALNT13	2	41791846	1671	0	0	0	0
ENSBTAG00000021526	RPRM	2	42762913	1447	0	0	0	0
ENSBTAG00000012816	new_gene	2	43381652	898	6.34	22.32	4.5	7.29
ENSBTAG00000033143	new_gene	2	43529729	876	0	0	0	0
ENSBTAG00000001435	ARL6IP6	2	43543016	2030	12.15	21.15	3.98	1.38
ENSBTAG00000047365	new_gene	2	43575860	1389	12.3	7.21	9.7	0
ENSBTAG00000042278	U6	2	43578069	104	0	0	0	0
ENSBTAG00000048151	PRPF40A	2	43585376	3130	40.62	36.13	44.77	28.39
ENSBTAG00000026851	FMNL2	2	43652958	3446	26.43	20.35	21.12	19.27
ENSBTAG00000045119	new_gene	2	43678327	82	0	0	0	0
ENSBTAG00000034503	new_gene	2	43732220	378	0	0	0	2.47
ENSBTAG00000044916	5S_rRNA	2	44049602	92	0	0	0	0
ENSBTAG00000048306	new_gene	2	44142619	411	4.62	3.48	0	2.28
ENSBTAG00000001887	STAM2	2	44146496	1209	14.13	30.78	27.86	34.81
ENSBTAG00000002297	CACNB4*	2	44185984	1563	6.07	0.92	0	5.98
ENSBTAG00000002293	ARL5A	2	44468905	1452	30.06	49.29	56.61	32.21
ENSBTAG00000006907	NEB	2	44546002	20949	0	0.34	0.13	2.99
ENSBTAG00000021020	RIF1	2	44763141	7493	20.77	28.08	31.83	28.09
ENSBTAG00000007239	TNFAIP6	2	44850892	907	0	0	0	0
ENSBTAG00000032369	NMI	2	44930495	1340	42.48	44.87	56.32	40.48
ENSBTAG00000016217	RBM43	2	44961707	2692	19.74	14.89	5.51	17.37
ENSBTAG00000039731	RND3	2	45800466	2747	14.51	5.21	5.89	4.09
ENSBTAG00000045819	new_gene	2	46412021	600	0	0	0	0
ENSBTAG00000037325	new_gene	2	46645170	73	0	0	0	0
ENSBTAG00000015962	MMADHC	2	46648517	1306	37.78	40.55	69.13	17.19
ENSBTAG00000047426	LYPD6	2	46723405	516	14.71	0	0	0
ENSBTAG00000019683	LYPD6B	2	47068951	749	0	0	0	0
ENSBTAG00000018125	KIF5C	2	47315201	3707	0	0.39	0	0
ENSBTAG00000018581	EPC2	2	47524099	3644	16.14	20.03	11.83	14.63
ENSBTAG00000042622	U6	2	47644965	107	0	0	37.78	0
ENSBTAG00000019592	MBD5	2	47800355	5319	3.92	7.8	7.85	0.35
ENSBTAG00000016081	PTMA*	2	47998614	803	2.36	3.57	0	1.16
ENSBTAG00000015291	ORC4	2	48282736	1411	41.69	59.85	31.52	20.55
ENSBTAG00000036993	U2	2	48352291	178	0	0	0	0
ENSBTAG00000018114	ACVR2A	2	48381791	4401	4.74	10.41	2.14	7.01
ENSBTAG00000046032	new_gene	2	49400488	450	0	0	0	0
ENSBTAG00000012376	new_gene	2	49736040	360	0	0	0	0
ENSBTAG00000044491	U6	2	49852590	107	0	0	0	0
ENSBTAG00000012615	ZEB2	2	52275074	3952	129.64	160.82	135.37	135.61
ENSBTAG00000001132	GTDC1	2	52584334	1474	15.45	18.45	13.71	20.31
ENSBTAG00000032289	ARHGAP15	2	53065587	1416	44.22	52.57	65.66	75.3
ENSBTAG00000032277	KYNU	2	53844155	1585	4.79	3.61	4.25	2.36
ENSBTAG00000047778	5S_rRNA	2	54116505	120	0	0	0	0
ENSBTAG00000043666	5S_rRNA	2	54543159	112	0	0	0	0
ENSBTAG00000047455	5S_rRNA	2	54612881	120	0	0	0	0
ENSBTAG00000048039	5S_rRNA	2	54615879	120	0	0	0	0
ENSBTAG00000032264	new_gene	2	55560967	135	0	0	0	0
ENSBTAG00000024632	new_gene	2	56711720	5181	1.83	2.49	0.78	0.54
ENSBTAG00000017629	new_gene	2	58552537	894	0	0	0	0
ENSBTAG00000018147	NXPH2	2	58582461	1366	0	0	0	0
ENSBTAG00000045146	new_gene	2	58619451	95	0	0	0	0
ENSBTAG00000013455	SPOPL	2	58798302	1399	20.35	18.42	17.34	18.72
ENSBTAG00000001627	new_gene	2	59143225	842	0	0	0	0
ENSBTAG00000014432	HNMT	2	59376269	1878	13.14	16.01	7.18	9.96
ENSBTAG00000039437	new_gene	2	59654284	330	0	0	0	0
ENSBTAG00000044055	THSD7B	2	59750109	4692	0	0	0	0
ENSBTAG00000043532	U6	2	60261793	107	0	0	0	0
ENSBTAG00000021755	new_gene	2	60615828	963	0	0	2.8	0.97
ENSBTAG00000001060	CXCR4	2	61582125	1673	141.78	118.07	89.41	144.8
ENSBTAG00000009949	DARS	2	61722452	1819	26.08	22.82	41.49	31.88
ENSBTAG00000015172	MCM6	2	61821905	2264	3.35	17.07	5.36	9.92
ENSBTAG00000015170	LCT	2	61867080	5787	0	0	0	0
ENSBTAG00000015169	UBXN4	2	61919643	2188	45.97	62.15	60.36	75.24
ENSBTAG00000013302	R3HDM1	2	61969459	3690	15.43	23.66	22.64	11.15
ENSBTAG00000029990	bta-mir-128-1	2	62007752	82	0	0	0	0
ENSBTAG00000043334	U6	2	62150386	107	0	0	0	0
ENSBTAG00000026842	ZRANB3	2	62291151	3565	7.98	12.85	3.02	8.4
ENSBTAG00000013449	RAB3GAP1	2	62457398	3596	20.58	13.93	27.73	18.99
ENSBTAG00000014409	MAP3K19	2	62601167	3984	0	0	0.34	0
ENSBTAG00000048182	new_gene	2	62637764	78	0	0	0	0
ENSBTAG00000014158	CCNT2	2	62649168	4987	19.79	30.42	38.1	31.51
ENSBTAG00000008039	ACMSD	2	62692769	1282	0	0	0	0
ENSBTAG00000018753	TMEM163	2	62843283	1485	3.83	0.96	1.81	0
ENSBTAG00000018744	MGAT5	2	63118922	2220	43.59	71.57	77.09	85.11
ENSBTAG00000042177	U6	2	63676665	107	0	0	0	0
ENSBTAG00000043111	U6atac	2	63812155	126	0	0	0	0
ENSBTAG00000005238	NCKAP5	2	65056070	4911	1.55	0	0.27	2.86
ENSBTAG00000005234	LYPD1	2	65216983	3215	1.77	0	0	0
ENSBTAG00000047466	LOC101903503*	2	65277741	507	0	0	0	0
ENSBTAG00000047036	GPR39	2	65526345	924	0	3.1	0	0
ENSBTAG00000021103	SLC35F5	2	65677515	4395	12.09	14.66	12.26	9.79
ENSBTAG00000003401	ACTR3	2	65892592	1253	249.88	228.48	107.54	292.61
ENSBTAG00000046351	new_gene	2	66268594	92	2908.29	4480.93	2797.61	2287.46
ENSBTAG00000045710	new_gene	2	66269410	92	4145.85	5118.85	6488.69	5398.4
ENSBTAG00000047913	new_gene	2	66272514	67	0	0	0	0
ENSBTAG00000047445	new_gene	2	66272623	57	0	0	0	0
ENSBTAG00000047042	bta-mir-2904-3	2	66273058	70	352.41	204.49	288.76	320.68
ENSBTAG00000047790	bta-mir-2887-2	2	66273171	57	66.58	0	141.85	16.41
ENSBTAG00000002016	new_gene	2	66585181	1035	0	0	0	0
ENSBTAG00000044578	SNORD121A	2	67201179	77	0	0	0	0
ENSBTAG00000005235	DPP10	2	67935914	2240	0	0	0	0
ENSBTAG00000046281	new_gene	2	68534302	720	0	0	0	0
ENSBTAG00000042773	SNORA42	2	68791417	130	0	0	0	0
ENSBTAG00000042265	U6	2	69856395	107	0	0	0	0
ENSBTAG00000015077	DDX18*	2	69859799	2075	4.57	1.38	9.74	0
ENSBTAG00000016785	LOC523484*	2	69899473	1110	0	0	0	0
ENSBTAG00000010221	CCDC93	2	69928655	2671	26.29	21.97	26.23	13.66
ENSBTAG00000002112	INSIG2	2	70122000	1140	28.3	31.39	13	1.64
ENSBTAG00000021494	EN1	2	70972738	1203	0	0	0	0
ENSBTAG00000018473	MARCO	2	71099131	1587	0	0	0	0
ENSBTAG00000003771	C1QL2	2	71283904	864	0	0	0	0
ENSBTAG00000020794	new_gene	2	71309224	570	0	0	0	0
ENSBTAG00000007111	STEAP3	2	71380830	1524	43.58	15.97	5.31	8.59
ENSBTAG00000010599	C2orf76	2	71473546	515	7.37	0	5.23	0
ENSBTAG00000009517	DBI*	2	71561192	608	59.3	82.4	57.62	72.3
ENSBTAG00000026825	TMEM37	2	71607734	1052	0	4.08	0	0
ENSBTAG00000013619	SCTR	2	71616192	1634	0	0	1.65	0
ENSBTAG00000009057	CFAP221	2	71767866	2488	0	0	0	0
ENSBTAG00000009058	TMEM177	2	71893618	1248	0	0	0	0
ENSBTAG00000020855	PTPN4	2	72049607	2428	14.85	24.76	17.76	4.24
ENSBTAG00000048209	new_gene	2	72106414	1104	0	0	1.22	0
ENSBTAG00000018236	EPB41L5	2	72166550	3645	2.6	5.89	2.22	2.57
ENSBTAG00000043360	U4	2	72279635	138	0	0	0	0
ENSBTAG00000026829	TMEM185B	2	72355937	2113	7.18	4.74	0	10.18
ENSBTAG00000032021	RALB	2	72358249	2366	35.29	24.2	17.09	28.07
ENSBTAG00000032017	INHBB	2	72523471	1227	0	0	0	0
ENSBTAG00000019464	new_gene	2	72589720	1146	0	0	0	0
ENSBTAG00000011682	GLI2	2	72977209	4666	0.81	5.52	0	1.6
ENSBTAG00000007765	TFCP2L1	2	73379885	1787	0	4.81	0	0
ENSBTAG00000048035	new_gene	2	73424379	68	0	0	0	0
ENSBTAG00000019781	CLASP1	2	73490617	5086	15.3	12.66	18.81	15.26
ENSBTAG00000043135	U4atac	2	73664455	126	30.12	68.16	149.73	118.77
ENSBTAG00000019387	NIFK	2	73804850	1602	14.21	6.25	10.09	7.59
ENSBTAG00000006059	TSN	2	73827082	986	28.87	14.52	5.47	0
ENSBTAG00000026822	new_gene	2	74044252	1032	0	0	0	0
ENSBTAG00000031918	new_gene	2	74646310	570	0	0	0	0
ENSBTAG00000047681	new_gene	2	75406354	1005	0	0	0	0
ENSBTAG00000031898	CNTNAP5	2	76761756	4073	0	0	0	0
ENSBTAG00000044835	SNORD75	2	79246932	56	0	0	0	0
ENSBTAG00000014863	GYPC	2	79255849	920	4.13	6.22	0	2.03
ENSBTAG00000007863	GLS	2	79798261	2453	71.17	59.52	34.06	50.33
ENSBTAG00000007867	STAT1	2	79888206	5332	81.85	63.36	52.31	72.62
ENSBTAG00000046699	new_gene	2	79975339	1073	3.54	1.33	12.56	0
ENSBTAG00000011256	MYO1B	2	80166217	4825	7.47	9.79	3.07	2.13
ENSBTAG00000018653	NABP1	2	80641459	1842	29.88	52.84	40.97	27.42
ENSBTAG00000018497	SDPR	2	80858087	3013	8.82	8.55	8.05	1.55
ENSBTAG00000014832	TMEFF2	2	80997737	1765	0	0	0	3.18
ENSBTAG00000046400	new_gene	2	80999168	95	0	0	0	0
ENSBTAG00000044658	U6	2	81124644	87	0	0	0	0
ENSBTAG00000047197	new_gene	2	81373657	113	0	0	0	0
ENSBTAG00000047783	new_gene	2	81639371	405	0	0	0	0
ENSBTAG00000037816	LOC107131507*	2	82928223	222	0	0	0	0
ENSBTAG00000009976	new_gene	2	84413662	1197	0	0	0	2.34
ENSBTAG00000016782	SLC39A10	2	84734002	2710	39.21	31.16	44.25	43.49
ENSBTAG00000016784	DNAH7	2	84773343	12175	1.71	0.94	1.99	2.38
ENSBTAG00000013196	STK17B	2	85077801	1492	61.05	56.6	93.03	42
ENSBTAG00000047862	new_gene	2	85132987	900	0	0	0	0
ENSBTAG00000020696	HECW2	2	85136811	5784	0.98	0.99	4.43	1.94
ENSBTAG00000017695	CCDC150	2	85642724	3396	12.85	11.8	10.71	6.61
ENSBTAG00000007779	GTF3C3	2	85760492	2728	6.26	25.19	30.13	12.69
ENSBTAG00000047452	new_gene	2	85799097	351	0	0	0	0
ENSBTAG00000020416	PGAP1	2	85835325	2901	0.65	0.99	0.46	0
ENSBTAG00000031696	ANKRD44*	2	85969248	3033	25.03	37.76	42.65	27.45
ENSBTAG00000044361	SNORA70	2	86339908	125	0	0	0	0
ENSBTAG00000012171	new_gene	2	86340778	1095	0	0	0	0
ENSBTAG00000008915	SF3B1	2	86349373	6357	136.72	179.91	135.24	98.73
ENSBTAG00000004659	COQ10B	2	86410860	1689	7.86	16.95	7.18	16.06
ENSBTAG00000043296	U6	2	86422361	102	37.21	0	0	0
ENSBTAG00000012586	HSPD1	2	86438979	2798	21.7	44.51	14.93	26.74
ENSBTAG00000012589	HSPE1	2	86449525	478	134.98	113.79	47.92	170.24
ENSBTAG00000019116	MOB4*	2	86464320	2617	19.58	5.47	5.66	11.08
ENSBTAG00000007652	RFTN2	2	86505716	1569	1.21	20.07	0	10.13
ENSBTAG00000002056	MARS2	2	86593547	2235	5.09	0.64	0	2.93
ENSBTAG00000031614	BOLL	2	86630195	1817	0	0	0	0
ENSBTAG00000007635	PLCL1	2	86718341	3291	8.65	6.52	5.73	5.97
ENSBTAG00000042540	U6	2	87253459	107	0	0	0	0
ENSBTAG00000044781	5S_rRNA	2	87546864	105	0	0	0	0
ENSBTAG00000042810	U6	2	88003258	103	0	0	0	0
ENSBTAG00000044950	U6	2	88058596	99	0	0	0	0
ENSBTAG00000016334	SATB2	2	88248733	2298	2.48	0	0	0
ENSBTAG00000042887	U6	2	88498951	107	0	0	0	0
ENSBTAG00000031595	LOC613365*	2	88810054	1001	0	2.86	0	0
ENSBTAG00000009952	C2orf69	2	88897206	1173	3.24	9.76	27.57	7.18
ENSBTAG00000019232	TYW5	2	88915908	973	3.9	11.77	16.62	7.69
ENSBTAG00000019231	MAIP1	2	88935944	1116	8.5	16.67	4.83	0
ENSBTAG00000024003	HIST2H3D*	2	89166306	414	0	0	0	0
ENSBTAG00000016092	SPATS2L	2	89248279	2292	12.42	23.73	22.34	18.77
ENSBTAG00000002272	KCTD18	2	89450807	2584	2.94	2.77	3.65	2.9
ENSBTAG00000031579	SGO2	2	89494027	4103	14.8	11.51	17.41	4.33
ENSBTAG00000009725	AOX1	2	89517811	4384	48.91	87.5	43.95	66.35
ENSBTAG00000038878	AOX4	2	89699124	4455	0	0.32	0.3	0
ENSBTAG00000047849	new_gene	2	89699629	369	0	0	0	0
ENSBTAG00000026812	AOX2	2	89783382	4136	5.96	0.69	3.26	2.26
ENSBTAG00000006049	BZW1	2	89886720	1770	158.67	95.43	136.28	134.22
ENSBTAG00000005408	CLK1	2	89920586	1754	170.94	214.63	202.05	93.85
ENSBTAG00000005416	PPIL3	2	89936349	703	13.5	0	21.09	1.33
ENSBTAG00000018282	NIF3L1	2	89948475	1905	14.94	3.76	4.24	6.87
ENSBTAG00000031473	ORC2	2	89967561	3646	8.33	12.17	9.24	21.04
ENSBTAG00000021201	FAM126B	2	90020667	1804	22.09	9.52	19.42	3.63
ENSBTAG00000045431	U6	2	90042282	108	0	0	0	0
ENSBTAG00000012760	NDUFB3	2	90077970	472	36.18	21.23	0	23.78
ENSBTAG00000012763	new_gene	2	90089713	858	0	0	0	5.45
ENSBTAG00000010998	CFLAR	2	90139395	1492	29.25	67.16	71.35	31.97
ENSBTAG00000003731	LOC100848685*	2	90214945	579	0	0	0	0
ENSBTAG00000015718	CASP8	2	90278155	2656	16.43	22.64	21.31	24.3
ENSBTAG00000012334	ALS2CR12	2	90302815	1984	0	0	0	0
ENSBTAG00000014933	TRAK2	2	90355099	2778	11.61	15.97	16.01	12.12
ENSBTAG00000019298	STRADB	2	90432216	1733	7.66	9.91	20.99	3.24
ENSBTAG00000017436	ALS2CR11	2	90461666	5570	0	0	0	0
ENSBTAG00000017437	TMEM237	2	90588104	2935	7.11	9.27	2.3	4.78
ENSBTAG00000046831	U6	2	90615056	104	0	0	0	0
ENSBTAG00000007395	ALS2	2	90664833	5340	3.91	9.92	5.55	6.48
ENSBTAG00000002283	FZD7	2	90987008	2207	10.32	3.24	0.61	0
ENSBTAG00000034192	KIAA2012*	2	91026978	4533	0	0	0	0
ENSBTAG00000009859	SUMO1*	2	91155252	1152	18.12	24.85	15.21	12.18
ENSBTAG00000043194	SNORD103	2	91158140	85	0	0	0	0
ENSBTAG00000005517	NOP58	2	91203326	2055	20.31	36.22	45.25	44.6
ENSBTAG00000043261	SNORD70	2	91209281	89	85.29	112.58	75.7	10.51
ENSBTAG00000042181	SNORD70	2	91210141	87	87.25	115.17	46.47	0
ENSBTAG00000045062	SNORD11B	2	91219566	86	22.07	0	0	0
ENSBTAG00000045316	SNORD11	2	91220354	84	22.59	85.2	96.25	0
ENSBTAG00000006420	BMPR2	2	91395347	2823	34.95	24.34	21.96	29.49
ENSBTAG00000018746	new_gene	2	91475505	4891	5.43	6.73	0.55	6.88
ENSBTAG00000008673	ICA1L	2	91558392	1863	0	0	1.45	0.5
ENSBTAG00000015424	WDR12	2	91621732	1988	11.45	11.52	8.13	21.64
ENSBTAG00000016000	CARF	2	91658159	3008	8.83	9.52	8.96	16.17
ENSBTAG00000019994	new_gene	2	91685397	744	2.55	5.77	1.81	0
ENSBTAG00000014469	NBEAL1	2	91732677	10333	13.59	12.74	8.09	7.6
ENSBTAG00000000851	CYP20A1	2	91899069	1562	30.37	26.58	14.67	26.35
ENSBTAG00000011017	ABI2	2	91960475	1877	10.11	13.73	9.33	6.98
ENSBTAG00000027201	RAPH1	2	92068092	3438	18.77	22.48	20.38	13.6
ENSBTAG00000007445	CD28	2	92325180	660	17.25	4.34	18.38	0
ENSBTAG00000013170	CTLA4	2	92490401	666	8.55	10.75	18.21	0
ENSBTAG00000021596	ICOS	2	92564234	691	30.21	76.65	23.4	24.36
ENSBTAG00000040367	new_gene	2	92993922	754	7.55	3.8	0	6.2
ENSBTAG00000045092	U6	2	93071375	106	0	0	0	0
ENSBTAG00000046521	new_gene	2	93684245	171	11.1	16.74	0	76.58
ENSBTAG00000010293	new_gene	2	93858353	979	7.75	5.85	26.15	1.91
ENSBTAG00000046783	new_gene	2	94202055	300	12.65	38.17	8.98	0
ENSBTAG00000046029	new_gene	2	94382387	387	0	7.4	0	12.08
ENSBTAG00000011971	NRP2	2	94455658	3127	123.19	102.08	79.72	133.7
ENSBTAG00000028809	U1	2	94467707	164	34.71	61.1	41.08	68.44
ENSBTAG00000014407	INO80D	2	94796634	2634	16.57	20.11	19.95	13.14
ENSBTAG00000021976	NDUFS1	2	94893227	3338	26.15	24.87	22.61	20.45
ENSBTAG00000021979	EEF1B2	2	94922839	821	120.19	132.51	68.94	142.41
ENSBTAG00000043166	snoMe28S-Am982	2	94925091	74	76.93	0	36.42	0
ENSBTAG00000042507	SNORA41	2	94925438	134	28.32	21.36	60.34	0
ENSBTAG00000017043	GPR1	2	94940392	1068	0	0	0	5.25
ENSBTAG00000031166	ZDBF2	2	95040253	6693	0	0	0	0.28
ENSBTAG00000019694	ADAM23	2	95145119	4303	3.09	1.66	0	0
ENSBTAG00000046454	DYTN	2	95376524	2020	0	0	0	0
ENSBTAG00000016192	MDH1B	2	95475474	1469	0	0	0	0
ENSBTAG00000016193	FASTKD2	2	95499478	2295	4.13	6.86	4.7	1.63
ENSBTAG00000019190	CPO	2	95668825	1309	0	0	0	0
ENSBTAG00000044097	KLF7	2	95781394	1395	2.72	1.03	3.86	11.4
ENSBTAG00000045074	bta-mir-2355	2	95834550	87	0	0	0	0
ENSBTAG00000012625	new_gene	2	96254083	390	0	0	0	0
ENSBTAG00000005474	CREB1	2	96278110	2023	18.76	25.47	33.31	18.49
ENSBTAG00000005476	METTL21A	2	96340578	1919	2.97	0	2.81	5.36
ENSBTAG00000044599	5S_rRNA	2	96389754	94	0	0	0	0
ENSBTAG00000016297	CCNYL1	2	96424301	1174	4.85	19.51	16.07	9.56
ENSBTAG00000020957	FZD5	2	96470387	1758	2.16	1.63	1.53	0
ENSBTAG00000007830	PLEKHM3	2	96653616	2342	38.89	34.23	19.56	33.55
ENSBTAG00000014094	LOC538688*	2	96813211	682	0	0	0	0
ENSBTAG00000015054	CRYGD	2	96826377	608	0	0	0	0
ENSBTAG00000014783	CRYGC	2	96836604	617	0	0	0	0
ENSBTAG00000021770	CRYGB	2	96848292	622	0	0	0	0
ENSBTAG00000046832	new_gene	2	96865144	249	0	0	0	0
ENSBTAG00000012888	C2orf80	2	96867942	712	0	0	0	0
ENSBTAG00000020527	IDH1	2	96941049	2303	67.57	36.67	35.69	63.76
ENSBTAG00000002177	PIKFYVE	2	96978987	6355	26.58	30.63	32.44	23.7
ENSBTAG00000002180	new_gene	2	97070144	1116	0	0	0	0
ENSBTAG00000011992	PTH2R	2	97098843	1653	0	0	0	0
ENSBTAG00000047386	U6	2	97474800	106	0	0	0	0
ENSBTAG00000046940	LOC616092*	2	97501492	682	0	0	0	0
ENSBTAG00000018130	MAP2	2	97843887	5821	4.89	1.72	0.93	1.61
ENSBTAG00000015415	UNC80	2	98024633	10003	0	0	0	0.94
ENSBTAG00000045083	new_gene	2	98059795	69	0	0	0	0
ENSBTAG00000047806	RPE*	2	98260690	849	26.82	47.21	12.7	44.07
ENSBTAG00000021600	KANSL1L	2	98279695	2574	17.69	23.91	29.84	22.89
ENSBTAG00000010579	ACADL	2	98416824	1753	0	1.63	1.54	0
ENSBTAG00000010722	new_gene	2	98497589	493	0	0	0	0
ENSBTAG00000009707	MYL1	2	98527573	1851	1.03	0	0	2.53
ENSBTAG00000015066	LANCL1	2	98617457	4447	12.8	8.05	7.58	11.15
ENSBTAG00000016662	CPS1	2	98758036	5633	6.4	18.04	4.31	5.65
ENSBTAG00000012647	new_gene	2	99660620	3333	0.57	2.15	5.26	6.73
ENSBTAG00000047490	new_gene	2	99704435	501	0	0	8.07	0
ENSBTAG00000005239	new_gene	2	100306471	591	0	0	0	0
ENSBTAG00000044975	SNORA17	2	100443938	92	0	0	0	0
ENSBTAG00000043939	7SK	2	100738723	328	0	0	0	0
ENSBTAG00000037804	IKZF2	2	101527602	3728	2.55	11.13	5.06	1.51
ENSBTAG00000044588	new_gene	2	101691542	78	0	0	0	0
ENSBTAG00000018549	new_gene	2	101882145	663	2.86	0	8.13	0
ENSBTAG00000043739	SNORA11	2	102308567	126	0	0	0	0
ENSBTAG00000048219	new_gene	2	102923133	174	0	0	0	0
ENSBTAG00000018552	VWC2L	2	102927402	669	0	0	0	0
ENSBTAG00000033690	BARD1	2	103278272	2996	0	1.43	0	7.49
ENSBTAG00000003472	ABCA12	2	103520024	7836	0	0	0	0
ENSBTAG00000045368	SNORA70	2	103724975	134	0	0	0	0
ENSBTAG00000019274	ATIC	2	103847180	2042	64.12	46.97	14.52	52.67
ENSBTAG00000008300	FN1	2	103881402	8328	35.09	33	29.13	22.57
ENSBTAG00000013215	MREG	2	104492355	1249	3.04	3.44	5.39	9.74
ENSBTAG00000043119	SNORA40	2	104584183	121	0	0	0	0
ENSBTAG00000010413	TMEM169	2	104589105	1972	0	0	0	0
ENSBTAG00000006821	PECR	2	104590478	924	10.27	6.2	13.13	18.22
ENSBTAG00000010426	XRCC5	2	104656259	2323	12.25	11.71	6.38	2.82
ENSBTAG00000016183	new_gene	2	104782834	672	0	0	0	0
ENSBTAG00000026788	SHOX	2	104975964	921	0	0	0	0
ENSBTAG00000003843	SMARCAL1	2	105138334	2823	10.08	11.66	12.89	9.28
ENSBTAG00000003846	RPL37A	2	105202277	659	331.15	351.88	286.28	452.76
ENSBTAG00000005596	IGFBP2	2	105338358	1141	0	0	0	0
ENSBTAG00000048210	new_gene	2	105374919	162	0	0	0	0
ENSBTAG00000007062	IGFBP5	2	105378991	982	50.24	40.81	6.86	17.14
ENSBTAG00000019003	Tnp1	2	105576568	371	0	0	0	0
ENSBTAG00000044973	new_gene	2	106321081	96	0	0	0	0
ENSBTAG00000002485	TNS1	2	106627006	7174	40.73	38.91	25.55	17.86
ENSBTAG00000044630	bta-mir-2356	2	106733739	73	0	0	0	0
ENSBTAG00000045124	new_gene	2	106797179	82	0	0	0	0
ENSBTAG00000003327	RUFY4	2	106877085	2454	0	0	0	0
ENSBTAG00000038042	CXCR2*	2	106906773	1172	0	2.44	0	0
ENSBTAG00000026753	CXCR1*	2	106936887	1800	0	0	0	0
ENSBTAG00000010386	ARPC2	2	106978526	1371	242.22	269.37	139.57	300.86
ENSBTAG00000042880	SNORA42	2	106981631	137	69.26	177.62	393.44	116.06
ENSBTAG00000003923	GPBAR1	2	107011785	1365	0	3.15	0	0
ENSBTAG00000003927	AAMP	2	107015360	1769	24.67	17.8	9.14	15.86
ENSBTAG00000003936	PNKD	2	107020657	3316	6.87	0.43	3.25	0.28
ENSBTAG00000003935	TMBIM1	2	107023827	2202	38.78	20.8	12.85	29.73
ENSBTAG00000003944	CATIP	2	107100145	1168	0	0	0	0
ENSBTAG00000015520	SLC11A1	2	107114929	2268	193.27	171.04	64.17	147.23
ENSBTAG00000008362	CTDSP1	2	107130648	1596	22.59	11.66	5.91	30.47
ENSBTAG00000029850	bta-mir-26b	2	107133394	85	0	0	0	0
ENSBTAG00000018543	VIL1	2	107145491	2634	5.04	1.63	7.67	9.94
ENSBTAG00000016572	USP37	2	107174362	3066	14.85	11.2	30.77	18
ENSBTAG00000003807	CNOT9	2	107256013	3183	25.04	12.14	7.2	9.11
ENSBTAG00000003809	PLCD4	2	107298620	3212	1.18	2.23	2.94	0
ENSBTAG00000026772	ZNF142	2	107322277	5756	9.23	10.94	3.51	2.44
ENSBTAG00000003813	BCS1L	2	107341872	1628	5.83	3.52	1.66	0
ENSBTAG00000003817	RNF25	2	107346299	1874	7.09	6.11	2.16	3.99
ENSBTAG00000003819	STK36	2	107356024	4386	3.46	8.49	2.77	5.76
ENSBTAG00000018415	TTLL4	2	107412038	3871	10.78	7.03	2.09	12.56
ENSBTAG00000013489	CYP27A1	2	107462687	1806	188.08	151.38	82.08	137.76
ENSBTAG00000013492	PRKAG3	2	107509452	2490	2.29	1.15	0	0.75
ENSBTAG00000013990	WNT6	2	107544683	1172	0	0	0	0
ENSBTAG00000009217	WNT10A	2	107564021	1598	0	0	0	2.34
ENSBTAG00000031052	CDK5R2	2	107620705	1122	0	0	0	0
ENSBTAG00000020191	FEV	2	107646742	720	0	0	0	0
ENSBTAG00000014819	CRYBA2	2	107655326	696	0	0	0	0
ENSBTAG00000029763	bta-mir-375	2	107667516	70	0	0	0	0
ENSBTAG00000026751	CFAP65	2	107669013	5475	0	0	0	0
ENSBTAG00000008452	IHH	2	107722668	1814	0	0	3.71	0
ENSBTAG00000031041	NHEJ1	2	107742904	1379	5.5	1.04	0.98	8.14
ENSBTAG00000012618	SLC23A3	2	107836179	1857	0	2.31	0	0
ENSBTAG00000012619	CNPPD1	2	107844325	1984	9.56	3.61	11.55	11.31
ENSBTAG00000012620	FAM134A	2	107850115	2505	41.66	36	12.37	23.9
ENSBTAG00000020606	ZFAND2B	2	107881216	1155	19.72	29.74	15.17	25.91
ENSBTAG00000020607	ABCB6	2	107884171	2864	11.26	7	4.71	2.29
ENSBTAG00000020608	ATG9A	2	107892323	3807	9.97	12.03	17.34	3.69
ENSBTAG00000020610	ANKZF1	2	107902020	2693	11.98	6.38	4	6.95
ENSBTAG00000020611	GLB1L	2	107908452	2101	3.61	2.73	0.64	6.23
ENSBTAG00000020613	STK16	2	107916906	1419	2.67	13.11	1.9	12.52
ENSBTAG00000030974	TUBA4A	2	107921714	1470	3.87	1.95	10.08	0
ENSBTAG00000030973	TUBA1D*	2	107936557	1464	0	0	0.92	0
ENSBTAG00000013782	DNAJB2	2	107949740	1894	22.04	24.18	9.96	0
ENSBTAG00000013798	PTPRN	2	107958895	3567	0	0.8	0	0
ENSBTAG00000036436	bta-mir-153-1	2	107963022	90	0	0	14.97	0
ENSBTAG00000013799	new_gene	2	107981292	996	1.91	0	0	0
ENSBTAG00000010897	RESP18	2	107992893	684	0	0	0	0
ENSBTAG00000021514	DNPEP	2	108029961	1501	8.85	11.44	10.77	12.46
ENSBTAG00000046244	new_gene	2	108038074	69	0	0	0	0
ENSBTAG00000005353	DES	2	108075460	2236	86.56	65.3	57.85	31.79
ENSBTAG00000046176	SPEG	2	108089328	10000	0.95	1.57	0.94	0.65
ENSBTAG00000002995	GMPPA	2	108153423	1791	15.89	15.98	17.31	13.06
ENSBTAG00000020537	ASIC4	2	108168449	1620	0	0.88	0	0
ENSBTAG00000020539	CHPF	2	108191933	2791	14.96	6.67	4.35	9.72
ENSBTAG00000020540	TMEM198	2	108197663	2103	0	0	0	0
ENSBTAG00000040338	OBSL1	2	108203750	6171	2.77	2.78	1.53	6.06
ENSBTAG00000009972	INHA	2	108226858	1137	0	0	0	0
ENSBTAG00000038992	STK11IP	2	108246184	3493	7.06	7.38	1.93	4.55
ENSBTAG00000014975	SLC4A3	2	108273128	3928	0.97	1.46	0	0.95
ENSBTAG00000037288	new_gene	2	108527225	65	0	0	0	0
ENSBTAG00000010030	EPHA4	2	110251546	3960	1.92	3.25	4.76	4.02
ENSBTAG00000042746	U6	2	110679233	107	0	0	0	0
ENSBTAG00000009950	PAX3	2	111129286	1735	0	0	0	0
ENSBTAG00000046649	SGPP2	2	111402467	934	0	0	0	0
ENSBTAG00000011649	FARSB	2	111504465	1909	2.98	2.25	7.76	3.43
ENSBTAG00000000301	LOC538702*	2	111598716	1835	0	0	0	0.51
ENSBTAG00000008431	MOGAT1	2	111602255	1118	0	1.28	0	17.57
ENSBTAG00000017258	ACSL3	2	111797170	2453	6.96	16.34	2.2	17.54
ENSBTAG00000005315	RPS6	2	111820296	817	171.88	143.67	80.82	49.23
ENSBTAG00000006432	KCNE4	2	111987824	2632	0	0	0	0.36
ENSBTAG00000042580	U6atac	2	112052888	126	0	0	0	0
ENSBTAG00000043213	U6	2	112265026	107	0	0	0	0
ENSBTAG00000021588	SCG2	2	112549869	2362	0	0	0	0
ENSBTAG00000027962	new_gene	2	112675322	674	5.63	0	0	0
ENSBTAG00000011133	AP1S3	2	112680366	2481	8.41	6.35	5.43	0.38
ENSBTAG00000016951	WDFY1	2	112793508	1434	33.08	39.93	26.31	2.61
ENSBTAG00000042664	U6	2	112850120	101	0	0	13.34	0
ENSBTAG00000011514	MRPL44	2	112851020	1390	10.92	4.12	2.91	0
ENSBTAG00000008717	SERPINE2	2	112870323	1405	31.06	39.73	35.49	41.27
ENSBTAG00000040156	new_gene	2	112985259	144	0	0	0	0
ENSBTAG00000038700	FAM124B	2	113274595	3775	0	0	0	0
ENSBTAG00000021769	CUL3	2	113372323	3000	36.69	51.53	35.93	41.15
ENSBTAG00000000581	DOCK10	2	113649874	7150	35.56	50.85	39.77	42.78
ENSBTAG00000019152	NYAP2	2	114336116	1861	6.12	4.61	0	4.52
ENSBTAG00000044367	SNORD116	2	114388638	78	0	0	0	0
ENSBTAG00000009013	new_gene	2	115488210	642	0	0	0	0
ENSBTAG00000044948	new_gene	2	115529720	59	0	0	0	0
ENSBTAG00000021308	IRS1	2	115790540	3714	2.04	5.4	1.81	3.78
ENSBTAG00000023964	new_gene	2	115803382	498	0	0	0	0
ENSBTAG00000023963	RHBDD1	2	115826528	2370	8.81	10.87	11.94	5.13
ENSBTAG00000021310	COL4A4	2	115971118	5034	0	0	0	0
ENSBTAG00000021316	COL4A3	2	116131000	5013	0	0	0	0
ENSBTAG00000021319	MFF*	2	116299721	1551	61.17	86.75	44.31	48.85
ENSBTAG00000021322	TM4SF20	2	116332506	951	2	0	35.42	0
ENSBTAG00000021323	AGFG1	2	116441987	2530	28.5	31.12	30.89	32.16
ENSBTAG00000021325	SLC19A3	2	116619949	2666	0	0	0	0
ENSBTAG00000007127	new_gene	2	116645761	1632	0	0	0	0
ENSBTAG00000021326	CCL20	2	116759408	371	0	0	0	0
ENSBTAG00000021327	DAW1	2	116803654	1667	0	0	0	0
ENSBTAG00000021328	SPHKAP	2	116898519	4830	0	0.3	0	0
ENSBTAG00000010035	new_gene	2	117432360	1260	0	0	0	0
ENSBTAG00000037640	PID1	2	117836412	2521	20.32	18.17	17.64	26.71
ENSBTAG00000044908	7SK	2	118063792	287	0	0	0	0
ENSBTAG00000016063	DNER	2	118194131	2100	0	0.68	0	0
ENSBTAG00000042788	U6	2	118230053	109	0	0	0	0
ENSBTAG00000045470	bta-mir-2284m	2	118290679	67	0	0	0	0
ENSBTAG00000039046	new_gene	2	118596201	1802	10.53	10.33	5.23	6.75
ENSBTAG00000021653	TRIP12	2	118622220	6320	58.85	59.34	64.39	79.77
ENSBTAG00000010338	FBXO36	2	118773130	5321	0	0	0	0
ENSBTAG00000043024	U6	2	118777020	104	0	0	0	0
ENSBTAG00000042668	U6	2	118846643	107	0	0	0	0
ENSBTAG00000010344	SLC16A14	2	118886691	1539	0	2.79	0	0
ENSBTAG00000009664	new_gene	2	118927759	1231	84.78	117.44	96.33	79.02
ENSBTAG00000044419	5S_rRNA	2	118975648	99	0	0	0	0
ENSBTAG00000007280	new_gene	2	119029185	1008	3.77	5.68	0	0.93
ENSBTAG00000005584	new_gene	2	119050744	666	0	2.15	0	1.4
ENSBTAG00000015752	new_gene	2	119074977	1411	24.21	33.48	12.42	27.18
ENSBTAG00000047133	new_gene	2	119079503	822	64.64	74.88	6.56	61.44
ENSBTAG00000037989	new_gene	2	119144804	1674	32.87	36.77	29.78	19.56
ENSBTAG00000037702	SP140L*	2	119171774	4188	16.31	16.75	4.83	10.27
ENSBTAG00000038710	new_gene	2	119215745	1233	21.55	16.25	24.04	23.52
ENSBTAG00000040055	CAB39	2	119340636	3855	44.3	42.33	34.61	57.99
ENSBTAG00000017855	ITM2C	2	119476496	2061	18.41	13.2	10.46	25.41
ENSBTAG00000043220	U6	2	119511852	107	0	0	0	0
ENSBTAG00000017431	GPR55	2	119524747	957	0	2.99	0	0
ENSBTAG00000030718	SPATA3	2	119614004	868	0	0	0	0
ENSBTAG00000026710	C2orf72	2	119657309	909	0	0	0	0
ENSBTAG00000005119	PSMD1	2	119675723	3161	34.22	52.98	51.58	45.27
ENSBTAG00000039772	HTR2B	2	119704776	1531	1.24	4.67	0	6.11
ENSBTAG00000018502	ARMC9	2	119777718	2162	1.76	1.32	6.23	0
ENSBTAG00000044922	U6	2	119789737	75	0	0	0	0
ENSBTAG00000043107	U6	2	119912874	107	0	0	0	0
ENSBTAG00000001359	B3GNT7	2	119989628	1242	0	0	0	0
ENSBTAG00000001357	new_gene	2	120002011	1011	0	0	0	0
ENSBTAG00000016174	NCL*	2	120039585	2422	110.47	100.47	105.15	39.39
ENSBTAG00000042435	SNORA75	2	120040448	134	14.16	10.68	60.34	0
ENSBTAG00000043297	SNORD20	2	120041108	80	0	35.79	0	0
ENSBTAG00000017684	NMUR1	2	120101359	1272	1.49	3.38	0	0
ENSBTAG00000047784	C2orf57	2	120145264	1023	0	0	0	0
ENSBTAG00000002549	PTMA*	2	120227920	1197	496.2	385.06	213.89	196.13
ENSBTAG00000019480	PDE6D	2	120250522	1113	6.82	20.58	2.42	7.56
ENSBTAG00000014988	new_gene	2	120278333	765	0	0	0	0
ENSBTAG00000005207	COPS7B	2	120311157	1981	12.45	10.84	9.52	3.31
ENSBTAG00000003253	NPPC	2	120392634	1063	0	0	0	0
ENSBTAG00000043514	SNORA62	2	120454393	134	14.16	0	0	0
ENSBTAG00000011964	DIS3L2	2	120486066	3161	15.61	8.15	8.95	3.25
ENSBTAG00000016748	LOC516378*	2	120845481	1596	0	0	0	0
ENSBTAG00000039346	LOC528262*	2	120869240	1320	0	0	0	0
ENSBTAG00000004519	ALPI	2	120904601	1828	0	0	3.69	0
ENSBTAG00000012363	LOC100125266*	2	120910019	2546	0	0	9.53	0
ENSBTAG00000021050	ECEL1	2	120925717	2667	0	0	0	0
ENSBTAG00000011390	CHRND	2	120975092	1835	0	0	0	0
ENSBTAG00000045943	CHRNG	2	120988439	1733	0	0	0	0
ENSBTAG00000010598	EIF4E2	2	120995644	1043	16.37	23.33	0	0.9
ENSBTAG00000045513	new_gene	2	121091687	753	22.68	11.41	17.9	36.02
ENSBTAG00000004603	PHC2	2	121176035	4418	8.16	5.83	0.31	2.12
ENSBTAG00000044093	A3GALT2	2	121232762	789	0	0	0	0
ENSBTAG00000012629	ZNF362	2	121242594	2727	5.57	4.72	0	10.63
ENSBTAG00000020671	TRIM62	2	121347861	1428	0	9.02	0	0.65
ENSBTAG00000020548	AZIN2	2	121400544	1736	0	0	0	0
ENSBTAG00000017605	AK2	2	121486298	1612	20.01	16.87	5.85	24.37
ENSBTAG00000044284	bta-mir-2357	2	121518939	79	0	0	0	0
ENSBTAG00000008330	RNF19B	2	121552618	2560	17.79	23.48	4.74	7.31
ENSBTAG00000008331	TMEM54	2	121604099	1418	0	0	0	4.62
ENSBTAG00000008336	HPCA	2	121610859	1501	0	4.77	0	0
ENSBTAG00000002184	FNDC5	2	121636112	1548	0	0	0	0
ENSBTAG00000018067	S100PBP	2	121648043	2027	26.21	36.72	25.93	35.07
ENSBTAG00000018065	YARS	2	121679989	2404	11.84	8.34	5.04	3.89
ENSBTAG00000018062	KIAA1522	2	121715011	3089	2.46	1.39	1.31	2.12
ENSBTAG00000026684	SYNC	2	121782950	2817	0	0.51	0.96	0
ENSBTAG00000005904	RBBP4	2	121800923	2195	50.14	49.56	49.11	47.3
ENSBTAG00000027159	ZBTB8OS	2	121818177	946	12.04	19.67	18.52	27.68
ENSBTAG00000018199	ZBTB8A	2	121847012	2033	6.53	6.34	0	0
ENSBTAG00000046044	new_gene	2	121974704	924	0	0	0	0
ENSBTAG00000020655	BSDC1	2	122006937	2816	6.06	14.23	2.87	9.63
ENSBTAG00000020652	TSSK3	2	122030511	860	0	0	0	0
ENSBTAG00000037902	FAM229A	2	122032489	713	0	2.01	0	0
ENSBTAG00000046862	MARCKSL1	2	122053749	808	0	1.77	0	0
ENSBTAG00000012698	HDAC1	2	122055992	2007	23.64	29.95	18.13	8.39
ENSBTAG00000012695	LCK	2	122092889	2068	13.76	15.92	13.03	10.4
ENSBTAG00000002027	FAM167B	2	122115660	963	0	0	0	0
ENSBTAG00000014390	MTMR9*	2	122121403	1856	23.52	25.45	9.44	4.54
ENSBTAG00000014388	EIF3I	2	122128559	1194	20.66	19.18	37.24	29.77
ENSBTAG00000009163	TMEM234	2	122136381	1118	5.09	5.12	1.21	1.67
ENSBTAG00000026696	DCDC2B	2	122141905	1471	0	0	0	0
ENSBTAG00000015103	IQCC	2	122146965	2284	0	4.39	0	5.73
ENSBTAG00000015104	CCDC28B	2	122150084	824	13.82	6.95	11.45	0
ENSBTAG00000027930	new_gene	2	122169405	654	14.51	4.38	2.06	25.74
ENSBTAG00000016954	TMEM39B	2	122194339	1712	6.65	13.38	2.36	4.92
ENSBTAG00000012497	KHDRBS1	2	122233943	2061	46.04	45.14	44.46	41.75
ENSBTAG00000040518	new_gene	2	122343234	1350	5.62	12.72	4.99	0.69
ENSBTAG00000039121	PTP4A2	2	122350144	1382	197.72	187.47	143.33	176.64
ENSBTAG00000015715	SPOCD1	2	122436872	3453	0	0	0	0
ENSBTAG00000010657	ADGRB2	2	122503653	4827	0	0	0	0
ENSBTAG00000010050	COL16A1	2	122557458	5014	6.06	5.14	0.81	1.31
ENSBTAG00000010378	PEF1	2	122620933	1680	22.59	24.71	9.63	11.69
ENSBTAG00000045347	SNORA70	2	122624676	122	0	11.73	0	0
ENSBTAG00000010366	HCRTR1	2	122641987	1278	4.45	0	0	0
ENSBTAG00000013235	TINAGL1	2	122685823	1774	3.21	0.81	3.8	2.64
ENSBTAG00000016819	FABP3	2	122723225	684	5.55	10.46	0	0
ENSBTAG00000039994	new_gene	2	122742371	1275	0	0	0	0
ENSBTAG00000016818	ZCCHC17*	2	122784558	1626	36.18	2.64	16.57	12.08
ENSBTAG00000011582	SERINC2*	2	122814786	935	0	0	0	0
ENSBTAG00000035081	LOC101902670*	2	122824336	817	0	0	1.65	0
ENSBTAG00000016817	SNRNP40	2	122889872	1554	15.87	21.19	10.41	8.43
ENSBTAG00000020159	NKAIN1	2	122975078	866	0	0	0	0
ENSBTAG00000018979	PUM1	2	123070708	5450	39	37.03	31.4	26.09
ENSBTAG00000043864	SNORD103	2	123153220	82	0	0	0	0
ENSBTAG00000042860	SNORD103	2	123159836	77	24.64	18.59	0	0
ENSBTAG00000042142	SNORD103	2	123179899	83	68.59	86.23	0	11.27
ENSBTAG00000042775	SNORD103	2	123192312	85	22.32	50.52	0	0
ENSBTAG00000026676	SDC3	2	123237086	1524	27.39	20.66	14.15	20.25
ENSBTAG00000005477	LAPTM5	2	123350418	2170	851.74	731.54	361.41	731.01
ENSBTAG00000003479	MATN1	2	123392015	1542	0	0	0	0
ENSBTAG00000012848	PTPRU	2	124819576	5464	1.04	2.88	0	0.34
ENSBTAG00000017253	MECR	2	124913878	1187	0	3.62	0	0
ENSBTAG00000043464	U6	2	124915369	104	0	0	103.66	0
ENSBTAG00000013309	SRSF4	2	124956594	2269	30.94	35.96	29.1	12.78
ENSBTAG00000047524	TMEM200B	2	125010196	924	0	0	0	0
ENSBTAG00000006667	EPB41	2	125014818	2683	70.73	87.5	69.31	99.7
ENSBTAG00000003202	OPRD1	2	125213837	1119	0	0	0	0
ENSBTAG00000015771	YTHDF2	2	125294728	2094	38.97	32.13	35.39	25.01
ENSBTAG00000043380	U6	2	125334330	107	0	0	0	0
ENSBTAG00000001160	GMEB1	2	125343515	1899	23.98	10.55	14.9	7.39
ENSBTAG00000042723	U11	2	125390299	133	14.27	10.76	20.26	14.06
ENSBTAG00000026660	TAF12*	2	125394311	885	12.87	29.11	4.57	30.65
ENSBTAG00000021525	RAB42*	2	125426086	671	0	4.27	0	0
ENSBTAG00000048228	SNHG12*	2	125434927	1096	27.7	13.06	24.59	27.31
ENSBTAG00000042986	SNORA16	2	125436173	135	309.24	265.08	908.34	325.63
ENSBTAG00000042871	SNORA44	2	125436795	131	115.88	10.93	72.01	57.12
ENSBTAG00000043315	SNORA61	2	125437145	126	45.18	11.36	74.86	14.85
ENSBTAG00000042553	SNORD99	2	125437888	74	76.93	0	0	0
ENSBTAG00000010393	TRNAU1AP	2	125439385	1073	35.37	1.33	10.05	25.28
ENSBTAG00000003788	RCC1	2	125468461	1280	13.34	3.35	0	0
ENSBTAG00000046050	SNORA73	2	125499760	204	139.53	98.23	396.33	655.64
ENSBTAG00000046681	SNORA73	2	125500693	204	279.06	147.35	554.87	609.79
ENSBTAG00000045668	SNORA73	2	125501622	204	148.83	70.17	79.27	371.38
ENSBTAG00000002727	PHACTR4	2	125507620	4616	18.09	15.19	20.73	10.33
ENSBTAG00000003676	new_gene	2	125600540	414	0	0	0	0
ENSBTAG00000040210	new_gene	2	125629834	507	0	0	0	1.84
ENSBTAG00000045032	SNORA40	2	125646957	114	0	0	0	0
ENSBTAG00000002678	MED18	2	125653307	1210	3.14	3.55	0	0
ENSBTAG00000002363	SESN2	2	125698160	2039	0	6.32	0	0
ENSBTAG00000006342	ATP5IF1*	2	125727885	453	58.65	34.76	35.7	61.94
ENSBTAG00000018385	DNAJC8	2	125733245	932	28.5	59.9	21.69	68.24
ENSBTAG00000027051	PTAFR	2	125784497	3416	39.44	16.76	13.02	34.77
ENSBTAG00000009937	new_gene	2	125829745	916	4.14	1.56	1.47	0
ENSBTAG00000043989	EYA3	2	125899852	2018	41.37	43.27	33.39	44.49
ENSBTAG00000008800	XKR8	2	125975898	2040	3.72	0	0	0.92
ENSBTAG00000012997	SMPDL3B	2	125983558	1801	4.21	0	5.24	0
ENSBTAG00000006225	RPA2	2	126030987	1753	7.58	10.62	0.77	0.53
ENSBTAG00000006223	THEMIS2	2	126058353	2031	13.08	19.73	7.3	5.07
ENSBTAG00000003867	new_gene	2	126098691	1110	0	0	0	0
ENSBTAG00000003866	PPP1R8	2	126111731	2156	13.2	13.28	4.38	14.75
ENSBTAG00000044441	SCARNA1	2	126126020	166	11.43	8.62	8.12	5.63
ENSBTAG00000001192	STX12	2	126134951	2087	26.37	15.09	38.74	27.34
ENSBTAG00000019614	FAM76A	2	126189467	992	17.22	40.4	16.3	10.37
ENSBTAG00000007554	IFI6	2	126246561	652	84.4	39.52	2.07	183.62
ENSBTAG00000011784	FGR	2	126276335	2163	11.4	9.93	2.49	4.76
ENSBTAG00000037456	AHDC1	2	126350164	4794	1.98	2.69	1.12	0.2
ENSBTAG00000018374	WASF2	2	126399312	4041	47.9	46.76	22.34	31.25
ENSBTAG00000043205	U6	2	126440073	107	0	0	0	0
ENSBTAG00000002505	GPR3	2	126478728	993	0	0	0	0
ENSBTAG00000019728	CD164L2	2	126490904	551	0	0	0	0
ENSBTAG00000010254	MAP3K6	2	126506015	4131	1.38	0.69	0.98	0.23
ENSBTAG00000010253	SYTL1	2	126519062	1873	2.03	4.59	2.88	0
ENSBTAG00000010249	TMEM222	2	126531507	1791	11.65	11.19	0	8.88
ENSBTAG00000008766	SLC9A1	2	126676550	3705	26.12	10.82	1.45	17.92
ENSBTAG00000018413	FAM46B	2	126799591	2332	0	0	0	0
ENSBTAG00000019252	KDF1	2	126844577	1835	0	0.78	0	0
ENSBTAG00000004416	NUDC	2	126860368	1322	31.58	28.15	2.04	4.95
ENSBTAG00000014848	NR0B2	2	126892710	783	0	0	0	0
ENSBTAG00000014849	GPATCH3	2	126904071	2090	10.9	10.27	14.18	12.98
ENSBTAG00000014850	GPN2	2	126911037	1794	2.12	6.38	1.5	0.52
ENSBTAG00000009223	SFN	2	126929535	1344	1.41	0	7.02	0
ENSBTAG00000046672	ZDHHC18	2	126937974	1353	36.47	26.45	9.96	22.12
ENSBTAG00000009796	PIGV	2	126983130	2065	0.92	0	2.61	7.25
ENSBTAG00000001024	ARID1A	2	127000106	6339	25.15	39.74	21.68	23.61
ENSBTAG00000047382	new_gene	2	127067057	88	0	0	0	0
ENSBTAG00000014447	RPS6KA1	2	127164652	3129	20.62	18.3	12.49	14.05
ENSBTAG00000038104	HMGN2*	2	127251767	1206	103.85	71.21	64.81	55.06
ENSBTAG00000003235	DHDDS	2	127266788	1125	16.87	20.36	20.36	0
ENSBTAG00000040497	LIN28A*	2	127299734	618	0	0	0	0
ENSBTAG00000009631	ZNF683	2	127356739	1572	0	0	0	0
ENSBTAG00000005629	AIM1L	2	127370017	4863	1.56	0.88	1.11	0
ENSBTAG00000005628	CD52	2	127396373	483	51.07	68.16	33.48	13.56
ENSBTAG00000009581	UBXN11	2	127406823	1584	0	4.52	0	7.09
ENSBTAG00000009580	new_gene	2	127429585	921	317.3	225.36	61.45	257.95
ENSBTAG00000009579	CEP85	2	127433456	2619	10.87	1.64	7.2	8.21
ENSBTAG00000039276	new_gene	2	127471498	2061	0	0	0	0
ENSBTAG00000026638	CATSPER4	2	127488535	1106	0	0	0	0
ENSBTAG00000047148	LOC107131145*	2	127502997	1059	0	0	0	0
ENSBTAG00000019399	CNKSR1*	2	127507867	1509	0	0	0	0
ENSBTAG00000009562	ZNF593	2	127523710	748	2.54	0	0	0
ENSBTAG00000013131	FAM110D	2	127530913	1283	0	0	9.45	0
ENSBTAG00000001513	PDIK1L	2	127561537	1384	15.08	4.14	7.79	0
ENSBTAG00000005085	TRIM63	2	127615050	1758	0	0	0	0
ENSBTAG00000006355	SLC30A2	2	127638455	1675	0	2.56	0	0.56
ENSBTAG00000006349	EXTL1	2	127647571	3559	0	2.82	0	0
ENSBTAG00000005105	PAFAH2	2	127684837	2386	5.57	10.2	4.52	0
ENSBTAG00000048095	new_gene	2	127773911	77	0	0	0	0
ENSBTAG00000013761	STMN1*	2	127773927	982	1.93	14.58	21.96	20.95
ENSBTAG00000021787	PAQR7	2	127813023	1297	2.93	1.1	0	0
ENSBTAG00000021786	AUNIP	2	127821034	1388	0	0	0	0
ENSBTAG00000021781	MTFR1L	2	127834362	1977	10.56	10.14	0	11.35
ENSBTAG00000021778	SELENON	2	127851648	4491	19.01	10.52	7.2	13.95
ENSBTAG00000003069	MAN1C1	2	127888646	2122	32.19	22.26	9.53	20.28
ENSBTAG00000001050	LDLRAP1	2	128078919	1241	6.12	6.92	1.09	0.75
ENSBTAG00000002988	TMEM57	2	128137418	3063	19.21	20.09	14.52	20.46
ENSBTAG00000001297	LOC282685*	2	128213651	1480	0	0	0	0
ENSBTAG00000042129	U6	2	128245274	107	0	0	0	0
ENSBTAG00000001296	TMEM50A	2	128256214	1028	140.29	90.51	35.39	116.46
ENSBTAG00000015222	RSRP1	2	128302962	1925	36.47	79.56	67.2	36.44
ENSBTAG00000001651	SYF2	2	128320057	923	59.62	40.32	91.98	44.59
ENSBTAG00000044989	U6	2	128381291	109	0	0	0	0
ENSBTAG00000019800	RUNX3	2	128629675	972	11.71	13.25	5.55	11.55
ENSBTAG00000009470	CLIC4	2	128710453	1603	113.64	66.08	71.45	79.35
ENSBTAG00000013772	SRRM1	2	128848938	2725	89.83	108.21	115.22	72.77
ENSBTAG00000012604	NCMAP	2	128916150	833	0	0	0	0
ENSBTAG00000017452	RCAN3	2	128984354	2771	12.33	11.36	15.08	4.39
ENSBTAG00000013048	NIPAL3	2	129041413	1221	27.97	18.76	18.76	16.85
ENSBTAG00000010278	STPG1	2	129096652	2383	0.8	0	1.13	1.18
ENSBTAG00000019791	GRHL3	2	129160819	1797	0	0	0	0
ENSBTAG00000045407	U6	2	129294991	86	0	0	0	0
ENSBTAG00000001101	IFNLR1	2	129315264	1488	0	0	0	3.14
ENSBTAG00000001100	IL22RA1	2	129351698	2775	0	0	1.46	0
ENSBTAG00000014885	MYOM3	2	129388770	4409	0	0	0	0
ENSBTAG00000042918	U6	2	129469310	110	0	0	0	0
ENSBTAG00000048024	new_gene	2	129501943	423	0	0	0	0
ENSBTAG00000008072	SRSF10	2	129522680	1874	46.58	46.59	58.24	35.94
ENSBTAG00000030435	PNRC2	2	129536933	2425	104.86	78.51	65.57	64.03
ENSBTAG00000019371	CNR2	2	129597586	2489	0	0	0	0
ENSBTAG00000030434	FUCA1	2	129652475	2072	40.3	24.18	18.21	48.3
ENSBTAG00000043449	U6	2	129669302	107	0	13.38	0	0
ENSBTAG00000021832	HMGCL	2	129687547	1571	9.66	10.93	4.29	7.14
ENSBTAG00000005002	GALE	2	129707282	1522	9.97	15.99	7.97	4.3
ENSBTAG00000011625	LYPLA2*	2	129712519	658	28.84	4.35	4.1	32.69
ENSBTAG00000021620	PITHD1	2	129716209	1518	23.75	16.03	3.55	30.19
ENSBTAG00000047467	new_gene	2	129726530	269	0	26.61	0	3.48
ENSBTAG00000026585	TCEB3	2	129738383	2734	21.52	27.75	24.15	28.39
ENSBTAG00000020905	RPL11	2	129791372	603	213.99	151.92	189.95	249.73
ENSBTAG00000030425	ID3	2	129895413	928	14.31	16.97	17.43	0
ENSBTAG00000014400	E2F2	2	129927356	1098	0	0	0	0
ENSBTAG00000012263	ASAP3	2	129969269	2750	0.69	6.77	4.41	0
ENSBTAG00000043152	U6	2	129988123	107	0	0	0	0
ENSBTAG00000038865	TCEA3	2	130023501	1233	0	0	5.46	0
ENSBTAG00000002594	ZNF436	2	130078397	1502	6.32	8.58	2.69	6.85
ENSBTAG00000016578	HNRNPR	2	130103590	2571	34.69	34.52	23.59	55.66
ENSBTAG00000040329	HTR1D	2	130245902	1134	0	0	0	0
ENSBTAG00000009502	LUZP1	2	130360072	3093	10.43	5.09	7.41	5.14
ENSBTAG00000009500	KDM1A	2	130370509	2751	20.69	22.37	31.35	16.32
ENSBTAG00000030413	LACTBL1	2	130466429	1500	0	0	0	0
ENSBTAG00000045902	EPHB2	2	130499267	2348	0	1.83	0	0
ENSBTAG00000048247	new_gene	2	130553870	66	0	0	0	0
ENSBTAG00000011196	C1QB	2	130769172	948	102.09	102.67	127.93	109.51
ENSBTAG00000011195	new_gene	2	130781188	1059	1.79	14.87	0	0
ENSBTAG00000011193	C1QC	2	130783987	1070	63.84	65.55	59.19	33.22
ENSBTAG00000007153	C1QA	2	130792855	1038	82.27	51.02	68.8	29.74
ENSBTAG00000020102	EPHA8	2	130830285	2931	0	0	0	0
ENSBTAG00000016448	ZBTB40	2	130900401	3727	12.22	22.66	25.67	19.83
ENSBTAG00000045330	bta-mir-2284u	2	130903852	76	0	0	0	0
ENSBTAG00000022671	WNT4	2	131304772	981	0	0	0	0
ENSBTAG00000042891	U6	2	131334482	107	0	13.38	0	0
ENSBTAG00000001700	CDC42	2	131341266	1146	142.4	119.91	58.79	102.84
ENSBTAG00000040602	LOC515042*	2	131410548	1046	41.73	43.79	47.67	31.3
ENSBTAG00000013085	CELA3B*	2	131425507	903	0	0	0	0
ENSBTAG00000030269	LOC789612*	2	131462792	1320	0	0	0	0
ENSBTAG00000017122	HSPG2	2	131517579	13423	9.9	8.32	4.22	3.34
ENSBTAG00000001784	LDLRAD2	2	131589017	819	0	0	0	0
ENSBTAG00000006940	USP48	2	131624285	3653	29.09	41.54	22.87	22.28
ENSBTAG00000044807	snoU13	2	131659723	97	39.13	14.76	0	0
ENSBTAG00000008952	RAP1GAP	2	131706265	3203	1.78	0	1.68	1.46
ENSBTAG00000008951	ALPL	2	131791680	2484	0	0	0	0
ENSBTAG00000042825	U6	2	131814028	108	0	0	0	0
ENSBTAG00000002977	ECE1	2	131935441	3328	19.39	15.91	14.17	10.68
ENSBTAG00000040215	EIF4G3	2	132097562	5257	35.74	43.29	38.71	30.25
ENSBTAG00000018656	HP1BP3	2	132470750	3262	70.97	42.13	40.48	21.79
ENSBTAG00000001082	SH2D5	2	132522953	1287	0	0	0	0
ENSBTAG00000017644	KIF17	2	132533579	4032	0	0	0	0
ENSBTAG00000006085	DDOST	2	132587705	1315	44.73	27.21	21.52	28.45
ENSBTAG00000006084	PINK1	2	132601302	2954	12.85	6.3	2.74	16.46
ENSBTAG00000006136	CDA	2	132636462	1028	0	0	0	0
ENSBTAG00000046988	FAM43B	2	132691772	972	0	0	0	0.96
ENSBTAG00000020850	MUL1	2	132731029	2424	2.35	0.59	1.11	1.16
ENSBTAG00000009156	CAMK2N1	2	132751703	1543	7.38	28.76	6.99	0.61
ENSBTAG00000013511	VWA5B1	2	132877447	3684	0	0	0	0
ENSBTAG00000040547	UBXN10	2	133067841	846	0	0	0	0
ENSBTAG00000016877	PLA2G2C	2	133088083	508	0	0	0	0
ENSBTAG00000012217	PLA2G2F	2	133111283	4437	0	0	0	0
ENSBTAG00000046977	PLA2G2D4*	2	133149365	1059	0	0	16.54	0
ENSBTAG00000020499	PLA2G2D1*	2	133176678	1027	1.85	0	11.81	0
ENSBTAG00000039122	PLA2G5	2	133224531	1182	0	0	0	0
ENSBTAG00000002700	PLA2G2A*	2	133267318	848	91.75	59.08	76.28	49.63
ENSBTAG00000005759	PLA2G2A*	2	133289295	837	1378.43	1696.49	441.13	836.98
ENSBTAG00000013039	LOC615045*	2	133319863	1271	301.59	327.73	32.87	322.32
ENSBTAG00000004418	PLA2G2E	2	133373263	429	0	0	0	0
ENSBTAG00000017108	OTUD3	2	133387211	1387	16.42	24.77	18.46	11.46
ENSBTAG00000030367	RNF186	2	133473127	1090	0	0	0	0
ENSBTAG00000007998	TMCO4	2	133502454	2052	2.77	6.98	0	0
ENSBTAG00000007996	HTR6	2	133610639	1320	0	0	0	0
ENSBTAG00000005140	LOC535280*	2	133632742	835	15.91	15.43	0	17.92
ENSBTAG00000044904	U6	2	133678350	99	38.34	0	0	0
ENSBTAG00000004554	CAPZB	2	133789485	1363	101.63	95.57	28.67	48.72
ENSBTAG00000013650	PQLC2*	2	133933077	1631	31.41	10.53	19.83	12.04
ENSBTAG00000012289	AKR7A2*	2	133953059	1025	57.39	22.34	19.72	16.43
ENSBTAG00000026758	new_gene	2	133974504	1018	1.86	2.81	0	0
ENSBTAG00000011951	MRTO4	2	133992732	1376	28.96	15.6	6.86	4.76
ENSBTAG00000011950	EMC1	2	133998613	3028	16.29	11.82	10.68	11.12
ENSBTAG00000044375	SNORA70	2	134015865	88	0	0	0	0
ENSBTAG00000015240	UBR4	2	134039040	15896	40.47	41.42	31.03	18.95
ENSBTAG00000028707	U3	2	134259754	213	0	0	0	0
ENSBTAG00000030341	U1	2	134289834	164	0	0	0	5.7
ENSBTAG00000030340	IFFO2*	2	134294882	1780	1.07	4.02	5.3	0.53
ENSBTAG00000030335	ALDH4A1	2	134345970	3046	1.25	4.23	0	2.15
ENSBTAG00000015246	TAS1R2	2	134390907	2526	0	0	0	0
ENSBTAG00000014967	PAX7	2	134512629	1518	0	0	0	1.85
ENSBTAG00000030322	KLHDC7A	2	134776472	2391	0	0	0	0
ENSBTAG00000019172	IGSF21	2	134864754	1273	0	0	0	0
ENSBTAG00000006438	ACTL8	2	135418586	1098	0	0	0	0
ENSBTAG00000000684	ARHGEF10L	2	135557345	3746	5.07	3.82	2.52	1
ENSBTAG00000008579	RCC2	2	135784598	2471	4.61	5.79	9.82	10.6
ENSBTAG00000045172	bta-mir-2358	2	135810541	64	59.3	0	0	0
ENSBTAG00000038945	PADI6	2	135812788	2067	0	0	0	0
ENSBTAG00000012052	PADI4	2	135836956	2222	0	0	0	0
ENSBTAG00000012043	PADI3	2	135891757	2004	0	0	0	0
ENSBTAG00000002138	PADI1	2	135922930	3631	0	0	0	0
ENSBTAG00000043637	5S_rRNA	2	136045213	136	0	0	0	0
ENSBTAG00000003403	PADI2	2	136049644	2078	0.91	0.69	0	0
ENSBTAG00000008314	SDHB	2	136125304	968	109.78	59.15	91.88	120.78
ENSBTAG00000008309	ATP13A2	2	136162616	4076	5.12	7.02	9.59	0.46
ENSBTAG00000003832	MFAP2	2	136187693	1003	1.89	2.85	0	6.53
ENSBTAG00000003822	CROCC	2	136193743	6062	6.89	6.38	5.34	1.7
ENSBTAG00000013282	NECAP2	2	136252384	2019	23.5	12.76	4.67	12.04
ENSBTAG00000013281	new_gene	2	136276529	2194	0	0	0	3.84
ENSBTAG00000009251	SZRD1	2	136317925	984	3.86	11.64	39.71	13.31
ENSBTAG00000047837	new_gene	2	136338529	3307	59.1	76.61	60.31	36.77
ENSBTAG00000008510	FBXO42	2	136362255	2361	6.43	7.88	14.27	5.15
ENSBTAG00000014221	RSG1	2	136457565	1621	0	2.65	0	0.58
[truncated: 22,619 more rows]
