# Supplementary material for: Heat stress directly impairs gut integrity and recruits distinct immune cell populations into the bovine intestine
Source: Proc Natl Acad Sci U S A. 2019 May 7;116(21):10333–8. doi: 10.1073/pnas.1820130116 (PMC6535017; doi:10.1073/pnas.1820130116)
Supplement: Supplementary File [file pnas.1820130116.sd02.xlsx]

## Sheet: comparison_edgeR_quantification
	*genes not annotated in Ensembl but in	Comparison of gene expression between four infiltrating cell samples and a jejunum whole mucosa sample							Differential expression analysis between four infiltrating cell samples and four jenunum whole mucosa samples of age-matched cows (see Table S2)
	NCBI, release 105	NuGen Ovation Solo protocol
		FPKM values
Ensembl_id	gene_name	FPKM_LCM1	FPKM_LCM2	FPKM_LCM6	FPKM_LCM7	mean value across infiltrating cell samples	Jejunum_calf_control_mucosa		log fold change	log read counts per million	P_Value	q_value
ENSBTAG00000015520	SLC11A1	193.275	171.037	64.1685	147.226	143.926	0.2989		7.12283	7.28346	8.49741e-58	1.23255e-53
ENSBTAG00000037110	U12	240.363	267.196	431.212	305.537	311.077	18.0775		6.13865	4.22486	1.72035e-57	2.49537e-53
ENSBTAG00000009051	MMP19	138.766	99.5372	86.4504	129.241	113.499	9.1239		3.84205	7.03772	1.83008e-50	2.65453e-46
ENSBTAG00000011971	NRP2	123.19	102.08	79.7232	133.702	109.674	1.95112		3.979	7.48844	3.72364e-48	5.40114e-44
ENSBTAG00000001197	SLAMF7	489.241	444.878	298.471	437.928	417.63	13.6812		3.79136	8.77783	5.3647e-48	7.7815e-44
ENSBTAG00000007830	PLEKHM3	38.892	34.2267	19.5629	33.5468	31.5571	1.44728		3.41696	5.15	3.92791e-44	5.69744e-40
ENSBTAG00000019708	ACSL6*	94.6132	61.5846	35.761	37.9843	57.4858	0.27258		4.36311	6.05977	4.50011e-44	6.52741e-40
ENSBTAG00000010718	RALGPS2	122.887	79.7623	127.854	121.61	113.028	6.12566		3.92	6.87947	7.01876e-44	1.01807e-39
ENSBTAG00000003607	FAM20C	42.452	30.4215	24.117	30.8633	31.9635	0.379142		4.25283	4.62234	2.08397e-43	3.0228e-39
ENSBTAG00000000133	CD68	981.57	822.813	353.69	1094.67	813.186	7.80398		5.66006	9.07083	1.25037e-42	1.81366e-38
ENSBTAG00000010229	LAMA2	18.6393	31.5974	23.0567	17.8805	22.7935	0.787597		3.8775	6.78032	7.70849e-42	1.11812e-37
ENSBTAG00000021497	CDH23	16.3602	16.1891	8.3698	11.5321	13.1128	0		5.4733	6.03084	1.15105e-38	1.66959e-34
ENSBTAG00000047119	LOC107131186*	61.9396	57.3413	81.9719	76.324	69.3942	1.0058		3.89788	4.37471	2.54393e-37	3.68997e-33
ENSBTAG00000019150	PLD3	523.915	370.179	154.499	466.456	378.762	8.36491		5.05807	8.5407	4.32978e-37	6.28035e-33
ENSBTAG00000017349	PCDHGC5	16.7589	15.5477	13.4056	11.1087	14.2052	0.756975		2.86653	6.21908	1.52422e-35	2.21087e-31
ENSBTAG00000019218	ATP6V0A1	117.969	105.953	48.8947	89.1424	90.4899	6.88729		3.34062	7.62823	7.47538e-35	1.0843e-30
ENSBTAG00000017369	MAMDC2	17.8288	21.6349	15.9635	22.5423	19.4924	1.66153		3.46043	4.45064	1.27851e-34	1.85448e-30
ENSBTAG00000008389	HTRA1	132.21	114.395	101.249	161.636	127.373	8.79796		3.28303	6.64762	2.60967e-34	3.78533e-30
ENSBTAG00000006896	ABCA9	9.90649	18.2952	16.9807	15.9955	15.2945	0.732212		4.55507	5.32316	9.83539e-34	1.42662e-29
ENSBTAG00000001814	PLXND1	55.8119	44.7167	17.0178	31.084	37.1576	0.901171		4.02807	6.77885	7.36588e-33	1.06842e-28
ENSBTAG00000011437	new_gene	47.4606	58.639	34.8652	49.6093	47.6435	3.50792		2.72073	5.89673	3.59577e-32	5.21567e-28
ENSBTAG00000016194	FBXO32	78.718	84.6465	51.1422	105.667	80.0434	3.58997		3.34478	5.52621	2.13172e-31	3.09206e-27
ENSBTAG00000000604	GPNMB	2310.95	1770.76	1007.89	2898.65	1997.06	1.20839		8.28561	11.4773	2.99607e-31	4.3458e-27
ENSBTAG00000001060	CXCR4	141.782	118.072	89.4063	144.798	123.514	9.72489		2.7016	6.85985	1.09482e-30	1.58803e-26
ENSBTAG00000010498	SLC40A1	1131.18	895.922	309.735	1302.81	909.914	15.9432		5.57731	10.5363	2.06239e-30	2.99149e-26
ENSBTAG00000000977	CADM1	293.569	148.392	107.459	230.473	194.973	8.10892		3.77647	6.97739	2.77863e-29	4.0304e-25
ENSBTAG00000002531	ARHGAP10	33.438	31.9793	36.4658	36.2001	34.5208	2.98637		2.43548	5.96203	2.86099e-29	4.14986e-25
ENSBTAG00000021182	DOCK4	16.2297	16.0833	21.4684	20.8615	18.6607	0.795798		2.89487	5.92155	3.62544e-28	5.25871e-24
ENSBTAG00000021035	CTSK	969.465	652.096	418.776	1197.91	809.562	7.18205		4.35609	9.51188	1.32772e-27	1.92586e-23
ENSBTAG00000014313	PYROXD2	23.7676	40.1598	17.5531	26.7099	27.0476	1.69816		3.82624	4.57917	1.75366e-27	2.54369e-23
ENSBTAG00000013489	CYP27A1	188.079	151.384	82.076	137.76	139.825	6.75654		3.20546	7.06156	1.82544e-27	2.64781e-23
ENSBTAG00000009475	PLXDC2	35.6329	26.8788	32.5948	51.499	36.6514	3.4521		3.50037	5.91057	2.51901e-27	3.65383e-23
ENSBTAG00000021842	FCGR2B*	18.6243	21.8536	11.0213	20.9095	18.1022	1.1089		2.88183	3.9113	4.29003e-27	6.22269e-23
ENSBTAG00000039162	PCDHGA2	9.52673	8.9828	8.87929	5.28261	8.16786	0.21271		3.31335	3.28691	2.48718e-25	3.60765e-21
ENSBTAG00000019428	CCR1*	173.679	109.445	50.2472	188.825	130.549	1.02133		4.70316	7.46242	2.83978e-25	4.11909e-21
ENSBTAG00000015769	VSIG4	80.535	57.9019	43.7861	108.541	72.6911	2.69724		3.72374	5.79882	5.01324e-25	7.27171e-21
ENSBTAG00000007187	INF2	13.9302	5.05936	10.625	12.2064	10.4552	0.552941		3.83043	4.0104	1.2153e-24	1.76279e-20
ENSBTAG00000012442	CTSB	2085.64	1287.4	665.594	1659.74	1424.59	44.2113		3.68801	10.5562	1.27258e-24	1.84588e-20
ENSBTAG00000003505	DCN	179.922	260.743	164.273	255.563	215.125	17.4147		2.8354	8.0323	6.59641e-24	9.56809e-20
ENSBTAG00000013749	RHOQ	88.6106	100.892	46.3031	66.7494	75.6389	5.37547		2.39827	5.53496	1.91458e-23	2.7771e-19
ENSBTAG00000020661	ABCA1	74.6063	61.0956	51.3469	75.6867	65.6839	5.11145		2.32702	8.19012	3.53937e-23	5.13385e-19
ENSBTAG00000046604	GREM1	92.3159	108.323	94.6919	156.729	113.015	3.66436		3.37003	4.9568	5.53862e-23	8.03377e-19
ENSBTAG00000010793	CCDC80	36.135	32.709	36.2912	50.8877	39.0057	3.68828		2.8543	6.31922	8.99184e-23	1.30427e-18
ENSBTAG00000018438	RRAGD	27.0314	14.6811	15.3566	15.4554	18.1311	1.15881		3.29283	3.67963	1.19874e-22	1.73878e-18
ENSBTAG00000017289	MCF2L	28.9502	14.8333	19.7825	13.7309	19.3242	0.975685		2.67125	5.08846	1.33334e-22	1.93401e-18
ENSBTAG00000017695	CCDC150	12.8519	11.802	10.7136	6.61001	10.4944	0.598857		2.52223	4.06147	1.33551e-22	1.93716e-18
ENSBTAG00000005115	SLC31A2	93.4124	98.6485	30.3243	69.0634	72.8622	1.90691		3.88406	5.61251	1.38715e-22	2.01205e-18
ENSBTAG00000043528	SNORA46	232.081	144.171	523.504	127.849	256.901	19.5081		6.15281	3.65258	1.71881e-22	2.49313e-18
ENSBTAG00000009904	SPIC	9.9178	14.9625	15.2596	8.96209	12.2755	0.59051		5.8933	1.33338	6.07975e-22	8.81868e-18
ENSBTAG00000018123	FBLN5	14.313	16.4791	5.3495	16.7087	13.2126	1.07647		3.93746	3.71228	6.35172e-22	9.21317e-18
ENSBTAG00000017905	WDR91	53.1359	33.4929	22.2264	30.1368	34.748	1.04013		2.30903	5.62957	1.36932e-21	1.98619e-17
ENSBTAG00000006801	TMEM106A	61.544	52.2271	27.315	61.0905	50.5441	3.96972		2.69223	5.92651	1.54885e-21	2.24661e-17
ENSBTAG00000011970	FNIP2	51.3497	62.063	20.7186	72.4784	51.6524	1.87612		3.44078	6.45849	3.43995e-21	4.98965e-17
ENSBTAG00000017465	GNS	412.923	283.042	178.676	431.901	326.635	15.1899		3.20489	9.62028	5.78556e-21	8.39195e-17
ENSBTAG00000009260	GPM6B	16.5094	20.5115	13.7926	5.26534	14.0197	0.693865		3.433	3.29884	1.68698e-20	2.44697e-16
ENSBTAG00000032515	PLA2R1	146.98	143.721	58.2129	220.177	142.272	4.46141		4.48616	8.79195	2.17945e-20	3.1613e-16
ENSBTAG00000020359	PLEKHM1	57.4065	46.5108	12.0788	43.2289	39.8063	1.8989		3.7668	6.1228	2.7992e-20	4.06025e-16
ENSBTAG00000001231	CDHR1	26.4542	18.4949	11.4548	27.3503	20.9385	0.691506		3.40625	4.87766	3.99009e-20	5.78763e-16
ENSBTAG00000046979	LGMN	348.68	299.322	170.883	297.249	279.033	12.6318		2.41017	8.29941	6.70222e-20	9.72156e-16
ENSBTAG00000009643	ZBTB25	17.8598	15.9981	12.6827	12.1041	14.6612	0.398768		2.5232	3.45235	6.9201e-20	1.00376e-15
ENSBTAG00000025126	LOC788205*	7.38368	18.5656	7.86501	5.45904	9.81834	0.439628		3.6391	2.047	8.72411e-20	1.26543e-15
ENSBTAG00000006870	RASGEF1A	22.3116	19.3547	25.3505	12.6468	19.9159	0.797067		2.35857	4.04357	1.19574e-19	1.73442e-15
ENSBTAG00000016073	UGCG	111.47	103.869	103.37	144.79	115.875	9.8383		2.394	6.62128	1.62527e-19	2.35745e-15
ENSBTAG00000019340	PCDH9	53.2726	53.5797	45.2223	15.9961	42.0177	2.1875		3.06798	6.04159	1.9668e-19	2.85285e-15
ENSBTAG00000032084	GPR183	90.8428	98.0287	62.7179	113.805	91.3486	7.6625		2.56431	6.27521	3.33503e-19	4.83746e-15
ENSBTAG00000013069	IQCB1	20.3431	36.2149	28.8923	24.4658	27.479	2.61627		2.61667	5.07135	6.23209e-19	9.03965e-15
ENSBTAG00000007622	CTSD	1722.75	1150.32	392.184	1466.08	1182.83	25.6007		3.80311	10.2812	6.58405e-19	9.55016e-15
ENSBTAG00000004269	SGK1	360.182	274.733	105.285	316.141	264.086	18.4229		3.19948	8.40017	3.61334e-18	5.24115e-14
ENSBTAG00000015032	CD14	55.0918	42.0701	20.7685	50.9563	42.2217	2.18679		2.73637	5.98851	5.08541e-18	7.37639e-14
ENSBTAG00000010349	IL1A	23.5318	46.1516	18.0474	21.8055	27.3841	1.00879		2.85277	4.73863	7.45001e-18	1.08062e-13
ENSBTAG00000034075	SLC7A11	47.5888	31.4102	9.29337	56.8813	36.2934	0		4.31442	4.68986	9.51979e-18	1.38085e-13
ENSBTAG00000003956	SGCA	34.9729	20.5185	5.51893	33.8374	23.7119	0		5.85587	3.62047	1.03689e-17	1.50401e-13
ENSBTAG00000000706	ADAMTS1	38.9092	28.0007	31.1239	24.0277	30.5154	2.07702		2.52004	6.16189	1.07805e-17	1.56372e-13
ENSBTAG00000016998	ARL11	48.1457	38.8221	22.4	105.561	53.7321	0		4.58005	4.84779	1.3323e-17	1.9325e-13
ENSBTAG00000008507	SPHK1	21.9535	18.6301	11.6923	14.2022	16.6195	0.980341		2.42396	3.33015	1.5287e-17	2.21738e-13
ENSBTAG00000021703	MED12L	15.4206	22.3864	29.1326	9.46502	19.1011	0.935473		3.19328	6.01244	2.01027e-17	2.9159e-13
ENSBTAG00000030456	SPATA7	28.0119	14.4892	20.4603	13.0179	18.9948	1.71549		2.25961	4.53174	2.756e-17	3.99759e-13
ENSBTAG00000004814	INPP4A	33.7267	28.321	31.6324	34.8156	32.1239	2.27333		1.83209	5.89113	3.54197e-17	5.13763e-13
ENSBTAG00000000586	new_gene	25.1604	29.9783	36.9522	18.0383	27.5323	2.04281		2.12856	6.77208	4.34467e-17	6.30195e-13
ENSBTAG00000018463	VIM	870.292	637.902	282.772	904.965	673.983	39.9631		3.47015	9.40432	5.319e-17	7.7152e-13
ENSBTAG00000012370	new_gene	435.723	497.778	237.669	698.764	467.483	31.583		2.9442	7.30196	5.35403e-17	7.76601e-13
ENSBTAG00000018784	CTSZ	346.484	238.062	84.8768	168.132	209.389	15.3524		2.77852	7.31398	9.48448e-17	1.37572e-12
ENSBTAG00000019669	CD163	30.7871	18.5788	22.2602	32.5567	26.0457	0.799889		3.13594	5.51368	1.14896e-16	1.66656e-12
ENSBTAG00000001444	TNXB	22.7001	21.9825	12.7435	8.99633	16.6056	1.47943		2.36516	6.83905	2.38566e-16	3.4604e-12
ENSBTAG00000008931	CREG1	889.562	740.21	298.548	1070.95	749.818	45.0572		3.3922	9.6766	6.29393e-16	9.12935e-12
ENSBTAG00000016357	VNN2	66.5319	40.0038	19.857	86.973	53.3414	2.06679		4.18639	5.69029	7.2533e-16	1.05209e-11
ENSBTAG00000021072	DTNB	10.1839	29.4476	22.2983	25.9345	21.9661	1.51589		2.65883	4.67561	9.08032e-16	1.3171e-11
ENSBTAG00000006811	EPHA3	6.37047	7.80878	13.006	6.67242	8.46443	0.284476		4.12038	2.65241	2.42804e-15	3.52187e-11
ENSBTAG00000047769	new_gene	291.939	293.623	328.246	191.86	276.417	17.3822		3.85212	2.79395	3.6527e-15	5.29825e-11
ENSBTAG00000006367	CTGF	27.1792	16.1531	5.26382	12.1786	15.1937	1.47115		3.45169	3.76604	4.50491e-15	6.53437e-11
ENSBTAG00000046235	SRSF12	54.4767	46.2297	64.4755	17.9008	45.7707	1.62178		2.99488	4.0609	4.7367e-15	6.87059e-11
ENSBTAG00000020243	SVEP1	7.61237	16.4254	9.17719	10.82	11.0087	0.695677		3.16985	5.93789	5.94533e-15	8.62371e-11
ENSBTAG00000014546	CLEC7A	96.9307	75.9294	42.3588	188.043	100.816	9.76682		3.54237	6.36823	8.65237e-15	1.25503e-10
ENSBTAG00000016918	MYOF	61.4421	32.5461	24.4337	39.5716	39.4984	3.80462		2.11968	7.35405	1.16815e-14	1.6944e-10
ENSBTAG00000013468	AHNAK	237.695	200.358	150.654	224.679	203.346	15.0206		1.98107	11.0695	1.36371e-14	1.97807e-10
ENSBTAG00000030521	IER5L	14.1261	8.28773	5.57295	16.2462	11.0582	0		3.04181	2.15742	2.51122e-14	3.64252e-10
ENSBTAG00000007159	ESR1	9.5357	11.1891	22.5718	32.9006	19.0493	1.13552		4.51485	3.84476	2.69071e-14	3.90288e-10
ENSBTAG00000046357	SLC29A3*	45.8359	31.1176	26.0394	13.5553	29.137	2.45618		2.69656	3.24964	3.54098e-14	5.13619e-10
ENSBTAG00000026779	LYZ	1132.38	1097.09	630.314	1400.92	1065.18	18.6774		3.83785	9.83946	3.65082e-14	5.29552e-10
ENSBTAG00000027684	FOLR2*	216.111	157.298	55.1939	279.38	176.996	15.5763		3.34003	6.55922	5.58397e-14	8.09955e-10
ENSBTAG00000038815	DIAPH2*	8.23852	12.429	19.5013	16.2428	14.1029	0.98105		2.45652	3.15566	8.43662e-14	1.22373e-09
ENSBTAG00000021092	ATP6V0D2	70.7483	61.4088	12.388	53.0236	49.3922	0.346224		5.51037	5.41272	1.82989e-13	2.65426e-09
ENSBTAG00000000843	NDRG2	50.0645	32.892	29.8179	42.9848	38.9398	1.15388		2.38721	4.56912	2.89862e-13	4.20446e-09
ENSBTAG00000038079	C16H1orf21*	52.2962	51.6585	30.9474	36.8235	42.9314	3.55856		1.52917	5.35179	4.34633e-13	6.30435e-09
ENSBTAG00000046838	new_gene	8.94043	32.8769	23.0145	14.8725	19.9261	0.399238		2.8519	3.94862	4.35659e-13	6.31923e-09
ENSBTAG00000004037	JUN	136.238	132.864	42.8448	85.8572	99.4511	9.03875		2.13627	6.80726	4.46887e-13	6.4821e-09
ENSBTAG00000003014	TRPV2	83.7399	53.0152	22.8306	56.7528	54.0846	2.13682		2.44275	6.24587	6.69729e-13	9.71442e-09
ENSBTAG00000001847	CNTLN	6.30565	11.2967	8.67574	12.6263	9.72609	0.563162		2.13473	4.72967	6.80927e-13	9.87685e-09
ENSBTAG00000008545	ATF3	12.3715	16.5107	6.75796	12.1957	11.959	0.339973		2.33712	3.46388	2.14399e-12	3.10986e-08
ENSBTAG00000022570	LOC782922*	26.2484	59.3994	27.4113	49.4675	40.6317	1.10318		4.03831	4.46429	2.56333e-12	3.71811e-08
ENSBTAG00000019033	CD84	138.621	199.239	59.861	176.353	143.518	9.36889		2.41679	6.36476	1.0068e-11	1.46036e-07
ENSBTAG00000008114	CD99	188.776	110.204	83.9297	178.81	140.43	13.4877		2.01576	6.62652	1.04699e-11	1.51866e-07
ENSBTAG00000007338	TYROBP	360.495	253.046	255.997	355.371	306.227	23.2527		1.73415	6.2021	1.1647e-11	1.6894e-07
ENSBTAG00000013813	KLHL17	12.5718	10.0411	7.35212	6.56107	9.13152	0.264188		2.09128	3.47103	2.75218e-11	3.99204e-07
ENSBTAG00000013343	FTL*	7070.71	5037.11	1504.16	6972.36	5146.08	297.998		2.97801	11.2942	2.8776e-11	4.17396e-07
ENSBTAG00000013496	CPM	125.672	100.195	32.7119	141.741	100.08	3.19541		4.03891	7.78929	2.93369e-11	4.25532e-07
ENSBTAG00000023377	SH3BP5	20.8834	18.9034	5.93194	16.4693	15.547	0.497363		2.28757	3.25185	4.62073e-11	6.70236e-07
ENSBTAG00000009470	CLIC4	113.643	66.0788	71.454	79.3531	82.6323	6.76637		1.95028	6.32238	8.23139e-11	1.19396e-06
ENSBTAG00000046633	new_gene	21.5637	18.977	12.7608	7.08573	15.0968	1.28391		2.93904	0.962981	1.02217e-10	1.48265e-06
ENSBTAG00000004950	BRB*	112.417	72.9273	81.4271	292.563	139.834	0.803206		5.58419	5.88732	1.15068e-10	1.66906e-06
ENSBTAG00000000295	CLHC1	15.2559	11.0653	11.2503	6.94112	11.1282	0.838474		1.97363	4.24064	1.17829e-10	1.70912e-06
ENSBTAG00000017802	THRB	6.87538	7.26077	7.81182	14.2331	9.04526	0.491236		2.99389	2.11458	1.32377e-10	1.92013e-06
ENSBTAG00000045822	new_gene	24.9938	14.5026	6.82643	28.4291	18.688	1.37367		3.18573	2.74883	1.35736e-10	1.96885e-06
ENSBTAG00000009844	CYR61	48.2202	39.9397	34.2424	6.05835	32.1151	1.35108		3.60023	4.80255	1.6252e-10	2.35736e-06
ENSBTAG00000032902	LOC512464*	8.62156	16.2586	17.7549	20.3976	15.7582	1.232		2.22021	4.23574	2.11309e-10	3.06503e-06
ENSBTAG00000019630	RGL1	31.5437	21.9157	18.8632	22.5032	23.7065	0.88964		1.40239	5.12033	3.17729e-10	4.60866e-06
ENSBTAG00000010899	TIMP2	237.42	169.806	51.204	195.038	163.367	12.5654		2.37022	6.64521	6.36625e-10	9.23424e-06
ENSBTAG00000013650	PQLC2*	31.4135	10.5315	19.8289	12.0427	18.4541	1.24691		2.3232	3.81527	8.10017e-10	1.17493e-05
ENSBTAG00000008006	RASGRP3	63.0479	42.9061	94.8971	57.085	64.484	4.8964		1.86717	6.83034	8.87848e-10	1.28782e-05
ENSBTAG00000002326	LGALS3	787.651	590.047	160.727	748.789	571.803	17.4651		3.15416	8.35269	9.70928e-10	1.40833e-05
ENSBTAG00000019079	PLCB2	15.5626	19.1742	20.9977	19.1768	18.7278	1.29725		1.53896	5.4755	1.20771e-09	1.75178e-05
ENSBTAG00000022564	AKR1C4*	12.5907	27.1357	8.94101	28.8131	19.3701	0.321282		3.04041	4.28753	1.31342e-09	1.90512e-05
ENSBTAG00000044062	RBMS3	20.6402	14.5963	16.4893	7.63004	14.8389	0.921694		2.04937	3.3473	1.76889e-09	2.56577e-05
ENSBTAG00000038430	new_gene	1398.05	837.7	178.651	756.402	792.7	30.8139		2.79474	7.82589	2.12183e-09	3.07771e-05
ENSBTAG00000012393	AGT	17.1988	27.6768	8.14222	22.0407	18.7646	0.409611		3.44145	3.66067	3.0111e-09	4.3676e-05
ENSBTAG00000002266	NPL	5.37185	7.0912	26.7028	23.1678	15.5834	0		3.82636	3.08121	1.06453e-08	0.000154411
ENSBTAG00000044082	MARCH1	69.7814	33.9599	36.7656	97.6368	59.5359	4.82495		2.35975	4.78925	1.16404e-08	0.000168845
ENSBTAG00000011257	ASAH1	175.886	103.833	93.87	248.233	155.456	9.75685		2.20536	7.37617	1.44427e-08	0.000209491
ENSBTAG00000046328	XG	12.8217	7.25377	6.82874	36.3383	15.8106	0		3.20883	1.53359	1.60101e-08	0.000232226
ENSBTAG00000010992	CTSH	611.737	382.664	234.061	686.612	478.769	39.7343		2.1144	8.69633	1.60373e-08	0.000232621
ENSBTAG00000015214	CA3	67.001	95.9413	10.4835	78.3628	62.9472	1.62275		3.76595	5.66871	3.07829e-08	0.000446505
ENSBTAG00000015276	SLC26A11	12.3979	14.3031	5.17886	6.47029	9.58753	0.260533		1.5773	3.7732	3.88504e-08	0.000563526
ENSBTAG00000019203	S100A4	52.9375	46.0754	17.3503	68.242	46.1513	0		2.32725	3.33971	4.47979e-08	0.000649793
ENSBTAG00000021811	ANGPT4	8.2415	15.5419	5.36479	10.8325	9.99517	0.981406		1.67659	3.97962	5.63979e-08	0.000818051
ENSBTAG00000018189	CSTB*	299.451	122.762	25.4252	404.288	212.981	2.32558		5.4908	5.90438	8.13104e-08	0.00117941
ENSBTAG00000010060	SLC43A3*	17.804	7.83414	11.0627	6.58158	10.8206	0.530028		2.26918	3.68035	8.61848e-08	0.00125011
ENSBTAG00000010303	ICAM1	95.5883	47.1795	15.9224	29.6649	47.0888	4.63742		2.12434	5.32977	1.61749e-07	0.00234617
ENSBTAG00000042713	SNORA28	60.2414	34.0812	224.59	29.6926	87.1512	5.38021		3.54247	1.44023	1.87672e-07	0.00272219
ENSBTAG00000004432	CHRDL1	36.2095	21.3388	39.3735	31.233	32.0387	0.808475		1.8528	4.99614	3.2474e-07	0.00471035
ENSBTAG00000004013	FGF7	5.38073	21.647	20.3786	27.4053	18.7029	1.28149		2.36563	3.26029	4.13534e-07	0.00599831
ENSBTAG00000006354	HP*	176.196	209.912	96.3237	168.867	162.825	14.9869		1.98235	7.06773	8.06112e-07	0.0116927
ENSBTAG00000011613	PLS3	19.6058	12.9965	5.48466	12.0063	12.5233	1.06122		1.61262	4.54145	9.76542e-07	0.0141647
ENSBTAG00000014665	ADAMTS2	11.9997	7.1789	7.63977	13.4607	10.0698	0.886924		2.08115	4.70027	1.20002e-06	0.0174062
ENSBTAG00000019070	PMP22	46.4117	28.6441	11.2357	29.6348	28.9816	2.63777		2.13988	4.79953	1.23981e-06	0.0179834
ENSBTAG00000006042	C10orf128	30.1207	36.3533	17.1116	50.4774	33.5157	0		2.05028	2.2375	1.24601e-06	0.0180734
ENSBTAG00000010913	SRXN1	86.7604	53.6988	14.2179	85.5272	60.0511	5.56312		2.04568	4.84343	3.45472e-06	0.0501107
ENSBTAG00000013463	new_gene	10.8523	8.18617	7.70651	6.87733	8.40558	0		1.70709	2.26501	4.1314e-06	0.059926
ENSBTAG00000029828	bta-mir-421	44.6495	33.6802	269.508	22.0074	92.4612	0		3.3415	0.859403	6.3778e-06	0.0925099
ENSBTAG00000007275	TREM2	5.79716	13.1188	23.3281	23.8115	16.5139	0.690332		2.08324	3.03742	6.9581e-06	0.100927
ENSBTAG00000018737	GLMN	9.69065	14.6198	11.8864	13.8951	12.523	0.944159		1.16713	4.19433	7.18426e-06	0.104208
ENSBTAG00000013465	NXPE3	10.6444	10.9491	12.369	5.72351	9.92151	0		1.61326	3.38541	8.2297e-06	0.119372
ENSBTAG00000021978	PARVB	7.55266	7.12144	12.0675	15.8213	10.6407	0.674533		1.85508	2.40755	8.60423e-06	0.124804
ENSBTAG00000013535	new_gene	78.6165	77.093	6.97845	147.248	77.484	7.37236		2.7738	6.39599	1.02176e-05	0.148206
ENSBTAG00000048135	new_gene	361.725	506.319	1001.38	419.51	572.234	11.0566		2.18104	8.45582	1.33269e-05	0.193306
ENSBTAG00000003514	HSF4	30.3887	69.6178	17.5835	13.8689	32.8647	0.804159		1.77537	4.9533	1.88868e-05	0.273953
ENSBTAG00000011871	BTLA	17.3297	24.5104	75.376	27.7605	36.2442	0.773865		2.51982	3.98795	1.90858e-05	0.27684
ENSBTAG00000048184	new_gene	22.3598	20.2399	8.46843	24.981	19.0123	1.59758		1.72699	3.75363	2.32733e-05	0.33758
ENSBTAG00000047875	new_gene	1202.44	1247.17	827.202	481.549	939.591	87.2552		1.08353	6.03656	2.34193e-05	0.339697
ENSBTAG00000044129	ST6GALNAC6	28.7058	22.7931	15.0203	14.1489	20.167	1.6192		1.1112	4.02167	3.52551e-05	0.511375
ENSBTAG00000047330	FABP5	112.537	70.2532	31.6906	142.497	89.2444	8.31786		1.65937	5.8065	4.14667e-05	0.601474
ENSBTAG00000046654	CERK	22.3248	19.6468	14.9726	5.50186	15.6115	1.32923		1.45491	3.7277	5.19801e-05	0.753971
ENSBTAG00000006574	ARL8A	30.7056	13.8972	17.4439	6.05383	17.0251	0		1.60731	2.24415	6.18526e-05	0.897172
ENSBTAG00000043553	GPX3	81.2913	85.1158	12.924	91.4983	67.7073	5.20132		1.98818	5.97115	7.64553e-05	1
ENSBTAG00000014484	TMEM26	8.57094	15.5166	10.9556	49.8497	21.2232	1.83714		2.36025	3.64288	8.19423e-05	1
ENSBTAG00000002096	new_gene	142.124	123.474	85.6132	258.468	152.42	12.6057		1.48345	7.68257	0.000109716	1
ENSBTAG00000004270	FCER2	7.81551	23.5817	22.2	20.0315	18.4072	1.11681		2.54727	3.35184	0.000152133	1
ENSBTAG00000017108	OTUD3	16.4176	24.7684	18.4594	11.4639	17.7773	1.46627		0.975715	4.07906	0.000179122	1
ENSBTAG00000013475	TRAF3	8.30916	28.2051	19.9144	7.16717	15.899	0.742097		1.44371	4.12202	0.000226635	1
ENSBTAG00000046364	new_gene	44.6495	185.241	15.8534	66.0223	77.9416	0		1.76383	1.51518	0.000447581	1
ENSBTAG00000003255	CD4	23.3968	42.7286	13.1169	61.3024	35.1362	2.19956		1.53602	5.15159	0.000558054	1
ENSBTAG00000032531	MUSTN1*	78.0324	56.1862	5.03753	6.99302	36.5623	0		2.31634	2.87636	0.00075565	1
ENSBTAG00000006187	MFAP4	16.7133	22.3052	14.6075	8.23788	15.466	0.918572		1.29349	3.77535	0.000789418	1
ENSBTAG00000046555	WAS	24.9275	25.8547	14.3826	64.5046	32.4173	1.11315		1.48168	4.71922	0.00128841	1
ENSBTAG00000030930	HMCES	17.9517	16.7277	32.2449	10.9302	19.4636	1.50897		1.07978	4.59705	0.0012972	1
ENSBTAG00000012421	TANGO2*	12.4189	7.49429	12.3466	6.12118	9.59523	0		1.35453	1.9139	0.00136643	1
ENSBTAG00000042417	SNORA53	183.639	75.0336	695.504	139.543	273.43	24.6014		2.38973	5.27154	0.00268797	1
ENSBTAG00000001576	TMEM140	6.36475	14.4033	5.81114	10.7559	9.33377	0.324823		0.898137	3.82136	0.00270633	1
ENSBTAG00000012684	CCL19	37.9521	19.8195	26.9508	8.63369	23.339	2.08586		1.85356	2.77952	0.003548	1
ENSBTAG00000044064	RNF144A	30.5081	32.2182	5.77723	7.01738	18.8802	1.45317		1.38984	3.21838	0.00431374	1
ENSBTAG00000008471	MX2	11.5161	18.339	17.7188	54.2395	25.4534	1.82847		2.11368	5.55963	0.00443439	1
ENSBTAG00000043162	SNORA74	123.344	50.0993	384.048	308.654	216.537	6.77906		2.47127	4.58783	0.00447051	1
ENSBTAG00000004280	SRPX	29.339	27.6639	20.0903	9.81282	21.7265	1.49731		1.21717	4.64529	0.00483302	1
ENSBTAG00000003509	PLEKHA2	60.2169	48.9172	44.9545	66.2104	55.0747	4.41273		0.587445	5.82238	0.0103509	1
ENSBTAG00000011204	NINJ1	8.4338	15.2684	13.1759	19.122	14	0.602583		0.809899	3.59459	0.0160942	1
ENSBTAG00000009725	AOX1	48.9118	87.5041	43.9548	66.3511	61.6805	4.63895		1.16214	7.60157	0.0189719	1
ENSBTAG00000008395	APBA3	15.2036	10.0349	6.07303	17.7977	12.2773	1.01839		0.726719	4.26251	0.0233098	1
ENSBTAG00000003447	LOC104968476*	7.65936	8.66646	11.7847	7.55048	8.91526	0.456042		0.578554	4.43899	0.0273507	1
ENSBTAG00000007881	IFIT1	13.3446	9.05956	10.424	40.1226	18.2377	1.43018		1.26627	4.18887	0.0311999	1
ENSBTAG00000017451	TSPAN17	7.95642	25.0072	26.3669	10.4578	17.4471	1.42119		0.697484	4.28123	0.0517135	1
ENSBTAG00000000944	LPCAT1	8.88511	6.70225	16.2245	8.75882	10.1427	0.453449		0.651274	3.5773	0.0573472	1
ENSBTAG00000018013	EMP3	31.6597	19.4039	9.83605	22.432	20.8329	1.41378		0.529696	4.00255	0.117063	1
ENSBTAG00000009486	TMEM179B	19.6079	11.5039	10.8298	24.6984	16.66	1.55662		0.502958	3.62684	0.130185	1
ENSBTAG00000039943	NARS2	11.1296	14.2721	10.2745	16.4572	13.0334	1.1928		0.378368	4.31891	0.146988	1
ENSBTAG00000046322	new_gene	318.881	39.4328	33.41	18.0364	102.44	1.86751		1.59681	4.26956	0.150588	1
ENSBTAG00000000824	TSEN54	10.7099	12.4854	7.6054	9.11801	9.97968	0.695645		0.38547	4.0607	0.150731	1
ENSBTAG00000047827	RENBP	30.5362	38.3903	5.16298	12.9009	21.7476	1.5584		0.571927	4.42614	0.178847	1
ENSBTAG00000038128	BOLA-DQA5*	24.8776	14.5956	19.6291	49.7291	27.2078	0		-1.06293	5.98235	0.241561	1
ENSBTAG00000011575	RFNG	15.6457	64.0678	11.1104	17.6267	27.1127	1.59695		0.482034	4.21078	0.27061	1
ENSBTAG00000001022	AMDHD2	26.9164	11.167	11.4684	6.63345	14.0463	0.480784		0.303338	4.03467	0.353242	1
ENSBTAG00000000078	GLIPR2	68.7882	46.5208	13.4754	85.3476	53.533	3.38953		0.351651	5.26717	0.431608	1
ENSBTAG00000042256	SNORA74	9.48803	42.9423	6.73769	18.7063	19.4686	0		0.613485	1.54263	0.474882	1
ENSBTAG00000010606	PPP1R3B	17.7554	8.37082	7.88034	20.7848	13.6978	0.792872		0.229395	3.47903	0.536753	1
ENSBTAG00000009656	BOLA-DQA2*	50.4285	19.7241	63.6632	93.8999	56.9289	0		-0.245006	6.08863	0.842823	1
ENSBTAG00000043369	U6	18.4234	13.8972	13.0829	9.08074	13.621	0		NA	NA	NA	NA
ENSBTAG00000044774	U6	61.2131	153.915	28.9793	100.572	86.1698	0		NA	NA	NA	NA
