# Supplementary material for: Heat stress directly impairs gut integrity and recruits distinct immune cell populations into the bovine intestine
Source: Proc Natl Acad Sci U S A. 2019 May 7;116(21):10333–8. doi: 10.1073/pnas.1820130116 (PMC6535017; doi:10.1073/pnas.1820130116)
Supplement: Supplementary File [file pnas.1820130116.sd03.xlsx]

## Sheet: final_gene_name_fpkm_2018_04_28
	*genes not annotated in Ensembl but in NCBI, release 105	Differential expression analysis between infiltrating cell samples and jenunum whole mucosa samples				FPKM values from infiltrating cells				FPKM values from jenunum whole mucosa samples
Ensembl_id	gene_name	log fold change	log read counts per million	P_Value	q_value	FPKM_LCM1	FPKM_LCM2	FPKM_LCM6	FPKM_LCM7	FPKM_cow1	FPKM_cow4	FPKM_cow24	FPKM_cow29
ENSBTAG00000046375	LOC100850808*	-12.7942	10.2649	6.74467e-96	9.78314e-92	0	2.53347	0	0	5273.83	4383.7	2840.67	4907.91
ENSBTAG00000007502	CKMT1B*	-8.63273	8.11678	8.66195e-90	1.25642e-85	1.22743	0.92588	1.74326	0	389.703	338.453	391.254	287.938
ENSBTAG00000016881	ANPEP	-11.8749	9.35693	6.62636e-86	9.61154e-82	0	0	0.397035	0	554.009	388.381	317.444	286.273
ENSBTAG00000043639	7SK	-7.97424	10.2232	1.72602e-78	2.5036e-74	29.1939	35.2347	24.8776	25.9011	4975.89	8801.47	6638.45	8594.86
ENSBTAG00000000836	KRT8	-6.25291	9.13391	5.2384e-75	7.5983e-71	3.35859	8.4449	11.9251	8.27714	702.201	716.061	589.06	590.484
ENSBTAG00000004905	KRT19	-7.12546	8.18953	2.838e-72	4.11652e-68	4.0985	6.1832	0.97015	1.34675	383.873	472.555	330.916	446.8
ENSBTAG00000007135	REG3G*	-5.71466	10.7309	1.59726e-71	2.31683e-67	94.9961	78.6489	62.5231	73.0894	5376.52	3596.6	4414.31	2988.27
ENSBTAG00000046152	MGAM	-14.6694	6.70457	6.92122e-64	1.00392e-59	0	0	0	0	47.4724	32.2648	29.8627	34.8842
ENSBTAG00000039046	new_gene	-4.96246	7.9025	3.85676e-63	5.59424e-59	10.5306	10.3265	5.23461	6.74757	312.45	256.324	229.417	212.731
ENSBTAG00000021923	DSG2	-5.18893	7.0992	1.1434e-60	1.65849e-56	0.742557	1.12026	1.31827	1.83001	57.6845	50.7528	45.9404	47.0432
ENSBTAG00000006975	SI	-9.23073	8.69301	1.59435e-59	2.31261e-55	0.348889	0	0.247755	0.34393	230.761	166.025	93.5076	115.113
ENSBTAG00000043885	7SK	-7.46805	7.29971	3.11015e-59	4.51127e-55	11.9346	4.50129	4.23754	2.94125	911.391	1269.93	877.214	739.195
ENSBTAG00000018339	ATP5G1	-5.62511	6.62859	3.19546e-58	4.63502e-54	13.7757	5.19568	0	8.48744	330.109	333.968	354.098	314.179
ENSBTAG00000015520	SLC11A1	7.12283	7.28346	8.49741e-58	1.23255e-53	193.275	171.037	64.1685	147.226	0.749572	0.682559	1.43155	1.17992
ENSBTAG00000037110	U12	6.13865	4.22486	1.72035e-57	2.49537e-53	240.363	267.196	431.212	305.537	5.55111	4.39568	4.9366	3.30378
ENSBTAG00000008332	ENPEP	-16.4969	8.47557	3.2455e-57	4.7076e-53	0	0	0	0	262.392	213.792	91.4996	186.98
ENSBTAG00000019448	CLDN7	-6.07328	6.7892	4.10841e-57	5.95924e-53	4.6893	4.71634	2.22	0	188.794	194.379	147.272	153.022
ENSBTAG00000048304	new_gene	-8.75748	6.33046	7.03956e-57	1.02109e-52	0	0	1.20209	0	162.604	141.867	110.299	121.554
ENSBTAG00000016312	LGALS4	-5.55949	8.52148	1.64573e-56	2.38713e-52	3.28022	13.6089	11.6468	18.5932	613.157	662.704	636.426	542.815
ENSBTAG00000021276	TFF3	-5.30372	7.95517	1.67202e-56	2.42527e-52	18.4234	13.8972	4.90609	19.2966	686.472	530.137	632.756	460.744
ENSBTAG00000008017	UNC79	8.55282	4.76684	8.54827e-56	1.23993e-51	14.6327	9.11056	3.13381	6.98339	0.0254794	0.0210532	0.0209158	0.0161752
ENSBTAG00000005581	CCL25	-6.94553	6.80645	1.87095e-54	2.71382e-50	0	0	7.11477	0	275.291	189.941	245.126	185.286
ENSBTAG00000021615	LGALS2	-7.20926	8.53966	5.78496e-53	8.39109e-49	5.28581	5.98082	0	13.0267	1343.37	1208.12	826.333	707.647
ENSBTAG00000016152	DAB2	3.28286	5.75913	2.23604e-52	3.24337e-48	23.8743	27.0134	19.4968	19.6124	2.05155	2.52471	2.53212	2.11985
ENSBTAG00000023563	new_gene	-8.59559	6.17601	3.78018e-52	5.48315e-48	0	1.00239	0	0	121.109	93.0655	85.8945	76.2807
ENSBTAG00000047242	Metazoa_SRP	-9.32309	11.5032	3.81232e-52	5.52977e-48	51.1139	4.81956	18.1487	44.089	10447.7	24666.1	19849.7	22373
ENSBTAG00000009343	AAK1	3.37947	5.72938	4.99453e-51	7.24456e-47	47.0143	42.6596	36.2892	27.8748	4.16084	3.08806	3.30516	4.09858
ENSBTAG00000009051	MMP19	3.84205	7.03772	1.83008e-50	2.65453e-46	138.766	99.5372	86.4504	129.241	7.11322	7.63952	8.97599	8.25752
ENSBTAG00000001076	NLRP6	-6.02583	5.93984	3.03567e-49	4.40324e-45	0.683822	1.54747	0.485599	0	40.3706	42.2213	38.3639	38.8196
ENSBTAG00000043563	ND5	5.04956	11.3533	3.81054e-49	5.52719e-45	2451.99	3249.56	1873.68	3462.37	107.456	64.9229	83.5749	83.9823
ENSBTAG00000007659	CORO2A	-4.29983	6.80823	1.48399e-48	2.15253e-44	1.72981	1.95726	1.84258	3.1973	49.6776	43.6072	44.3941	48.4047
ENSBTAG00000014177	C6	-4.32553	7.64312	1.72314e-48	2.49941e-44	9.26791	4.80632	4.93604	4.28258	114.963	107.669	137.642	92.9217
ENSBTAG00000023429	PLS1	-15.3748	7.38096	3.27676e-48	4.75295e-44	0	0	0	0	226.189	111.657	81.7121	127.928
ENSBTAG00000011971	NRP2	3.979	7.48844	3.72364e-48	5.40114e-44	123.19	102.08	79.7232	133.702	8.37682	7.37085	7.10416	5.53623
ENSBTAG00000018488	AFF1	3.10146	6.81749	4.72889e-48	6.85926e-44	39.7484	53.3355	39.6255	36.7345	4.4687	4.7577	4.92169	5.63053
ENSBTAG00000001197	SLAMF7	3.79136	8.77783	5.3647e-48	7.7815e-44	489.241	444.878	298.471	437.928	28.0952	26.6425	38.0361	28.1941
ENSBTAG00000017574	LMNA	-4.2974	6.95398	5.95947e-48	8.64421e-44	5.17294	7.1538	4.89791	3.82456	104.627	112.736	85.5663	108.07
ENSBTAG00000048229	new_gene	-4.30058	7.64079	1.68712e-47	2.44716e-43	17.1397	22.1638	17.3876	33.7921	486.098	513.733	483.262	430.626
ENSBTAG00000023338	new_gene	4.81777	3.95276	3.50878e-47	5.08948e-43	5.64523	5.06945	7.44496	4.50499	0.181852	0.178689	0.27032	0.177849
ENSBTAG00000031762	HIST4H4	-6.67557	6.23462	6.67053e-47	9.67561e-43	0	18.3514	0	0	468.75	515.402	352.524	442.216
ENSBTAG00000024091	MALL	-7.59583	6.175	7.44004e-47	1.07918e-42	1.92748	0	0	0	87.8394	72.5059	55.2926	56.176
ENSBTAG00000002046	COX8B*	-7.55059	6.67743	1.12915e-46	1.63783e-42	1.35061	1.0188	0.959102	0	146.108	176.286	139.86	87.2698
ENSBTAG00000016149	C9	-5.21785	8.01155	1.71668e-46	2.49005e-42	7.78868	5.34108	6.03375	1.74499	219.77	195.613	198.587	123.456
ENSBTAG00000022902	RPL17*	-4.07217	8.80423	2.53515e-46	3.67724e-42	69.8319	105.352	73.3061	67.3428	1623.7	1536.71	1215.37	992.572
ENSBTAG00000034939	BTNL2*	-6.80815	7.337	3.94858e-46	5.72741e-42	3.20948	1.81574	0.569784	0	91.8931	173.939	116.028	137.862
ENSBTAG00000004440	SLC15A1	-6.46595	7.42921	1.17464e-45	1.70381e-41	1.39376	0.525674	1.97949	1.37395	190.885	99.1751	116.676	83.2448
ENSBTAG00000022796	new_gene	-13.573	5.67948	2.02228e-45	2.93332e-41	0	0	0	0	78.4547	72.4251	66.1996	51.5552
ENSBTAG00000021651	UQCRC2	-3.80973	7.29281	1.33427e-44	1.93536e-40	14.0999	19.4991	7.5095	9.84544	183.089	194.627	158.731	166.375
ENSBTAG00000009289	MS4A8	-6.49117	6.05871	2.08698e-44	3.02716e-40	1.61498	0	0	2.38804	137.142	99.653	88.1317	91.6077
ENSBTAG00000043197	SNORD33	3.93137	3.93565	3.53641e-44	5.12957e-40	587.354	579.38	385.011	311.772	29.3251	25.9372	27.1242	36.5775
ENSBTAG00000007830	PLEKHM3	3.41696	5.15	3.92791e-44	5.69744e-40	38.892	34.2267	19.5629	33.5468	2.82948	3.12135	2.84561	3.03293
ENSBTAG00000019708	ACSL6*	4.36311	6.05977	4.50011e-44	6.52741e-40	94.6132	61.5846	35.761	37.9843	3.59918	2.38607	2.54228	2.33802
ENSBTAG00000010718	RALGPS2	3.92	6.87947	7.01876e-44	1.01807e-39	122.887	79.7623	127.854	121.61	7.78535	6.69196	7.55617	8.65749
ENSBTAG00000001517	KRT18	-6.17254	5.77862	7.26471e-44	1.05375e-39	1.29353	1.95148	0.918567	0	80.0938	56.7487	68.4281	63.8685
ENSBTAG00000012116	HNF4A	-4.92273	6.30798	9.50494e-44	1.37869e-39	4.89074	5.5338	0	2.41061	99.4566	105.104	86.0315	79.9372
ENSBTAG00000003607	FAM20C	4.25283	4.62234	2.08397e-43	3.0228e-39	42.452	30.4215	24.117	30.8633	1.22246	1.55523	1.68844	2.18035
ENSBTAG00000032308	U1	-8.60657	7.67707	4.14343e-43	6.01005e-39	0	26.1843	0	0	1511.7	1776.39	3637.86	2698.59
ENSBTAG00000002799	SLC39A5	-7.16139	5.7622	4.18455e-43	6.0697e-39	0	1.52521	0	0	57.3867	54.9829	56.5663	39.9405
ENSBTAG00000037775	LOC100141266*	-5.37889	5.98074	5.29802e-43	7.68478e-39	3.91528	4.92232	0	0	81.4237	85.1479	72.2813	73.34
ENSBTAG00000002507	ATP5A1	-3.17738	9.47787	1.01423e-42	1.47114e-38	84.3601	70.3727	69.7732	68.4855	661.913	711.008	672.548	626.789
ENSBTAG00000000133	CD68	5.66006	9.07083	1.25037e-42	1.81366e-38	981.57	822.813	353.69	1094.67	19.9433	14.8728	12.4656	17.7608
ENSBTAG00000010229	LAMA2	3.8775	6.78032	7.70849e-42	1.11812e-37	18.6393	31.5974	23.0567	17.8805	1.17993	1.65017	1.97931	1.38181
ENSBTAG00000015358	ALDOB	-4.4342	7.82794	8.25862e-42	1.19791e-37	7.5089	10.5191	15.9968	8.98834	299.071	266.314	226.659	172.648
ENSBTAG00000047914	CDHR5	-6.89028	5.50905	1.70803e-41	2.4775e-37	0	0	0	0.745569	37.951	31.3297	27.3112	32.4255
ENSBTAG00000014829	MYRFL	-5.59875	6.01466	5.8814e-41	8.53098e-37	2.75255	0.830525	0	0	42.458	31.9941	31.4701	29.9068
ENSBTAG00000047947	Metazoa_SRP	-7.92973	13.0044	6.66959e-41	9.67425e-37	287.516	91.5717	303.99	198.4	26056.5	62254.9	57344.4	72667.3
ENSBTAG00000017404	SEC14L2*	-8.0189	5.64311	6.97709e-41	1.01203e-36	0	0.974411	0	0	75.6358	54.7395	67.4043	47.4145
ENSBTAG00000011779	MAL2	-5.33058	6.10724	7.79747e-41	1.13102e-36	1.34439	0.507053	2.86406	0	54.44	40.5133	43.5008	38.5815
ENSBTAG00000011733	GIPC2	-6.98592	5.60704	9.28787e-41	1.34721e-36	1.22822	0.926479	0	0	65.9869	58.1534	58.2143	43.3312
ENSBTAG00000004215	RARRES2	-4.53815	7.97705	1.88018e-40	2.7272e-36	31.1423	25.0575	23.5893	12.2799	573.464	676.477	478.036	346.948
ENSBTAG00000020116	JSP.1	-3.44769	9.40918	2.49221e-40	3.61495e-36	100.781	90.0258	61.2089	67.9755	727.029	858.636	841.864	1020.92
ENSBTAG00000021838	ESRP1	-6.11628	5.35267	5.2009e-40	7.54391e-36	0.53184	0	0.755347	0	21.556	19.1023	18.5147	20.6856
ENSBTAG00000019044	BAIAP2	3.38079	4.44512	5.65024e-40	8.19568e-36	23.7776	25.4576	10.8936	18.9029	1.87917	2.01623	1.86493	1.76273
ENSBTAG00000003234	HSD17B2	-13.0458	5.20011	5.88497e-40	8.53615e-36	0	0	0	0	50.9566	60.0862	58.7626	49.5708
ENSBTAG00000047000	new_gene	-5.36332	6.94463	6.0578e-40	8.78684e-36	5.39476	2.0347	9.57739	0	165.223	189.948	151.454	146.316
ENSBTAG00000043482	7SK	-7.71642	12.0318	7.4346e-40	1.07839e-35	137.327	32.9601	137.413	184.602	22751.1	36914.1	21518	28109
ENSBTAG00000046034	EEF1A1	-13.3609	5.48559	7.83378e-40	1.13629e-35	0	0	0	0	69.5615	58.6452	61.6614	41.7724
ENSBTAG00000025280	SERPINB6	-4.394	7.03593	2.84669e-39	4.12912e-35	13.5436	13.6217	10.6863	1.48345	214.957	198.35	189.307	161.75
ENSBTAG00000005093	CES2	-5.89494	7.71642	3.25826e-39	4.7261e-35	9.38944	2.1248	4.00061	0	232.971	209.761	213.377	143.3
ENSBTAG00000026323	LYSB*	-5.54987	11.221	5.61331e-39	8.1421e-35	44.8606	128.59	72.2085	67.0715	3180.89	2794.22	3284.75	5401.32
ENSBTAG00000020733	RPS15A*	-4.65083	8.59114	6.27417e-39	9.10068e-35	45.4764	84.2006	79.267	42.7923	2092.7	1948.15	1261.43	1115.46
ENSBTAG00000021497	CDH23	5.4733	6.03084	1.15105e-38	1.66959e-34	16.3602	16.1891	8.3698	11.5321	0.52426	0.294993	0.153135	0.208266
ENSBTAG00000008280	HNF4G	-4.23784	7.38935	2.21661e-38	3.21519e-34	2.78786	3.15443	4.61938	4.58039	105.904	71.8005	66.7707	60.3635
ENSBTAG00000034767	U1	-7.22118	7.33908	3.22772e-38	4.68182e-34	11.5708	0	41.0835	0	1277.23	1437.57	2679.96	2133.3
ENSBTAG00000025340	CDHR2	-4.02244	7.1343	3.4484e-38	5.0019e-34	5.56891	4.20076	3.29552	2.74488	85.8251	60.5081	47.9013	56.878
ENSBTAG00000017094	SHMT1	-5.9005	5.54348	5.01973e-38	7.28112e-34	2.99307	0	0	0	32.5671	36.23	31.8144	28.8071
ENSBTAG00000024663	LAD1	-5.56656	5.77963	5.053e-38	7.32938e-34	3.08889	0	2.1935	0	50.2157	60.2359	46.4283	54.8036
ENSBTAG00000042676	Y_RNA	8.99373	3.8047	9.82576e-38	1.42523e-33	217.434	268.389	561.474	496.887	1.4456	0.29862	0.890013	0.344143
ENSBTAG00000009733	FBP1	-6.83016	5.99524	1.0094e-37	1.46414e-33	1.51566	1.1433	0	0.747058	88.3018	126.985	86.8345	68.9094
ENSBTAG00000013315	ATP5B	-3.12221	9.1601	1.10244e-37	1.59909e-33	85.719	57.3857	53.2624	66.5442	592.152	568.28	587.183	555.746
ENSBTAG00000031383	SMIM24	-6.98908	7.52022	1.41626e-37	2.05429e-33	0	0	8.6798	0	386.684	299.294	265.43	193.607
ENSBTAG00000020813	LOC100295842*	-10.3073	9.73294	1.55455e-37	2.25487e-33	3.41296	0	0	5.04667	5119.02	2167.86	4087.76	982.433
ENSBTAG00000017421	SLC3A1	-13.851	5.93591	1.73225e-37	2.51263e-33	0	0	0	0	47.2274	53.1724	28.1271	57.2248
ENSBTAG00000028938	5S_rRNA	12.1679	5.01134	1.87574e-37	2.72077e-33	410.293	322.39	1359.68	530.855	0	0	0.307896	0
ENSBTAG00000020269	MISP	-5.52672	6.44244	2.10826e-37	3.05803e-33	1.36469	0	3.87641	0	72.7033	53.3809	48.964	55.6319
ENSBTAG00000047119	LOC107131186*	3.89788	4.37471	2.54393e-37	3.68997e-33	61.9396	57.3413	81.9719	76.324	5.4564	3.61533	5.49325	4.76303
ENSBTAG00000018543	VIL1	-5.29974	8.48381	3.3534e-37	4.86411e-33	5.04299	1.63031	7.67391	9.94262	306.844	234.72	249.286	257.508
ENSBTAG00000019150	PLD3	5.05807	8.5407	4.32978e-37	6.28035e-33	523.915	370.179	154.499	466.456	9.67556	11.6512	13.325	10.6502
ENSBTAG00000006679	MITF	3.09217	5.62655	4.51195e-37	6.54458e-33	68.8312	59.0826	41.2942	70.1926	8.09321	7.05482	6.75942	6.65301
ENSBTAG00000015436	SLC27A4	-6.33202	7.03171	4.86038e-37	7.04998e-33	1.40148	3.17151	0.497614	0	148.531	79.1002	71.3442	70.8566
ENSBTAG00000000345	CLDN15	-5.60934	5.82644	5.66628e-37	8.21894e-33	8.31068	0	0	0	80.0462	72.8824	80.7257	62.3015
ENSBTAG00000008216	RRM2	-5.9229	5.56482	6.62781e-37	9.61363e-33	2.49767	0	0	0	27.1711	25.3675	25.6017	31.5119
ENSBTAG00000012140	ADGRG7	-6.89638	6.47281	1.2885e-36	1.86896e-32	2.47568	0	0	0	79.4862	57.9287	42.6486	37.4153
ENSBTAG00000013573	BIRC5	-7.29167	4.98984	1.48211e-36	2.1498e-32	0	0	0.816195	0	35.6716	33.4251	29.2524	33.0978
ENSBTAG00000048029	MMP1*	-13.0657	5.21808	1.95392e-36	2.83416e-32	0	0	0	0	52.4045	34.7506	44.5944	51.5073
ENSBTAG00000010156	TPT1*	-3.88239	10.6833	2.2122e-36	3.2088e-32	288.273	236.285	154.741	305.432	4194.25	4002.57	3424.98	3135.54
ENSBTAG00000002203	NDUFS2	-3.04542	6.73168	2.32445e-36	3.37161e-32	14.4396	15.4305	14.5264	11.2689	124.738	118.978	111.703	106.156
ENSBTAG00000047768	COX7B*	-4.22086	6.34998	2.55459e-36	3.70543e-32	22.8627	24.1443	16.2354	13.5226	467.283	352.044	295.366	295.838
ENSBTAG00000024950	ACE	-7.48756	8.01087	2.97849e-36	4.32031e-32	2.53962	1.14942	0	0	224.621	123.863	126.042	69.84
ENSBTAG00000009148	GPA33	-6.05769	5.68698	6.48761e-36	9.41028e-32	3.8491	0	0.911114	0	82.1736	61.7931	54.7045	50.5581
ENSBTAG00000010297	DHRS11	-5.30681	5.93912	1.20406e-35	1.74648e-31	9.38082	1.01088	0	0	84.2894	83.1545	77.0505	65.7022
ENSBTAG00000012615	ZEB2	2.85199	8.29526	1.2918e-35	1.87376e-31	129.644	160.816	135.368	135.611	16.5406	19.7669	22.4379	19.7221
ENSBTAG00000017349	PCDHGC5	2.86653	6.21908	1.52422e-35	2.21087e-31	16.7589	15.5477	13.4056	11.1087	1.81696	1.50229	2.20688	2.21827
ENSBTAG00000019798	PIGR	-4.97995	12.8769	2.08126e-35	3.01886e-31	180.311	178.396	90.3195	66.9702	2901.03	3494.53	5662.3	3606.58
ENSBTAG00000032093	SPINK4	-5.19508	8.0941	2.68264e-35	3.89117e-31	39.9496	41.4355	56.7384	14.7682	2187.84	1333.08	1010.83	1015.82
ENSBTAG00000014518	RPL9*	-3.0207	9.10918	3.39407e-35	4.9231e-31	199.604	181.504	149.511	160.378	1717.85	1552.59	1244.91	1136.42
ENSBTAG00000007195	GUCA2A	-8.85816	7.373	4.95676e-35	7.18978e-31	3.32913	2.51125	0	0	849.258	671.078	217.759	521.309
ENSBTAG00000016662	CPS1	-5.30058	9.89764	7.01113e-35	1.01696e-30	6.40059	18.0419	4.306	5.64544	327.265	366.936	375.49	247.109
ENSBTAG00000019218	ATP6V0A1	3.34062	7.62823	7.47538e-35	1.0843e-30	117.969	105.953	48.8947	89.1424	9.9293	7.7043	10.0044	7.80791
ENSBTAG00000019125	SLC1A1	-14.5033	6.54697	1.06061e-34	1.53842e-30	0	0	0	0	80.7853	50.5812	23.224	44.321
ENSBTAG00000017369	MAMDC2	3.46043	4.45064	1.27851e-34	1.85448e-30	17.8288	21.6349	15.9635	22.5423	2.25344	1.73316	1.98944	1.32259
ENSBTAG00000039793	HDGF	-4.74628	5.58217	1.545e-34	2.24103e-30	9.46909	1.42855	4.03455	0	94.7	83.8089	78.6716	75.2417
ENSBTAG00000015101	HMGB2	-3.98075	6.60368	1.66393e-34	2.41354e-30	16.5153	6.22894	10.5551	6.51221	179.033	174.08	122	130.52
ENSBTAG00000016266	SDHD*	-4.22393	6.03806	1.9796e-34	2.87141e-30	23.7201	20.8747	11.2295	1.94858	258.425	263.024	237.673	204.169
ENSBTAG00000008389	HTRA1	3.28303	6.64762	2.60967e-34	3.78533e-30	132.21	114.395	101.249	161.636	11.9464	12.2679	14.438	14.8941
ENSBTAG00000012851	SLC5A1	-6.02371	5.94758	6.43953e-34	9.34054e-30	1.68826	1.2735	0.599439	0	58.2756	41.7451	35.4471	63.0958
ENSBTAG00000012249	PRR15L	-5.9765	5.60804	6.76579e-34	9.81378e-30	2.7343	1.03128	0.970849	0	75.5779	73.3175	50.0802	50.6549
ENSBTAG00000016366	ABCG8	-7.80338	5.44207	9.11573e-34	1.32224e-29	0	0	0	0.428651	49.9964	32.1754	26.8227	32.9798
ENSBTAG00000040584	DSC2	-5.4853	6.07799	9.7154e-34	1.40922e-29	0	1.9764	1.8606	0	46.4729	53.3668	31.3609	37.6736
ENSBTAG00000006896	ABCA9	4.55507	5.32316	9.83539e-34	1.42662e-29	9.90649	18.2952	16.9807	15.9955	0.393475	0.717332	0.730595	0.808846
ENSBTAG00000039208	ATP5F1E*	-3.59882	6.62937	1.50913e-33	2.18899e-29	23.1013	17.4259	23.4354	30.9061	330.171	352.103	259.502	272.777
ENSBTAG00000021776	NDUFV1	-3.22604	6.31135	1.76008e-33	2.553e-29	10.027	10.3999	8.01046	9.26667	84.33	93.2545	92.3841	87.8347
ENSBTAG00000015551	new_gene	-12.8061	4.98527	2.27617e-33	3.30158e-29	0	0	0	0	74.5714	94.0837	83.0117	64.5465
ENSBTAG00000001000	CA13	-13.8762	5.95929	3.61859e-33	5.24876e-29	0	0	0	0	48.3775	54.4299	22.2172	31.5674
ENSBTAG00000046888	Metazoa_SRP	-12.1595	9.63219	4.26697e-33	6.18924e-29	0	5.20513	0	0	1522.39	3747.93	7627.19	9701.36
ENSBTAG00000031888	HIST1H2AJ	-6.33809	6.23316	4.61279e-33	6.69085e-29	0	0	13.8209	2.39825	363.592	491.344	229.994	331.412
ENSBTAG00000019679	SYNE4	-12.7619	4.94584	6.99221e-33	1.01422e-28	0	0	0	0	55.9201	39.5052	42.2112	34.5419
ENSBTAG00000001814	PLXND1	4.02807	6.77885	7.36588e-33	1.06842e-28	55.8119	44.7167	17.0178	31.084	2.01203	1.72443	2.78273	2.33455
ENSBTAG00000003039	PSMB8	-2.84926	7.5308	9.03975e-33	1.31122e-28	45.6408	54.2903	39.8901	25.957	339.996	287.643	291.024	258.251
ENSBTAG00000035926	new_gene	-5.55628	5.95129	1.15517e-32	1.67558e-28	1.42463	1.07463	2.02333	2.10657	108.553	79.9151	95.1325	53.0234
ENSBTAG00000001754	AHCYL2	-5.05373	7.70088	1.21689e-32	1.7651e-28	2.69875	2.90819	0.547557	3.23047	111.452	84.9036	81.3179	45.0964
ENSBTAG00000015818	LOC107131204*	-12.6182	4.81818	1.63833e-32	2.3764e-28	0	0	0	0	27.3327	21.583	27.7848	29.6527
ENSBTAG00000006139	TRPM4	-3.96228	6.2183	1.96031e-32	2.84343e-28	1.95781	1.84603	2.08543	2.41247	36.3142	30.1611	27.5936	41.1559
ENSBTAG00000004086	SPINT1	-5.2778	5.26858	2.21947e-32	3.21933e-28	2.28627	0.574863	0	0.375629	31.6047	23.7284	23.1846	28.0755
ENSBTAG00000012854	GSDMB	-4.66454	6.80449	2.35489e-32	3.41577e-28	12.4751	5.22794	7.87458	0.683211	147.508	141.243	120.554	187.606
ENSBTAG00000011172	ALMS1	2.30178	7.2526	3.08011e-32	4.4677e-28	29.3659	26.4388	21.1226	26.4272	5.78472	5.42046	5.06141	4.90266
ENSBTAG00000011437	new_gene	2.72073	5.89673	3.59577e-32	5.21567e-28	47.4606	58.639	34.8652	49.6093	6.32849	7.34303	7.94602	7.4652
ENSBTAG00000000185	SLC6A14	-4.89411	6.62625	4.08918e-32	5.93135e-28	4.71162	0.444261	0	2.61262	53.5285	64.5181	62.8977	43.8025
ENSBTAG00000014636	ZFHX3	3.26678	5.55603	4.28598e-32	6.21682e-28	12.8355	8.13301	7.778	5.90477	0.75722	0.828637	1.14302	0.794569
ENSBTAG00000001543	BRI3BP	-5.73415	5.00172	4.55406e-32	6.60566e-28	2.13214	0	0	2.10183	72.6245	60.9426	59.5954	51.6169
ENSBTAG00000002224	UHRF1	-12.7437	4.92969	5.90237e-32	8.56138e-28	0	0	0	0	11.7563	12.0342	13.087	16.2352
ENSBTAG00000045727	new_gene	-4.42915	6.41619	5.93307e-32	8.60592e-28	0.855355	0	0.60741	0.632398	10.9495	12.9209	9.12428	13.0599
ENSBTAG00000016255	PLEK2	-12.6396	4.83716	6.7967e-32	9.85861e-28	0	0	0	0	39.7258	37.1495	28.177	28.3287
ENSBTAG00000020407	MTSS1	2.54033	7.63962	6.90707e-32	1.00187e-27	67.9805	75.5405	50.6105	71.8781	11.6071	10.6261	11.2625	12.6564
ENSBTAG00000001246	ATP1A1	-3.10955	9.32085	7.29635e-32	1.05834e-27	42.7443	44.5045	30.3538	47.478	445.246	325.907	306.988	373.61
ENSBTAG00000031719	new_gene	-4.53974	6.57306	7.50208e-32	1.08818e-27	42.5745	0	17.2761	32.9759	593.049	679.265	447.713	497.296
ENSBTAG00000012419	BCL2L15	-13.547	5.65565	9.30035e-32	1.34902e-27	0	0	0	0	178.295	110.165	81.8507	78.6991
ENSBTAG00000009757	RPSA	-2.79234	9.87037	1.05001e-31	1.52304e-27	281.691	254.122	185.168	223.275	1792.63	1844.28	1575.7	1343.88
ENSBTAG00000012210	C5	-3.83031	9.34827	1.24688e-31	1.80859e-27	16.614	18.526	18.9794	10.6812	290.61	287.621	204.173	143.795
ENSBTAG00000046458	LOC107131521*	-6.26089	7.53654	1.65715e-31	2.40369e-27	0	0	15.0283	13.908	1028.46	723.907	485.665	434.519
ENSBTAG00000031889	LOC100295221*	-5.11318	6.95033	2.08209e-31	3.02007e-27	4.98059	7.51396	24.7579	24.549	520.666	867.855	438.634	581.671
ENSBTAG00000016194	FBXO32	3.34478	5.52621	2.13172e-31	3.09206e-27	78.718	84.6465	51.1422	105.667	7.86979	8.8558	8.16958	7.37737
ENSBTAG00000012181	GNA11	-4.03801	5.67933	2.94182e-31	4.2671e-27	3.01207	7.95228	1.06947	4.45389	64.1848	68.918	72.4103	73.9716
ENSBTAG00000000604	GPNMB	8.28561	11.4773	2.99607e-31	4.3458e-27	2310.95	1770.76	1007.89	2898.65	12.1214	8.63939	1.89869	3.80435
ENSBTAG00000045818	Metazoa_SRP	-8.24381	10.9489	3.35895e-31	4.87215e-27	44.7247	9.63912	68.0575	44.089	4647.12	11693.4	14898.9	21041.9
ENSBTAG00000045781	Metazoa_SRP	-6.69573	7.21968	4.62393e-31	6.70701e-27	12.7785	14.4587	9.07433	3.14921	392.611	1154.79	1078.19	1157.76
ENSBTAG00000005675	SLC44A4	-6.06776	5.31286	6.02726e-31	8.74254e-27	0.846389	0	1.20209	0	32.9458	28.8273	23.7866	37.5384
ENSBTAG00000026181	UGT1A1	-4.86985	6.3772	6.85452e-31	9.94248e-27	0.607817	2.75095	3.45301	0	62.969	49.181	45.4698	36.6657
ENSBTAG00000033545	EBD*	-7.92778	8.42281	7.17346e-31	1.04051e-26	7.3361	9.223	0	0	1631.56	385.081	736.382	769.08
ENSBTAG00000030629	MGC127133*	-7.65923	6.24354	1.08653e-30	1.57601e-26	3.16004	0	0	0	154.269	164.534	83.1758	67.3707
ENSBTAG00000001060	CXCR4	2.7016	6.85985	1.09482e-30	1.58803e-26	141.782	118.072	89.4063	144.798	21.8059	17.1182	18.6067	19.672
ENSBTAG00000001852	BREH1*	-5.31961	6.48994	1.17898e-30	1.71011e-26	4.98321	5.26254	0	0	107.281	93.2709	91.0188	56.9109
ENSBTAG00000031828	LOC616323*	-12.4919	4.70638	1.53208e-30	2.22228e-26	0	0	0	0	54.5996	65.9045	63.9759	49.3498
ENSBTAG00000010498	SLC40A1	5.57731	10.5363	2.06239e-30	2.99149e-26	1131.18	895.922	309.735	1302.81	14.5893	24.0343	18.6982	19.1817
ENSBTAG00000031768	HIST1H2AC*	-6.71871	5.90015	2.91967e-30	4.23499e-26	0	3.64226	6.8577	0	323.045	385.346	176.357	218.724
ENSBTAG00000034402	ACE2	-7.27807	6.42833	3.23254e-30	4.6888e-26	0	0	1.22541	0	81.5651	36.1928	28.7883	50.024
ENSBTAG00000000182	SPINT2	-4.48588	6.66555	4.18152e-30	6.06529e-26	6.37493	0	9.05401	16.7582	194.666	218.441	215.431	198.64
ENSBTAG00000025760	LOC530653*	-6.9626	4.69909	5.18395e-30	7.51931e-26	0	0	1.01624	0	38.205	32.9103	27.5497	31.8461
ENSBTAG00000047054	CLRN3	-7.18006	4.89372	5.18482e-30	7.52058e-26	1.75867	0	0	0	61.9558	42.1909	43.2617	40.0443
ENSBTAG00000046912	Metazoa_SRP	-6.85151	13.3286	5.53802e-30	8.0329e-26	460.026	298.813	775.855	721.17	26941.8	74306.3	81500.1	89126.3
ENSBTAG00000025822	CALML4	-5.07364	5.88931	6.38484e-30	9.26121e-26	18.6562	4.02081	0	0	186.463	154.973	128.342	124.314
ENSBTAG00000039992	TUBA1C*	-4.41742	5.55294	6.86572e-30	9.95873e-26	2.44222	1.84223	6.06999	0	55.4136	46.1653	50.709	55.6655
ENSBTAG00000031770	LOC505183*	-4.72145	6.05063	9.31842e-30	1.35164e-25	14.9418	11.2709	21.2211	2.4549	383.629	369.977	226.186	264.215
ENSBTAG00000007415	SLC7A8	-5.29699	5.52362	1.07747e-29	1.56288e-25	1.06697	1.60968	0	0	31.3611	20.3421	19.0655	20.2759
ENSBTAG00000012062	PRDX2	-3.4134	6.88834	1.27851e-29	1.85448e-25	37.4651	24.0217	14.6327	7.38651	220.846	197.282	202.856	199.716
ENSBTAG00000024561	H3F3B	-2.52939	8.13929	1.62468e-29	2.3566e-25	79.5945	81.8728	61.6605	84.7045	471.841	426.713	464.94	446.921
ENSBTAG00000039812	H4*	-4.65066	7.07782	1.87888e-29	2.72531e-25	3.77758	4.7492	7.15349	8.68907	208.597	224.051	106.612	127.127
ENSBTAG00000002700	PLA2G2A*	-4.13895	9.10026	2.09506e-29	3.03888e-25	91.7474	59.0794	76.2757	49.6335	1553.69	1123.57	1582.22	633.795
ENSBTAG00000030711	LYPD8	-13.1834	5.32439	2.77031e-29	4.01833e-25	0	0	0	0	66.9164	46.4842	32.9453	31.0308
ENSBTAG00000000977	CADM1	3.77647	6.97739	2.77863e-29	4.0304e-25	293.569	148.392	107.459	230.473	16.3097	15.2482	14.6717	11.0258
ENSBTAG00000002531	ARHGAP10	2.43548	5.96203	2.86099e-29	4.14986e-25	33.438	31.9793	36.4658	36.2001	6.583	6.23026	6.793	6.55454
ENSBTAG00000008161	CLCA1	-9.81688	10.9174	4.42862e-29	6.42372e-25	0	0.515823	5.34159	0	1077.21	954.009	1803.54	1704.01
ENSBTAG00000008938	SRC	-6.71981	4.48619	5.19996e-29	7.54254e-25	0	0	0.794071	0	21.8399	22.3664	20.6512	21.0681
ENSBTAG00000032458	new_gene	-13.3662	5.49039	6.26688e-29	9.09011e-25	0	0	0	0	167.345	286.02	122.017	194.762
ENSBTAG00000005810	PDZK1	-6.0797	6.45809	1.08388e-28	1.57217e-24	0	0	3.91537	0.452938	121.838	62.1637	52.3901	81.5278
ENSBTAG00000047229	CRIP1*	-5.04809	6.62596	1.08527e-28	1.57419e-24	8.97213	30.4555	15.9283	0	572.951	458.59	280.302	413.339
ENSBTAG00000001845	LOC107131222*	-5.93615	4.66529	1.18494e-28	1.71876e-24	0	2.25774	0	0	37.0782	29.7753	35.784	29.629
ENSBTAG00000031758	HIST1H2AL	-4.23135	6.75814	1.51182e-28	2.19289e-24	16.4651	12.42	11.6923	40.5777	428.766	505.21	337.253	431.407
ENSBTAG00000010949	PROSER1	2.74561	4.13413	1.76028e-28	2.55328e-24	11.4417	12.9461	10.5626	10.1512	1.56894	1.72852	1.54551	1.92231
ENSBTAG00000016415	LTA4H	-3.36249	7.49399	2.14433e-28	3.11035e-24	19.3164	15.9585	17.6362	8.61416	183.232	169.859	166.759	102.868
ENSBTAG00000003669	BNC2	2.95631	4.75917	2.50591e-28	3.63482e-24	22.3078	31.4834	14.3083	17.7345	2.40769	2.36993	3.03489	3.09455
ENSBTAG00000013669	KIF22	-5.04025	4.77221	2.57809e-28	3.73952e-24	1.8185	0.68587	0.645682	0	21.0516	20.7966	21.2614	22.9539
ENSBTAG00000011832	ALDH18A1	-2.75143	7.56457	3.0227e-28	4.38443e-24	12.4026	14.4587	11.2095	16.9502	112.077	96.6229	91.5131	84.6247
ENSBTAG00000021182	DOCK4	2.89487	5.92155	3.62544e-28	5.25871e-24	16.2297	16.0833	21.4684	20.8615	2.81605	2.4134	2.93817	2.23835
ENSBTAG00000039462	PCLAF*	-5.38176	5.08266	3.69141e-28	5.35439e-24	5.65184	0	0	0	50.2721	46.7261	35.4574	38.8714
ENSBTAG00000046304	U1	-8.23526	5.83323	4.20917e-28	6.1054e-24	0	0	0	5.70315	399.693	451.453	959.73	697.363
ENSBTAG00000011593	QKI	2.04316	6.73025	4.4853e-28	6.50593e-24	129.816	128.644	98.5122	115.425	32.6042	29.0712	27.9265	26.0653
ENSBTAG00000015558	SPINK1	-5.59524	9.76942	5.16878e-28	7.49732e-24	141.311	182.733	50.1743	27.363	4860.64	6129.06	3972.19	3169.96
ENSBTAG00000018691	RHOU	-5.17142	5.18822	5.36599e-28	7.78336e-24	2.76116	0	0.490192	0	29.2402	21.9933	19.3855	20.108
ENSBTAG00000038312	MS4A18	-13.2307	5.36722	7.09594e-28	1.02927e-23	0	0	0	0	92.8319	53.0779	44.9455	37.4109
ENSBTAG00000008937	CELF2	2.21256	6.13178	8.96208e-28	1.29995e-23	113.99	101.16	72.3766	62.7951	19.5417	16.6737	18.4267	19.6417
ENSBTAG00000013495	WDFY3	2.65635	8.0503	9.02875e-28	1.30962e-23	45.0549	38.5174	35.7587	50.7718	7.63504	7.50853	6.53516	5.92773
ENSBTAG00000048257	LOC534967*, CYP4F	-6.90045	4.64477	9.17065e-28	1.3302e-23	0	0	0.777127	0	26.9532	24.9642	18.9541	24.6354
ENSBTAG00000024603	NCOR2	2.79207	6.0231	1.13769e-27	1.65021e-23	22.4245	20.0096	13.5938	14.827	2.09582	2.12145	2.5714	3.29949
ENSBTAG00000021582	NCAPG	-4.80662	5.4587	1.16809e-27	1.69432e-23	0.590786	0	1.67813	0.873583	28.6564	27.7779	19.736	18.816
ENSBTAG00000021035	CTSK	4.35609	9.51188	1.32772e-27	1.92586e-23	969.465	652.096	418.776	1197.91	54.9516	34.5056	34.0457	39.0464
ENSBTAG00000037509	LOC782061*	-12.9602	5.12325	1.47415e-27	2.13826e-23	0	0	0	0	60.9552	70.2234	50.9235	32.1912
ENSBTAG00000024177	LOC616868*	-4.86012	6.03227	1.56105e-27	2.26431e-23	11.7136	11.7811	0	9.6226	234.233	342.804	171.413	213.572
ENSBTAG00000014313	PYROXD2	3.82624	4.57917	1.75366e-27	2.54369e-23	23.7676	40.1598	17.5531	26.7099	1.42532	2.70732	1.63377	1.82072
ENSBTAG00000013489	CYP27A1	3.20546	7.06156	1.82544e-27	2.64781e-23	188.079	151.384	82.076	137.76	19.1338	12.2861	18.4508	10.6321
ENSBTAG00000044146	NPC1L1	-5.22983	5.86392	1.86692e-27	2.70797e-23	0	0	2.69373	0	30.0911	21.7348	23.7266	28.297
ENSBTAG00000046158	CFB*	-4.48417	9.01193	1.94435e-27	2.82027e-23	23.293	8.19956	22.606	16.0734	497.476	286.524	544.428	283.885
ENSBTAG00000008023	RHBDL2	-5.13496	4.8395	1.99213e-27	2.88959e-23	1.32422	0	0	1.95809	33.8592	38.39	30.3128	30.2096
ENSBTAG00000014239	CCNB1	-6.02478	4.75117	2.28901e-27	3.32021e-23	1.29265	0	0.917942	0	34.9426	34.7212	25.9825	26.4212
ENSBTAG00000009475	PLXDC2	3.50037	5.91057	2.51901e-27	3.65383e-23	35.6329	26.8788	32.5948	51.499	3.76725	3.47623	3.68015	2.59718
ENSBTAG00000001998	ST6GALNAC1	-12.6105	4.81128	2.63677e-27	3.82463e-23	0	0	0	0	30.6245	25.622	16.6198	26.2683
ENSBTAG00000012526	APBB1IP	2.13388	5.77506	2.96313e-27	4.29802e-23	43.6058	43.1011	34.7028	30.3867	9.2097	7.5644	8.40646	9.26864
ENSBTAG00000019295	MDH1	-3.56491	6.87964	3.00276e-27	4.3555e-23	29.9071	5.63991	9.55701	12.5298	170.614	170.446	169.241	146.153
ENSBTAG00000009479	UQCRQ	-4.02744	5.51905	3.41172e-27	4.9487e-23	26.9802	13.5679	3.19322	6.64917	203.483	212.9	170.477	152.976
ENSBTAG00000011647	SLC25A15	-6.83821	4.59231	3.57476e-27	5.18519e-23	1.34677	0	0	0	27.5413	23.8455	28.9791	32.0607
ENSBTAG00000021842	FCGR2B*	2.88183	3.9113	4.29003e-27	6.22269e-23	18.6243	21.8536	11.0213	20.9095	2.47818	2.56866	2.59849	2.36579
ENSBTAG00000008954	PSMB9	-3.93129	6.46952	4.83325e-27	7.01062e-23	22.9241	24.9776	7.2351	5.02183	267.225	236.638	183.071	160.726
ENSBTAG00000046368	LOC788077*	-7.8604	5.49109	5.06955e-27	7.35338e-23	0	0	0	2.25922	167.597	286.03	121.324	193.506
ENSBTAG00000000793	LAMC2	-7.00974	4.73756	5.74962e-27	8.33983e-23	0	0.399612	0	0	14.9064	14.1577	9.68429	11.1064
ENSBTAG00000042134	SNORD14	4.00995	4.11208	6.46912e-27	9.38346e-23	551.629	565.906	658.1	228.391	26.2226	29.0008	26.8246	39.9527
ENSBTAG00000031776	HIST1H2BE	-5.64567	5.29921	6.9526e-27	1.00847e-22	9.96118	0	0	4.9098	205.357	226.386	127.325	157.38
ENSBTAG00000040378	HIST1H2AI	-5.15551	5.61512	7.95561e-27	1.15396e-22	0	0	24.1866	0	234.065	259.036	181.649	206.892
ENSBTAG00000010671	GLI3	3.16607	4.11382	8.80234e-27	1.27678e-22	5.43949	8.49936	7.44954	9.3838	0.752992	0.89219	0.985501	0.9335
ENSBTAG00000024199	KMT2C	2.06578	8.51109	9.7326e-27	1.41171e-22	47.3431	47.4209	33.7114	34.8114	10.8128	9.43369	8.9206	9.73396
ENSBTAG00000026088	LYZ2*	-12.3561	4.58677	1.01449e-26	1.47152e-22	0	0	0	0	45.0431	38.9682	42.0268	27.2341
ENSBTAG00000011325	KHK	-4.21081	5.09202	1.09823e-26	1.59299e-22	2.94888	6.67324	1.04704	0	49.8312	39.6155	45.5591	41.5603
ENSBTAG00000009795	SF3B5	-4.82277	5.10663	1.13187e-26	1.64178e-22	9.95247	7.50739	0	0	106.024	112.415	109.062	78.85
ENSBTAG00000038155	U1	-7.23291	5.81871	1.63799e-26	2.3759e-22	0	8.72811	0	5.70315	391.654	440.544	952.527	689.698
ENSBTAG00000046394	RPL23A*	-6.04827	8.70505	1.86253e-26	2.7016e-22	30.4972	23.0048	38.5011	0	1825.02	1638.85	1316.53	1046.11
ENSBTAG00000021237	DST	2.46224	9.50971	1.95563e-26	2.83664e-22	61.0395	64.6893	39.8828	54.826	11.7469	9.19458	10.6445	8.56538
ENSBTAG00000015841	CCDC115*	-4.69605	6.12347	2.07044e-26	3.00317e-22	5.30354	7.20105	0	0	74.8384	82.1726	65.8759	56.0972
ENSBTAG00000002075	MME	-5.52733	7.43719	2.67832e-26	3.88491e-22	2.54917	0.384581	0	4.0207	107.683	101.784	78.77	66.7057
ENSBTAG00000012348	LRRC71	5.88416	3.20414	3.03834e-26	4.40711e-22	12.8024	10.0149	1.68358	6.07652	0.130039	0.157592	0.092515	0.107319
ENSBTAG00000021160	AP1M2	-4.38544	4.90525	3.10764e-26	4.50764e-22	0	5.08494	0	0.553769	31.377	30.3351	27.9295	27.5021
ENSBTAG00000010177	GOLT1A	-5.91648	4.64118	3.19794e-26	4.63861e-22	0	0	0	2.49418	55.9737	51.2575	65.5334	46.5357
ENSBTAG00000006035	PPP1R1B	-13.0335	5.18906	3.57094e-26	5.17964e-22	0	0	0	0	27.7882	34.273	29.6539	56.4614
ENSBTAG00000010033	CYP2J2*	-5.6516	5.30672	3.5911e-26	5.20889e-22	1.24925	2.82701	0	0	65.0036	33.8574	46.0923	36.9745
ENSBTAG00000043158	SNORD89	3.887	6.19524	4.54363e-26	6.59054e-22	1215.13	1029.61	1985.85	845.067	75.1713	66.6393	114.421	93.3172
ENSBTAG00000017120	PHB	-3.07801	6.19556	4.97208e-26	7.212e-22	22.2593	23.7869	5.26897	9.14288	130.051	117.703	121.972	113.134
ENSBTAG00000009359	new_gene	3.38479	6.27534	5.61025e-26	8.13767e-22	458.762	272.649	138.209	258.668	27.5306	20.7188	31.2831	26.4036
ENSBTAG00000031738	LOC104975684*	-3.63015	6.6607	5.79033e-26	8.39888e-22	43.5231	13.1322	46.3603	27.8879	487.593	489.395	324.433	339.296
ENSBTAG00000034945	LOC525599*	-5.49147	7.87611	7.33356e-26	1.06373e-21	0	3.79516	1.7864	9.50609	220.368	215.134	164.134	196.168
ENSBTAG00000021069	PBK*	-6.70258	4.47378	8.26811e-26	1.19929e-21	0.970146	0	0	0	19.1254	20.6359	15.3274	18.6864
ENSBTAG00000011934	PCK2	-3.04566	6.16118	9.59998e-26	1.39248e-21	8.5209	8.35578	4.23564	5.45986	54.9958	47.1827	65.9023	47.8193
ENSBTAG00000046708	PDP2	-5.093	5.10489	1.02328e-25	1.48427e-21	2.37795	2.69062	0	0	42.6312	43.594	29.2324	30.9056
ENSBTAG00000005183	MVK	-5.60031	4.89258	1.02918e-25	1.49283e-21	2.0317	0	0	0.500705	35.7271	24.5495	26.0905	20.8343
ENSBTAG00000038277	HIST1H2BJ	-6.65208	5.31706	1.0722e-25	1.55522e-21	5.69851	0	0	0	121.431	141.103	67.673	88.0759
ENSBTAG00000014512	WDR19	2.82964	6.04714	1.24779e-25	1.80992e-21	34.1532	33.8795	38.8713	16.3726	4.58059	4.00751	4.17095	4.47183
ENSBTAG00000048098	PKP3	-12.0705	4.33702	1.50282e-25	2.17984e-21	0	0	0	0	10.5123	13.1469	10.4489	12.2978
ENSBTAG00000017389	RPLP0	-2.50755	10.014	1.63039e-25	2.36488e-21	334.464	264.059	255.971	264.793	1521.7	1770.88	1765.43	1349.1
ENSBTAG00000001868	PCYT2	-3.69886	5.57363	1.66771e-25	2.41902e-21	5.17623	5.46638	3.67577	0.510265	40.2403	40.319	48.0593	46.04
ENSBTAG00000015106	DSP	-2.93362	7.18061	1.66806e-25	2.41951e-21	2.42609	5.33767	2.15353	3.68706	31.4028	24.0606	23.142	27.9251
ENSBTAG00000001631	KIFC1	-5.83826	4.58274	1.68008e-25	2.43695e-21	0	0.630299	0.593368	0	15.5598	19.0359	15.672	18.5022
ENSBTAG00000013412	NFAT5	3.2021	7.86722	1.82455e-25	2.64651e-21	65.1016	91.5621	132.726	80.7378	12.5401	10.1079	9.7192	9.25482
ENSBTAG00000006615	CASP7	-4.05131	6.65762	1.85498e-25	2.69064e-21	19.8183	8.72051	10.5551	2.44208	208.2	169.41	111.393	143.346
ENSBTAG00000012232	CYC1	-4.08405	7.08614	1.94107e-25	2.81552e-21	21.8834	20.0445	0	9.2453	220.174	214.426	196.104	184.622
ENSBTAG00000016042	TM6SF2	-4.9033	6.1295	2.08649e-25	3.02645e-21	3.7379	0.939862	7.07834	0	94.2582	87.0377	95.3381	54.3273
ENSBTAG00000009383	KIF11	-4.22161	5.51583	2.12053e-25	3.07583e-21	2.99071	0	2.12378	0	20.5954	20.3245	19.4258	21.5218
ENSBTAG00000010693	LMO7	-3.81484	5.95181	2.35283e-25	3.41278e-21	1.7422	2.1027	1.97949	0.171744	25.2787	19.5047	16.6075	17.4329
ENSBTAG00000005574	CLU*	-3.53573	8.35469	2.41328e-25	3.50047e-21	49.9982	32.4523	13.2112	32.0942	354.169	317.739	482.54	303.018
ENSBTAG00000039162	PCDHGA2	3.31335	3.28691	2.48718e-25	3.60765e-21	9.52673	8.9828	8.87929	5.28261	0.747558	0.714213	1.06218	0.700355
ENSBTAG00000000717	PLPP2	-4.10485	5.48493	2.50639e-25	3.63552e-21	0	7.95859	6.42195	0	60.1002	65.0995	61.8728	54.9755
ENSBTAG00000046257	GIMAP4*	-2.72994	7.3803	2.62437e-25	3.80665e-21	22.0164	28.47	30.5243	13.4355	157.538	159.038	166.508	140.615
ENSBTAG00000019557	NR1I2	-4.43224	4.76796	2.71391e-25	3.93653e-21	3.2661	1.23185	0	0	18.6759	19.9525	18.4436	19.0824
ENSBTAG00000019428	CCR1*	4.70316	7.46242	2.83978e-25	4.11909e-21	173.679	109.445	50.2472	188.825	7.53569	3.93214	3.94574	5.048
ENSBTAG00000019782	TPI1	-4.12388	7.39905	3.13465e-25	4.54681e-21	25.7046	14.8274	1.07374	16.396	291.436	245.661	253.986	199.822
ENSBTAG00000006001	STAP2	-4.33003	5.04879	3.25429e-25	4.72034e-21	0	2.12691	6.00686	0	44.0769	35.5042	40.8338	43.0441
ENSBTAG00000037826	LOC407148*	-15.161	7.17489	3.27662e-25	4.75273e-21	0	0	0	0	152.779	180.497	235.145	31.2177
ENSBTAG00000038496	CR2	3.97859	5.48317	3.4328e-25	4.97927e-21	13.4222	17.7866	11.8499	25.9264	0.994871	1.34816	0.82757	1.35789
ENSBTAG00000010740	CLTB	-4.06444	5.56678	4.33617e-25	6.28961e-21	3.1262	3.53726	9.98999	0	68.3229	71.2673	66.5388	60.1475
ENSBTAG00000015769	VSIG4	3.72374	5.79882	5.01324e-25	7.27171e-21	80.535	57.9019	43.7861	108.541	6.02782	6.74864	5.49589	4.44739
ENSBTAG00000024958	FAM214A	2.25381	6.6144	5.30583e-25	7.6961e-21	59.3155	46.9618	42.8177	28.0281	10.083	9.0942	9.59277	7.83766
ENSBTAG00000000765	PNLIPRP2	-5.10399	4.82947	5.60813e-25	8.13459e-21	0	0	3.60787	0	30.5144	29.4734	37.8437	28.1434
ENSBTAG00000002774	PTPN23	2.16475	5.16502	6.04009e-25	8.76115e-21	14.3459	12.9858	11.2061	10.4297	2.58356	2.58988	2.68064	3.03465
ENSBTAG00000027075	new_gene	-3.68023	5.09544	6.78763e-25	9.84545e-21	8.14423	18.4302	0	10.0356	128.939	124.262	122.784	105.73
ENSBTAG00000008860	new_gene	2.30919	5.0926	7.79872e-25	1.1312e-20	20.8424	20.0097	12.7824	10.9735	3.30836	3.05567	3.56894	2.79576
ENSBTAG00000038104	HMGN2*	-2.28795	8.03047	8.2805e-25	1.20109e-20	103.849	71.2144	64.807	55.0642	368.888	369.666	326.938	353.34
ENSBTAG00000014435	TCF19	-11.7633	4.07077	8.51096e-25	1.23451e-20	0	0	0	0	14.5113	13.0371	12.0651	12.5586
ENSBTAG00000045619	new_gene	-12.2242	4.47114	9.76406e-25	1.41628e-20	0	0	0	0	286.603	266.981	206.985	173.152
ENSBTAG00000012861	KIF4A	-6.71905	4.48865	1.12012e-24	1.62473e-20	0.510109	0	0	0	11.3317	11.2281	7.93929	8.85004
ENSBTAG00000006022	ATP6V0E2*	-5.24549	4.58944	1.16423e-24	1.68872e-20	2.86071	0	0	0	17.5216	19.9952	20.8952	19.8808
ENSBTAG00000007187	INF2	3.83043	4.0104	1.2153e-24	1.76279e-20	13.9302	5.05936	10.625	12.2064	0.820668	0.779431	0.588502	0.826393
ENSBTAG00000009655	TNS3	2.25295	7.03976	1.21658e-24	1.76465e-20	68.9133	55.7407	39.5034	35.8084	9.64781	9.27569	12.0512	10.1766
ENSBTAG00000012442	CTSB	3.68801	10.5562	1.27258e-24	1.84588e-20	2085.64	1287.4	665.594	1659.74	102.94	101.162	110.368	125.64
ENSBTAG00000032456	HIST2H2AC	-4.05755	5.7662	1.30753e-24	1.89657e-20	4.82851	18.2113	10.2866	19.0395	259.129	306.186	172.011	222.108
ENSBTAG00000000243	HEBP2	-5.84993	4.59307	1.31262e-24	1.90396e-20	0	1.00169	0.942994	0	33.5089	30.5131	22.7333	24.1136
ENSBTAG00000005913	PATL1	2.40631	5.87734	1.6435e-24	2.3839e-20	26.1288	37.6594	18.8861	22.3078	4.99901	4.01528	5.40133	5.25176
ENSBTAG00000007194	GUCA2B	-6.94489	4.68744	1.74969e-24	2.53793e-20	4.44404	0	0	0	120.74	113.059	99.8482	68.4741
ENSBTAG00000015186	ILVBL	-3.40567	5.05522	2.60312e-24	3.77582e-20	3.06189	2.30966	0.543581	2.26377	23.3211	21.2341	22.2114	19.955
ENSBTAG00000024179	new_gene	-12.7204	4.90892	2.77888e-24	4.03077e-20	0	0	0	0	129.534	207.701	111.571	203.059
ENSBTAG00000018272	RERE	2.22792	6.04381	2.9698e-24	4.30769e-20	36.4137	27.1591	18.8853	18.9564	5.9395	5.06842	4.67919	5.54547
ENSBTAG00000006821	PECR	-3.23176	6.05777	3.12976e-24	4.53971e-20	10.2684	6.19658	13.1254	18.2204	132.175	130.156	125.269	101.46
ENSBTAG00000030974	TUBA4A	-4.60097	6.24866	3.74847e-24	5.43715e-20	3.87266	1.9475	10.0836	0	116.996	92.9807	79.5212	82.7742
ENSBTAG00000020552	PRDM2	2.24752	5.98437	3.80592e-24	5.52049e-20	22.5905	23.2888	26.2021	15.7742	5.16975	4.04985	4.74108	4.64318
ENSBTAG00000042836	SNORA48	-11.815	4.11528	3.9847e-24	5.7798e-20	0	0	0	0	223.499	192.461	223.341	171.429
ENSBTAG00000014583	CALM3*	-2.88439	7.12214	4.08328e-24	5.9228e-20	18.2902	20.6951	12.3389	11.7196	90.642	97.4546	129.598	138.641
ENSBTAG00000000561	OCLN	-6.69739	4.46994	4.46489e-24	6.47633e-20	0.829736	0	0	0	20.5027	15.8442	14.0824	12.8352
ENSBTAG00000021543	MDFIC	2.3236	5.69918	4.74435e-24	6.88167e-20	27.479	20.7281	23.9317	27.5995	5.30844	4.74658	5.55601	4.79319
ENSBTAG00000004379	ETHE1	-3.71062	5.02769	4.94699e-24	7.17561e-20	7.85758	0	2.78993	5.80942	58.0037	55.495	49.708	56.9724
ENSBTAG00000031795	LOC101906565*	-4.06342	4.80712	5.42097e-24	7.86311e-20	6.19121	7.00527	2.19827	3.0516	81.8897	65.7566	68.0263	80.6564
ENSBTAG00000011559	RPL7A	-2.25391	9.29087	5.59743e-24	8.11908e-20	277.856	233.965	237.081	224.009	1281.2	1266.91	1146.7	994.367
ENSBTAG00000037969	new_gene	-4.4383	5.69022	5.59821e-24	8.1202e-20	2.04814	3.08993	4.36332	0	67.4162	48.3387	43.6632	35.5264
ENSBTAG00000007618	LOC504295*	-5.07231	7.40721	5.64432e-24	8.18708e-20	0.921168	8.33831	0	7.71863	196.964	124.961	160.785	141.383
ENSBTAG00000000730	GCG	-5.71856	4.98807	6.13316e-24	8.89614e-20	0	3.15288	0	0	40.9354	52.4518	30.4734	33.8382
ENSBTAG00000012074	MYB	-2.77126	6.29408	6.24822e-24	9.06305e-20	7.26588	8.67798	4.72971	4.17818	47.4807	45.9832	39.18	33.3822
ENSBTAG00000003505	DCN	2.8354	8.0323	6.59641e-24	9.56809e-20	179.922	260.743	164.273	255.563	40.3297	26.9804	33.13	22.9533
ENSBTAG00000015595	MCM5	-3.81882	5.12096	6.7935e-24	9.85397e-20	3.13136	2.36206	0	1.54343	21.2117	24.339	22.7467	26.022
ENSBTAG00000016202	TREH	-5.11165	4.47272	7.03725e-24	1.02075e-19	3.16268	0	0	0	20.4408	18.5436	22.1858	17.9046
ENSBTAG00000020799	EXOC6B	2.02405	5.45825	7.45243e-24	1.08098e-19	40.2131	32.0508	28.0176	23.1866	7.53262	7.50788	7.26723	7.62207
ENSBTAG00000000913	UQCR10	-2.85842	5.82152	8.27119e-24	1.19974e-19	24.6442	40.2778	17.5005	26.3184	224.4	215.502	183.027	179.733
ENSBTAG00000017564	CGN	-4.32844	5.47065	9.12021e-24	1.32289e-19	0.383432	1.15693	1.63371	0	14.806	11.9038	16.3553	18.1101
ENSBTAG00000002648	RPS18	-2.41207	8.49225	9.55864e-24	1.38648e-19	193.633	185.897	215.006	220.381	1178.27	1189.2	1124.23	970.169
ENSBTAG00000040409	new_gene	-6.27368	6.84446	1.00977e-23	1.46467e-19	4.30296	3.24583	6.11128	0	445.697	275.85	154.438	118.62
ENSBTAG00000001489	TUBA1A	-2.71854	6.3464	1.0858e-23	1.57496e-19	13.953	11.2769	4.95418	12.2809	66.6864	69.9465	74.9809	70.4142
ENSBTAG00000011885	NNT	-2.44731	8.14507	1.19025e-23	1.72646e-19	29.6661	19.2912	24.3356	19.6643	140.482	138.817	130.651	100.002
ENSBTAG00000003876	MCU	-4.68015	5.52841	1.34359e-23	1.94887e-19	11.2506	2.82887	0	0.924226	91.4329	98.8396	65.2348	60.542
ENSBTAG00000001819	new_gene	-12.1197	4.37991	1.47429e-23	2.13846e-19	0	0	0	0	100.614	86.9358	60.2486	67.3817
ENSBTAG00000024487	new_gene	-11.6827	4.00111	1.81806e-23	2.6371e-19	0	0	0	0	48.7692	47.2541	46.8414	39.845
ENSBTAG00000021421	SSR4	-2.39805	7.82421	1.87158e-23	2.71473e-19	149.643	110.478	128.875	89.4514	728.166	641.483	662.258	489.161
ENSBTAG00000013749	RHOQ	2.39827	5.53496	1.91458e-23	2.7771e-19	88.6106	100.892	46.3031	66.7494	17.6071	13.6139	13.7133	12.0435
ENSBTAG00000046037	SLC25A5	-3.1413	7.24849	2.11849e-23	3.07287e-19	43.7308	16.4936	15.5272	24.6338	292.107	184.565	191.827	208.63
ENSBTAG00000001781	Tom40A	-3.51983	5.08854	2.2269e-23	3.23011e-19	4.59747	3.46798	4.89717	0	34.3793	33.182	33.0547	32.8511
ENSBTAG00000012347	SLC51A	-13.6017	5.70569	2.40721e-23	3.49165e-19	0	0	0	0	56.6191	44.4028	37.0324	121.549
ENSBTAG00000019554	FBP2	-13.0245	5.18096	2.43287e-23	3.52887e-19	0	0	0	0	37.5654	66.2866	27.8356	64.1284
ENSBTAG00000021934	RETSAT	-3.78411	7.24719	2.50519e-23	3.63377e-19	10.0873	5.37114	2.94958	6.72679	131.799	88.596	71.733	54.3054
ENSBTAG00000017779	HSD17B10	-3.49173	5.87168	2.71813e-23	3.94265e-19	11.9723	19.5671	4.25091	3.93403	114.481	114.7	107.94	81.9278
ENSBTAG00000012164	CP	-2.96447	6.17217	2.86558e-23	4.15653e-19	4.03991	3.91809	4.91802	5.12034	44.1806	31.5142	30.3832	40.933
ENSBTAG00000047373	5S_rRNA	12.533	10.8746	3.13488e-23	4.54714e-19	14753.9	10950.3	62604.4	28496	0.433681	1.30437	9.97051	8.91745
ENSBTAG00000007812	NDUFA13	-3.11449	5.62867	3.18315e-23	4.61715e-19	7.02817	18.5553	22.459	17.3207	140.609	169.855	146.553	145.794
ENSBTAG00000009819	CDC20	-4.80732	4.55859	3.29622e-23	4.78117e-19	0	0	1.51579	1.0521	19.0482	22.3987	20.6818	23.1153
ENSBTAG00000020661	ABCA1	2.32702	8.19012	3.53937e-23	5.13385e-19	74.6063	61.0956	51.3469	75.6867	14.6261	14.0771	11.5144	12.9862
ENSBTAG00000004948	FAM84A	-12.4306	4.65234	3.75119e-23	5.4411e-19	0	0	0	0	25.673	22.4146	13.1441	14.6455
ENSBTAG00000015156	NDUFB1*	-6.31558	4.13797	4.15704e-23	6.02978e-19	6.85056	0	0	0	102.167	106.908	91.9012	97.205
ENSBTAG00000015285	RPS8	-2.43988	9.75517	4.43603e-23	6.43447e-19	391.259	478.542	313.566	388.452	2500.58	2419.11	2025.9	1656.48
ENSBTAG00000017834	PRELP	3.97827	6.13905	4.5704e-23	6.62937e-19	42.7916	69.9373	18.4495	27.6201	1.79759	1.80855	3.18063	2.89136
ENSBTAG00000005077	CXCL12*	2.72405	7.35168	4.81796e-23	6.98845e-19	122.604	205.796	136.479	200.347	23.1936	30.4363	25.0737	24.0316
ENSBTAG00000047361	new_gene	-3.39197	5.29996	5.17518e-23	7.50659e-19	33.9616	19.2136	0	8.36972	150.237	139.65	148.721	138.162
ENSBTAG00000020391	MEP1B	-5.53383	5.76933	5.27316e-23	7.64872e-19	2.47514	0	1.75766	0	68.5845	36.202	39.854	26.0253
ENSBTAG00000013488	PPP1R14D	-12.0947	4.35812	5.47956e-23	7.9481e-19	0	0	0	0	50.3456	35.0762	32.2074	28.0057
ENSBTAG00000006730	SUSD2	-6.74525	5.36722	5.51781e-23	8.00359e-19	0	0	0	0.615745	29.9437	24.7703	11.7372	29.1138
ENSBTAG00000046604	GREM1	3.37003	4.9568	5.53862e-23	8.03377e-19	92.3159	108.323	94.6919	156.729	13.6277	14.1013	9.80136	8.15527
ENSBTAG00000013997	LOC407145*	-6.33043	6.89419	5.81092e-23	8.42874e-19	1.80897	0	7.70756	0.891627	159.714	242.477	347.442	103.252
ENSBTAG00000001471	POC1A	-6.32524	4.1446	6.03994e-23	8.76094e-19	0	0	0.983605	0	19.905	21.5111	18.7513	20.739
ENSBTAG00000048185	Metazoa_SRP	-6.12137	10.1196	6.53856e-23	9.48418e-19	146.953	53.0152	136.115	81.8795	2292.39	5675.16	8629.73	12410
ENSBTAG00000015195	NPC1	2.46258	6.23744	7.30632e-23	1.05978e-18	40.176	26.3262	19.3082	29.8037	4.63731	4.91075	5.81668	5.5416
ENSBTAG00000019455	MYO5B	-4.10532	6.20582	7.71214e-23	1.11865e-18	0.660956	0.249288	3.28553	0.814452	22.5858	21.5942	22.1561	24.3636
ENSBTAG00000009231	NSDHL	-3.66716	5.48604	7.93065e-23	1.15034e-18	8.68867	1.96622	1.23401	0.856517	36.847	33.4716	35.8034	31.1348
ENSBTAG00000034501	CFI	-3.88984	8.41547	8.21528e-23	1.19163e-18	6.32836	25.914	19.9017	24.9537	381.646	307.229	312.088	208.906
ENSBTAG00000014643	eef1d	-2.58133	7.10783	8.25793e-23	1.19781e-18	25.6948	27.9965	11.4885	14.072	120.012	133.417	110.178	96.9907
ENSBTAG00000017694	TRPS1	2.27959	5.84784	8.36159e-23	1.21285e-18	22.2915	21.8862	12.8146	19.1842	5.0654	3.68968	3.56868	3.4621
ENSBTAG00000010793	CCDC80	2.8543	6.31922	8.99184e-23	1.30427e-18	36.135	32.709	36.2912	50.8877	5.10601	5.16264	7.11235	4.95207
ENSBTAG00000024176	HIST1H2AG*	-4.66299	6.23278	9.03479e-23	1.3105e-18	19.4427	0	2.76135	19.1663	265.338	376.76	193.565	270.236
ENSBTAG00000016412	CDKN2B	-4.4409	5.16116	9.58608e-23	1.39046e-18	3.55757	0	1.01053	0.3507	25.9395	26.91	19.1097	18.1974
ENSBTAG00000009603	UQCRH*	-2.45488	6.42864	1.13511e-22	1.64647e-18	41.6334	29.7522	29.5649	19.4408	192.703	156.132	149.33	145.859
ENSBTAG00000018438	RRAGD	3.29283	3.67963	1.19874e-22	1.73878e-18	27.0314	14.6811	15.3566	15.4554	1.26521	1.73148	2.09343	2.16487
ENSBTAG00000017289	MCF2L	2.67125	5.08846	1.33334e-22	1.93401e-18	28.9502	14.8333	19.7825	13.7309	3.81499	2.57463	2.93633	2.7056
ENSBTAG00000017695	CCDC150	2.52223	4.06147	1.33551e-22	1.93716e-18	12.8519	11.802	10.7136	6.61001	2.02282	1.60389	1.59343	1.94569
ENSBTAG00000016264	FKBP8*	-2.75003	5.70546	1.38606e-22	2.01048e-18	7.9588	12.8647	4.84436	5.04365	53.1538	50.3498	48.4769	49.8085
ENSBTAG00000005115	SLC31A2	3.88406	5.61251	1.38715e-22	2.01205e-18	93.4124	98.6485	30.3243	69.0634	8.02706	3.95135	3.60511	3.99613
ENSBTAG00000007648	NET1	-2.48383	7.85718	1.55291e-22	2.25249e-18	28.2417	24.023	21.762	14.8087	141.805	147.331	103.293	98.5682
ENSBTAG00000043528	SNORA46	6.15281	3.65258	1.71881e-22	2.49313e-18	232.081	144.171	523.504	127.849	3.99361	2.47489	3.27832	4.99132
ENSBTAG00000021082	TMEM125	-11.6265	3.95281	1.88321e-22	2.73159e-18	0	0	0	0	17.1855	13.1133	15.5058	13.9214
ENSBTAG00000038783	new_gene	-5.93387	4.66513	2.25611e-22	3.27249e-18	2.52341	0	0	1.24377	77.8282	55.39	49.8846	40.9115
ENSBTAG00000031723	RPL6*	-2.72551	9.02012	2.28533e-22	3.31487e-18	134.397	114.997	182.331	126.554	1088.5	1043.14	912.479	754.561
ENSBTAG00000002606	LGR4	-3.55077	5.23751	2.40428e-22	3.48741e-18	0.611145	1.84401	0.43399	3.01229	23.3662	20.8856	18.3357	17.8223
ENSBTAG00000000656	NFATC1	3.00339	4.03326	2.5928e-22	3.76085e-18	18.6483	10.2304	8.42713	8.07748	1.07452	1.36593	1.42487	1.584
ENSBTAG00000025642	RYR3	2.59424	4.1193	2.91066e-22	4.22192e-18	2.11814	3.47749	1.59263	2.33368	0.391822	0.399048	0.454415	0.344912
ENSBTAG00000034255	EIF5B	1.97618	6.59074	2.97035e-22	4.30849e-18	43.5189	48.2152	37.6641	25.0252	10.1682	8.96684	9.68511	9.9504
ENSBTAG00000018040	PSMB10*	-3.52382	6.23998	3.00369e-22	4.35685e-18	11.6776	5.87245	20.7314	7.67439	168.704	150.115	116.788	102.372
ENSBTAG00000032908	TMEM253	-4.34411	4.45075	3.01078e-22	4.36714e-18	0	2.45947	3.47304	0	31.8927	26.6869	31.3676	28.979
ENSBTAG00000009331	CPAMD8	5.07528	4.66482	3.25993e-22	4.72853e-18	15.6883	11.3196	2.42189	13.9524	0.268128	0.26792	0.378783	0.356266
ENSBTAG00000005564	PIAS1	1.88904	6.5195	3.78204e-22	5.48585e-18	73.0517	80.689	59.2867	61.7257	22.3399	18.0518	18.8738	15.3984
ENSBTAG00000033080	RPL15	-2.89746	7.83649	4.34366e-22	6.30047e-18	44.1102	28.7065	12.898	15.7733	177.854	193.004	189.055	160.487
ENSBTAG00000015221	PCCB	-2.78518	6.23725	4.95697e-22	7.19008e-18	8.0407	5.39137	8.88208	10.1282	64.5511	66.3577	55.0433	49.4374
ENSBTAG00000021275	CIB1	-2.66764	6.10897	5.12847e-22	7.43885e-18	16.483	20.2045	16.0944	21.3264	149.9	127.494	106.222	107.507
ENSBTAG00000009494	CBLC	-4.87979	4.61393	5.21634e-22	7.56631e-18	0	1.76065	0	1.15045	32.4594	23.6956	20.5527	21.6696
ENSBTAG00000001815	ARHGEF5	-4.85614	4.23947	5.44079e-22	7.89187e-18	0	0.810385	0	0	5.76822	5.46045	5.85302	5.2434
ENSBTAG00000006045	P4HB	-2.22803	9.18657	5.71622e-22	8.29138e-18	110.426	78.571	81.7532	66.7807	455.855	348.969	425.837	351.285
ENSBTAG00000010851	SEPHS2	-2.7976	5.69249	5.9909e-22	8.6898e-18	7.7707	8.20628	8.82908	12.2564	79.8399	65.6699	69.2883	60.5325
ENSBTAG00000009904	SPIC	5.8933	1.33338	6.07975e-22	8.81868e-18	9.9178	14.9625	15.2596	8.96209	0.36266	0.324632	0.0744261	0.0575571
ENSBTAG00000012887	FCER1A	-6.44465	4.24813	6.1465e-22	8.9155e-18	0	0	1.23741	0	28.0544	31.5895	29.3434	21.7976
ENSBTAG00000032451	new_gene	-4.40293	5.41406	6.1969e-22	8.9886e-18	3.86478	8.74588	16.4669	0	168.19	185.784	111.572	128.114
ENSBTAG00000018123	FBLN5	3.93746	3.71228	6.35172e-22	9.21317e-18	14.313	16.4791	5.3495	16.7087	0.61979	0.796635	1.0854	0.957427
ENSBTAG00000018115	PEBP1	-2.63165	7.69043	6.39656e-22	9.27822e-18	59.5539	32.6713	24.99	43.3635	274.89	278.414	235.921	207.795
ENSBTAG00000020658	LNX1	-4.73491	4.50756	6.92342e-22	1.00424e-17	0.595607	0.449281	0.845912	0	12.3271	9.96973	10.2116	13.192
ENSBTAG00000008645	ESRRA	-3.58626	6.01076	7.5121e-22	1.08963e-17	9.17604	7.61388	0	2.71368	55.1748	61.7478	46.5978	50.4566
ENSBTAG00000013606	FKBP2	-3.5407	4.76801	7.52511e-22	1.09152e-17	3.20541	9.67169	6.82874	4.73978	83.6008	69.893	75.5467	64.3081
ENSBTAG00000047064	new_gene	-12.0276	4.29966	8.20782e-22	1.19054e-17	0	0	0	0	78.2524	57.5854	49.4721	41.9003
ENSBTAG00000021857	ARHGAP21	1.87912	6.19159	8.24851e-22	1.19645e-17	22.4742	24.5693	15.2656	20.2283	6.13972	5.20847	5.8115	5.39668
ENSBTAG00000017280	C3	-3.24865	11.2531	8.51131e-22	1.23457e-17	102.665	122.83	87.8597	59.6853	682.331	620.411	1332.11	856.407
ENSBTAG00000006185	SPC24	-11.6054	3.93458	8.51398e-22	1.23495e-17	0	0	0	0	37.2535	36.3121	32.4899	28.1641
ENSBTAG00000025274	TUBB4B	-2.85229	6.50988	8.58379e-22	1.24508e-17	9.69402	10.9687	17.2099	13.7371	81.0406	97.7266	96.2247	113.798
ENSBTAG00000032068	PLA2G4F	-4.67834	4.73011	1.08172e-21	1.56903e-17	0	2.41059	0	0	14.7729	11.7509	16.0596	15.829
ENSBTAG00000005945	NXPE4	-12.4612	4.67943	1.11623e-21	1.61909e-17	0	0	0	0	20.5562	21.4253	21.3675	9.73024
ENSBTAG00000020100	ARHGAP11A	-3.9358	4.5189	1.12092e-21	1.6259e-17	0	0	1.36529	1.26351	12.9592	12.4361	11.3979	12.1188
ENSBTAG00000013726	RNPEP	-2.89436	6.21274	1.18773e-21	1.72281e-17	8.0407	12.1306	12.2355	7.36024	93.3823	83.9374	65.4601	57.4423
ENSBTAG00000024178	LOC527645*	-5.66439	5.33314	1.2293e-21	1.7831e-17	0	0	13.7856	0	152.45	240.472	118.237	200.318
ENSBTAG00000017905	WDR91	2.30903	5.62957	1.36932e-21	1.98619e-17	53.1359	33.4929	22.2264	30.1368	6.66741	6.78475	7.23208	6.84327
ENSBTAG00000046113	U1	-5.4123	5.85608	1.41514e-21	2.05265e-17	46.2831	8.72811	8.2167	5.70315	397.484	445.386	960.792	701.71
ENSBTAG00000006801	TMEM106A	2.69223	5.92651	1.54885e-21	2.24661e-17	61.544	52.2271	27.315	61.0905	9.20497	6.94734	8.52064	6.96472
ENSBTAG00000019255	NFE2L2	1.90343	7.45149	1.62438e-21	2.35616e-17	136.388	118.937	90.1345	120.849	34.3605	29.9538	32.6809	28.7187
ENSBTAG00000008494	TMEM171	-12.1871	4.43873	1.62969e-21	2.36387e-17	0	0	0	0	17.4251	27.0909	14.5838	19.9487
ENSBTAG00000024407	new_gene	-6.1275	3.96952	1.65871e-21	2.40595e-17	0	0	0	0.944764	25.1622	24.932	24.3809	22.993
ENSBTAG00000014655	MYO1A	-4.84165	7.75966	1.85617e-21	2.69237e-17	1.00669	1.13905	8.22106	3.47332	131.649	98.094	105.195	100.283
ENSBTAG00000040277	LOC617875*	-4.11359	7.40444	1.94793e-21	2.82547e-17	11.9798	16.266	45.9388	12.9905	389.841	500.756	287.904	388.706
ENSBTAG00000018800	RPS4X	-2.09762	8.7508	2.19029e-21	3.17702e-17	190.809	235.669	142.943	150.891	843.963	822.405	763.688	641.804
ENSBTAG00000042440	SNORA9	5.77933	4.49236	2.19189e-21	3.17933e-17	273.14	227.724	816.69	297.601	5.51957	4.99509	9.27771	10.7623
ENSBTAG00000042792	Telomerase-vert	-11.9746	4.25363	2.23745e-21	3.24542e-17	0	0	0	0	77.121	90.3912	65.3837	51.2854
ENSBTAG00000022246	C11orf86	-12.2695	4.51076	2.33021e-21	3.37998e-17	0	0	0	0	54.451	24.5429	45.8699	36.1555
ENSBTAG00000007835	GPT	-6.29516	4.12111	2.34163e-21	3.39653e-17	1.03468	0	0	0	15.7582	16.358	12.2991	14.9337
ENSBTAG00000001777	RPLP2*	-2.00724	7.68585	2.90943e-21	4.22013e-17	170.245	206.724	179.868	145.312	682.773	756.592	685.566	712.24
ENSBTAG00000025612	URM1	-3.79582	4.87224	2.91252e-21	4.22461e-17	2.45592	4.32264	0	0	23.2769	19.7859	19.8984	18.8096
ENSBTAG00000013213	OSR2*	-12.1001	4.36278	3.33162e-21	4.83252e-17	0	0	0	0	18.9026	24.3179	12.8495	19.8146
ENSBTAG00000004303	SLC27A2	-7.93717	5.57681	3.33579e-21	4.83856e-17	0	0	0.624149	0	61.7933	45.5529	37.6617	14.647
ENSBTAG00000009837	ANKS4B	-4.56176	5.93146	3.34123e-21	4.84646e-17	0	2.05564	1.29013	4.02961	80.1386	50.4323	33.0613	45.2388
ENSBTAG00000014401	SORBS3	3.2275	5.2803	3.43545e-21	4.98312e-17	28.5513	37.8891	11.2639	14.0727	2.27172	2.09275	2.88058	2.1556
ENSBTAG00000011970	FNIP2	3.44078	6.45849	3.43995e-21	4.98965e-17	51.3497	62.063	20.7186	72.4784	4.73688	4.67213	5.11894	4.74435
ENSBTAG00000008307	PLCH1	-11.4483	3.79975	3.66205e-21	5.3118e-17	0	0	0	0	4.57959	4.12753	4.20689	3.7509
ENSBTAG00000017246	UBB*	-2.87426	9.59492	3.84635e-21	5.57912e-17	265.399	183.931	90.6997	125.09	1446.93	1276.48	1057.56	976.279
ENSBTAG00000021798	ERBB2	-3.64821	5.67561	4.06059e-21	5.88988e-17	1.00296	2.26968	3.91726	0.247177	26.4059	23.7886	21.0028	20.3736
ENSBTAG00000005738	ATP8B1	-2.66328	7.36934	4.59549e-21	6.66577e-17	6.3831	9.28594	11.0082	13.2589	74.9365	67.4326	66.0287	60.2706
ENSBTAG00000004138	GLTSCR1	3.07391	3.2473	4.87232e-21	7.0673e-17	3.23333	7.58793	4.59214	3.01029	0.564885	0.445046	0.587725	0.581695
ENSBTAG00000009294	DEGS2	-11.6544	3.97676	5.14381e-21	7.4611e-17	0	0	0	0	19.6133	21.6513	15.4232	16.7091
ENSBTAG00000048065	new_gene	-11.6421	3.96618	5.36744e-21	7.78547e-17	0	0	0	0	78.117	93.1408	68.4515	70.6458
ENSBTAG00000017465	GNS	3.20489	9.62028	5.78556e-21	8.39195e-17	412.923	283.042	178.676	431.901	47.4234	34.6871	32.7433	29.4974
ENSBTAG00000020139	RPL7*	-2.26161	9.08955	6.1163e-21	8.87169e-17	177.737	186.648	138.59	176.929	941.347	942.53	780.89	638.904
ENSBTAG00000001360	RPS12*	-2.22272	9.39231	6.17841e-21	8.96178e-17	618.873	460.648	515.15	434.326	2635.84	2690.59	2272.66	1943.27
ENSBTAG00000014847	BBOX1	-5.08292	4.79632	6.38085e-21	9.25542e-17	0	0	1.36806	0.94956	32.0114	25.4199	17.4903	18.9464
ENSBTAG00000010109	CDK1	-4.02834	4.62345	7.21258e-21	1.04618e-16	7.56018	2.28113	0	0	29.6078	30.6205	31.4555	32.9412
ENSBTAG00000004869	CXADR*	-5.70849	4.47458	7.2971e-21	1.05844e-16	0	0	1.29696	0	22.4415	18.9967	14.7501	13.2755
ENSBTAG00000000945	ATP2C2	-2.95974	5.94946	7.41344e-21	1.07532e-16	7.5652	3.80441	1.34306	4.97178	30.155	34.5041	36.3953	34.5031
ENSBTAG00000013938	PHC3	2.74873	6.49917	7.51207e-21	1.08963e-16	50.1206	50.2501	81.0956	36.2744	9.63928	8.37692	7.78112	7.26809
ENSBTAG00000031785	LOC787269*	-3.09942	8.53118	7.86766e-21	1.1412e-16	82.6016	87.5686	115.73	68.2231	1006.79	996.486	521.383	573.718
ENSBTAG00000015547	SLC26A3	-9.14736	6.69293	9.28702e-21	1.34708e-16	0	0.472724	0	0	97.9362	106.647	16.3283	39.5276
ENSBTAG00000024187	LOC104968446*	-4.61731	5.95923	9.3716e-21	1.35935e-16	4.82851	10.9268	27.4308	2.37994	349.775	370.482	182.502	222.359
ENSBTAG00000021514	DNPEP	-2.61355	6.01213	9.53695e-21	1.38333e-16	8.84959	11.4436	10.7731	12.4626	88.2867	67.0882	63.8073	60.5729
ENSBTAG00000003634	CISD1	-4.05509	5.3525	9.72892e-21	1.41118e-16	2.52677	5.71801	14.3546	0	109.465	98.5612	88.2672	71.2006
ENSBTAG00000047676	new_gene	-4.41504	5.1042	1.02037e-20	1.48005e-16	2.36314	2.67387	0	1.74717	43.0548	44.7684	24.641	31.3544
ENSBTAG00000023216	new_gene	-4.71064	7.13892	1.03672e-20	1.50376e-16	1.794	0.338315	1.59246	4.64232	89.1019	63.7148	54.6187	42.082
ENSBTAG00000014731	GAPDH*	-2.15331	8.5653	1.07058e-20	1.55288e-16	140.164	140.972	100.81	135.515	731.822	502.418	551.277	549.143
ENSBTAG00000012177	SNRPD2	-3.94277	5.56987	1.2411e-20	1.80021e-16	21.4419	2.69569	17.7642	1.76142	186.867	170.061	134.865	117.749
ENSBTAG00000021079	C1orf210	-11.5446	3.88246	1.3219e-20	1.91741e-16	0	0	0	0	31.1876	24.0315	21.7798	23.0309
ENSBTAG00000024269	TGFBR3	2.32496	5.85367	1.32735e-20	1.92532e-16	45.2791	30.5326	40.4359	31.7859	6.19634	8.0841	8.61826	6.78433
ENSBTAG00000032193	REG4	-4.1166	7.97365	1.36275e-20	1.97667e-16	49.937	70.6288	8.86538	49.2272	1193.18	640.02	533.988	727.912
ENSBTAG00000019251	EPB41L3	-2.59946	7.61405	1.40993e-20	2.0451e-16	15.173	12.1838	17.031	11.0974	105.909	100.673	67.4331	67.1776
ENSBTAG00000020837	ARHGEF16	-3.66149	4.62535	1.4339e-20	2.07987e-16	0.674344	1.52602	2.39435	0	14.7951	13.7378	12.7035	14.0064
ENSBTAG00000009260	GPM6B	3.433	3.29884	1.68698e-20	2.44697e-16	16.5094	20.5115	13.7926	5.26534	1.17187	1.27639	1.50127	1.01447
ENSBTAG00000033076	TRPM6	3.92859	4.02014	1.68901e-20	2.44991e-16	5.07461	4.50341	4.02756	9.85783	0.510293	0.311162	0.434576	0.379386
ENSBTAG00000004742	RUNX1	2.8586	4.37456	1.70562e-20	2.474e-16	25.0785	35.7327	28.6921	35.7096	3.1332	4.54638	4.97675	5.02116
ENSBTAG00000027625	SFRP1	1.94801	7.45407	1.8103e-20	2.62584e-16	70.9469	88.4046	51.019	60.4215	17.0722	15.1839	20.2753	17.3423
ENSBTAG00000016249	NAGS	-11.4644	3.81351	1.93448e-20	2.80596e-16	0	0	0	0	11.9123	13.5164	13.5155	13.4501
ENSBTAG00000020047	MON1A	-6.2937	4.12031	2.10451e-20	3.0526e-16	0.96965	0	0	0	12.7467	12.1339	16.5469	14.0584
ENSBTAG00000032515	PLA2R1	4.48616	8.79195	2.17945e-20	3.1613e-16	146.98	143.721	58.2129	220.177	3.57717	9.30508	6.97111	5.84918
ENSBTAG00000009959	SLC6A8*	-3.07104	5.75359	2.18686e-20	3.17203e-16	7.03189	4.54656	7.13361	3.96111	59.1404	36.5742	41.2848	52.0809
ENSBTAG00000045986	MIA2	-5.38766	4.71139	2.29851e-20	3.33399e-16	0	0	2.20306	0	33.5334	22.9809	20.9063	17.2511
ENSBTAG00000025434	ZFP36L1	2.21938	7.59534	2.31893e-20	3.36361e-16	121.593	140.67	64.4241	108.375	24.9016	25.6725	22.2562	20.1627
ENSBTAG00000017335	HGFAC*	-11.8799	4.17154	2.51037e-20	3.64129e-16	0	0	0	0	25.6044	23.715	38.8558	30.7962
ENSBTAG00000020359	PLEKHM1	3.7668	6.1228	2.7992e-20	4.06025e-16	57.4065	46.5108	12.0788	43.2289	2.73085	2.22434	3.16715	3.36236
ENSBTAG00000017056	PKLR	-4.44014	4.77357	2.96564e-20	4.30166e-16	0.636353	0.960033	1.35567	0	18.6154	15.8815	15.0072	10.5473
ENSBTAG00000017746	SLIT3	2.87147	5.72149	3.06512e-20	4.44596e-16	30.3074	36.5103	15.0976	17.1679	2.37361	3.03417	4.1821	3.5046
ENSBTAG00000013919	BOLA-DRB3*	-2.24945	9.87021	3.49838e-20	5.0744e-16	265.964	219.783	239.798	275.44	1255.61	1265.86	1257.77	1084.67
ENSBTAG00000018828	ATN1	2.74279	5.19888	3.74533e-20	5.4326e-16	24.126	24.8484	15.8146	8.00393	2.69752	2.26396	2.87589	2.63333
ENSBTAG00000047694	SERF2*	-2.55712	7.6718	3.86548e-20	5.60688e-16	99.4712	103.893	97.8052	148.972	833.382	753.215	631.669	552.372
ENSBTAG00000001231	CDHR1	3.40625	4.87766	3.99009e-20	5.78763e-16	26.4542	18.4949	11.4548	27.3503	2.71327	1.2623	2.06267	2.03327
ENSBTAG00000021224	ZSWIM6	2.02857	5.72294	4.13289e-20	5.99475e-16	32.5662	35.4309	33.7996	18.8298	7.81484	7.19998	7.38987	6.92921
ENSBTAG00000001066	PILRA*	2.48903	5.68824	4.33602e-20	6.2894e-16	49.9563	40.4541	22.9546	34.762	6.48087	4.77236	7.01811	7.83416
ENSBTAG00000013624	LMNB2	-3.85696	4.79489	4.57911e-20	6.642e-16	3.94513	3.71988	0	0	21.642	26.1345	22.2115	22.5289
ENSBTAG00000016327	SLC28A2	-5.09286	5.56802	4.72852e-20	6.85871e-16	0	0	3.85011	0	38.2009	22.4191	34.6473	40.2117
ENSBTAG00000001598	MAP7	-2.67654	5.62461	4.97271e-20	7.21291e-16	3.3258	3.94229	1.01217	3.74689	22.3189	18.8664	19.6963	18.4131
ENSBTAG00000000431	new_gene	-4.13025	6.35407	5.16338e-20	7.48948e-16	20.9449	7.89961	4.46205	6.19415	266.103	134.496	98.3558	149.91
ENSBTAG00000020250	SLC28A1	-12.5285	4.73883	5.37165e-20	7.79158e-16	0	0	0	0	14.4948	11.2205	28.5186	14.3472
ENSBTAG00000012432	FDFT1	-3.2554	5.6034	5.79692e-20	8.40844e-16	3.75392	7.7871	2.66575	2.77542	45.796	36.9615	47.9512	29.2389
ENSBTAG00000018542	COX5B*	-2.35352	7.18774	6.12686e-20	8.88701e-16	80.9213	97.6655	83.3233	119.657	583.595	546.852	489.652	415.062
ENSBTAG00000042645	SNORD46	5.02288	4.43646	6.29975e-20	9.13779e-16	802.833	729.468	427.584	197.855	14.6784	5.78863	21.3603	21.284
ENSBTAG00000008946	CAPN13	-11.6359	3.9609	6.47612e-20	9.39361e-16	0	0	0	0	11.529	7.20248	7.63048	8.0735
ENSBTAG00000046979	LGMN	2.41017	8.29941	6.70222e-20	9.72156e-16	348.68	299.322	170.883	297.249	61.0924	42.8974	45.3065	60.88
ENSBTAG00000000191	SLC25A20	-2.37657	6.20072	6.70873e-20	9.73102e-16	17.892	11.1147	7.47387	13.4876	67.5705	66.2707	69.033	57.3351
ENSBTAG00000009643	ZBTB25	2.5232	3.45235	6.9201e-20	1.00376e-15	17.8598	15.9981	12.6827	12.1041	2.89801	2.38615	2.73077	2.1183
ENSBTAG00000004494	B4GALNT1	-4.28369	4.85444	7.01478e-20	1.01749e-15	3.07803	0	1.63934	0	25.7371	18.356	16.4115	16.4408
ENSBTAG00000045293	SNORA48	-11.9551	4.23668	7.05187e-20	1.02287e-15	0	0	0	0	151.22	179.947	260.056	234.493
ENSBTAG00000018706	PCTP*	-3.08274	5.01904	7.10253e-20	1.03022e-15	3.96574	2.24359	2.11213	3.90937	24.5798	26.1512	28.7726	27.7214
ENSBTAG00000000639	APRT	-2.69564	5.30172	7.84439e-20	1.13783e-15	15.6181	10.3085	9.70449	5.77356	72.8334	58.323	63.908	60.1954
ENSBTAG00000039366	LOC515418*	5.54105	5.21811	7.87778e-20	1.14267e-15	43.8592	21.7769	4.33672	30.3745	0.766364	0.521433	0.373545	0.468792
ENSBTAG00000030973	TUBA1D*	-6.87614	4.62566	7.93018e-20	1.15027e-15	0	0	0.92045	0	41.721	29.4443	18.037	23.01
ENSBTAG00000025126	LOC788205*	3.6391	2.047	8.72411e-20	1.26543e-15	7.38368	18.5656	7.86501	5.45904	0.854987	0.780826	0.609503	0.835586
ENSBTAG00000004499	RGS3	-3.61056	5.1824	8.80398e-20	1.27702e-15	2.32664	0.702016	2.31309	0	16.0413	13.68	12.6186	15.9191
ENSBTAG00000034844	RPL39	-5.16255	4.48876	9.81537e-20	1.42372e-15	0	0	0	17.9869	287.355	267.789	204.946	172.199
ENSBTAG00000011960	GOT1	-2.6593	5.77565	1.04355e-19	1.51367e-15	7.6904	12.3272	5.46115	3.79054	46.6811	38.6735	47.7295	45.2442
ENSBTAG00000004066	PARP8	1.98576	6.04971	1.1392e-19	1.65241e-15	36.8793	38.4407	44.2831	35.3636	11.1194	10.9605	8.93157	8.90152
ENSBTAG00000013930	ATP5C1	-2.23067	7.16209	1.18814e-19	1.72339e-15	59.0829	38.0136	32.0842	48.8215	250.857	212.118	201.606	181.539
ENSBTAG00000006870	RASGEF1A	2.35857	4.04357	1.19574e-19	1.73442e-15	22.3116	19.3547	25.3505	12.6468	4.20168	3.77514	3.66679	3.76798
ENSBTAG00000021262	SNRPD3	-2.71215	5.61643	1.21192e-19	1.75788e-15	34.1911	23.212	19.424	13.482	156.094	160.409	123.603	125.558
ENSBTAG00000021195	A1CF	-5.58365	4.88544	1.35216e-19	1.9613e-15	0	0	2.21271	0	39.3755	30.2601	20.9226	18.6075
ENSBTAG00000045695	SLC6A19	-5.59122	5.81567	1.38136e-19	2.00366e-15	0	0	3.98091	0	75.4517	41.0181	29.3518	53.7453
ENSBTAG00000015046	MST1R	-3.93504	4.85981	1.47169e-19	2.13469e-15	1.69732	1.28033	0	0.209149	9.28473	10.949	9.31727	12.3498
ENSBTAG00000012244	TUBA1B	-3.0211	8.68862	1.49474e-19	2.16811e-15	97.5097	52.0663	23.3407	41.5816	434.975	438.797	406.535	399.776
ENSBTAG00000014380	MCM2	-4.1749	4.73837	1.51021e-19	2.19057e-15	1.86222	0.46824	0.440804	0.611918	11.0352	14.2085	14.4325	16.4306
ENSBTAG00000016073	UGCG	2.394	6.62128	1.62527e-19	2.35745e-15	111.47	103.869	103.37	144.79	30.3666	21.5799	19.2494	20.1663
ENSBTAG00000017642	BMP3	-5.56389	4.83874	1.66293e-19	2.41208e-15	0	1.00239	0	1.30997	35.0589	45.9121	20.2833	32.5346
ENSBTAG00000017132	TTC22	-11.6239	3.95054	1.71643e-19	2.48968e-15	0	0	0	0	9.22673	6.98619	5.4247	7.19523
ENSBTAG00000015241	EPHX2	-5.29191	5.95814	1.73699e-19	2.51951e-15	4.42952	0	1.88731	0	82.8592	58.2919	38.7968	30.1278
ENSBTAG00000012683	SRRM2	2.29275	9.8797	1.88537e-19	2.73473e-15	179.928	236.153	205.782	129.017	41.6007	30.088	41	40.6694
ENSBTAG00000010504	TBRG4	-2.6	5.34647	1.9282e-19	2.79685e-15	6.15772	4.64492	6.55914	5.0585	33.2735	34.2878	36.6672	33.3832
ENSBTAG00000019340	PCDH9	3.06798	6.04159	1.9668e-19	2.85285e-15	53.2726	53.5797	45.2223	15.9961	5.27302	5.91111	4.48481	3.8592
ENSBTAG00000000497	AKR1A1	-2.18763	6.12301	1.96925e-19	2.85639e-15	22.4569	20.5697	22.7817	15.022	98.1848	87.0365	97.9702	84.0235
ENSBTAG00000020685	new_gene	-11.3038	3.67604	1.97022e-19	2.85781e-15	0	0	0	0	35.147	34.4122	29.8042	31.0606
ENSBTAG00000045156	SNORA48	-11.918	4.20452	2.0003e-19	2.90144e-15	0	0	0	0	145.556	176.519	255.259	227.316
ENSBTAG00000045741	U1	-4.13637	6.00782	2.00565e-19	2.9092e-15	34.7123	43.6405	41.0835	34.2189	431.288	489.361	1046.39	767.891
ENSBTAG00000047186	NME2*	-3.29854	5.17935	2.03369e-19	2.94986e-15	8.4151	9.52157	5.97578	22.8126	145.855	145.371	123.762	108.086
ENSBTAG00000012059	MVD	-5.33978	4.15432	2.04806e-19	2.97071e-15	1.06071	0.800117	0	0	13.0322	15.3673	17.3207	16.1218
ENSBTAG00000016365	ABCG5	-7.17281	4.8724	2.05129e-19	2.9754e-15	0	0	0	0.447306	40.7921	21.7531	14.2785	19.0706
ENSBTAG00000024183	LOC529277*	-4.91029	5.32286	2.13762e-19	3.10062e-15	0	0	0	16.6596	156.167	247.369	145.965	149.921
ENSBTAG00000018143	C1orf116	-5.57978	4.35493	2.3504e-19	3.40926e-15	0	1.42146	0	0	13.0406	14.106	19.2886	18.1675
ENSBTAG00000021024	MACF1	1.9537	10.1304	2.36668e-19	3.43287e-15	80.1757	93.8683	83.7204	65.8775	22.0208	19.5376	21.7505	20.7048
ENSBTAG00000000236	YWHAZ	-2.66736	7.2993	2.39422e-19	3.47282e-15	81.3871	64.6235	28.8975	24.2802	345.328	302.761	274.144	275.967
ENSBTAG00000020927	HSD17B8	-4.15907	4.29425	2.42239e-19	3.51368e-15	3.90454	4.41793	0	0	33.2489	33.7158	31.4155	26.9649
ENSBTAG00000005465	NDUFA9*	-2.70736	5.57094	2.43157e-19	3.52699e-15	18.0581	5.67569	6.41176	8.15898	62.7719	62.9957	62.0877	52.6089
ENSBTAG00000007540	GLUD1	-1.98006	7.66076	2.50416e-19	3.63229e-15	40.3416	42.7199	25.893	24.8551	141.293	144.298	118.422	115.977
ENSBTAG00000006646	PRMT1*	-3.25468	5.73476	2.81396e-19	4.08166e-15	7.25384	14.2265	8.24182	0.715074	77.174	66.5182	67.1097	60.9219
ENSBTAG00000002495	BRD4	1.91301	6.20669	2.99483e-19	4.344e-15	25.6743	37.3501	25.069	28.925	8.46196	6.75996	7.74338	8.52022
ENSBTAG00000008953	TAP1	-2.52823	7.56653	3.00631e-19	4.36066e-15	24.2628	20.2285	18.5899	11.959	157.4	97.1182	89.8187	84.8436
ENSBTAG00000038141	new_gene	-4.65508	4.0808	3.00957e-19	4.36539e-15	2.56433	0	0	0	12.7465	11.0409	12.3158	10.6257
ENSBTAG00000011866	PCBD1	-4.39399	4.20934	3.02592e-19	4.3891e-15	2.10145	4.75551	0	0	36.5003	32.7946	30.662	27.1473
ENSBTAG00000012409	POSTN	-2.65524	8.15815	3.041e-19	4.41097e-15	33.8426	17.7787	17.5952	27.9999	121.182	172.205	160.406	162.933
ENSBTAG00000009537	CLEC9A	-5.38964	4.18374	3.13185e-19	4.54275e-15	0	0	0	2.15511	41.6749	34.7445	27.3648	28.0897
ENSBTAG00000008977	TOMM6*	-2.8552	5.36522	3.14359e-19	4.55977e-15	9.42519	26.0687	13.3861	10.8398	126.217	116.592	105.198	89.3951
ENSBTAG00000007799	MTFR2	-6.04408	3.90557	3.28711e-19	4.76795e-15	0.807148	0	0	0	11.2156	10.3769	8.44357	8.93748
ENSBTAG00000032084	GPR183	2.56431	6.27521	3.33503e-19	4.83746e-15	90.8428	98.0287	62.7179	113.805	22.503	14.7912	13.1798	12.9823
ENSBTAG00000015815	CFP	-3.39946	7.16126	3.34252e-19	4.84832e-15	17.1507	10.1649	6.08959	25.3604	168.718	150.241	193.617	142.27
ENSBTAG00000001857	DOK4	-6.07998	3.93651	3.37094e-19	4.88956e-15	0.744159	0	0	0	10.2179	9.74694	7.53524	9.3024
ENSBTAG00000011975	SERPINB1*	-3.0431	5.12371	4.00881e-19	5.81478e-15	7.55015	15.1874	5.36156	7.44284	85.1487	81.8962	67.2443	61.1755
ENSBTAG00000018342	TJP3	-3.26515	5.00777	4.07341e-19	5.90849e-15	0.614509	3.24478	0.872758	1.81732	18.1599	18.5206	13.5313	16.5831
ENSBTAG00000008758	KIF20A	-3.44656	4.71885	4.41943e-19	6.41039e-15	3.16796	0.477933	2.24965	0	13.7341	14.2332	13.7933	13.3638
ENSBTAG00000006391	NDUFAB1	-3.05077	5.13276	4.82718e-19	7.00182e-15	17.0955	15.0448	0	9.83065	85.2775	94.31	77.7083	78.4801
ENSBTAG00000019419	NDUFS7	-3.30209	5.29826	4.90223e-19	7.11068e-15	14.9942	1.25672	2.36618	5.74821	51.6305	61.2236	56.2649	55.3724
ENSBTAG00000003307	IMMT	-2.03341	6.52679	5.01037e-19	7.26754e-15	12.4615	13.5778	11.3073	12.6256	60.1257	47.5926	54.261	47.2054
ENSBTAG00000005464	ADCY6	-3.55463	5.51097	5.44955e-19	7.90457e-15	1.94626	2.69154	0	0.319766	13.3144	14.1279	12.9574	11.6854
ENSBTAG00000012656	OVOL1	-5.91051	3.78667	5.5693e-19	8.07827e-15	0	0.495297	0	0	7.47912	7.47934	7.00677	6.80189
ENSBTAG00000031759	LOC107131750*	-5.15889	5.16614	6.20637e-19	9.00235e-15	0	6.9655	9.83605	0	163.326	217.251	91.7325	123.152
ENSBTAG00000013069	IQCB1	2.61667	5.07135	6.23209e-19	9.03965e-15	20.3431	36.2149	28.8923	24.4658	3.25075	4.89265	5.44694	4.50515
ENSBTAG00000016804	LYST	1.97321	7.75537	6.34329e-19	9.20094e-15	27.7103	31.0586	26.237	29.2455	9.44238	7.70593	6.03906	6.45982
ENSBTAG00000007622	CTSD	3.80311	10.2812	6.58405e-19	9.55016e-15	1722.75	1150.32	392.184	1466.08	113.421	78.2173	74.0063	73.6589
ENSBTAG00000007332	ATP5MG*	-2.23764	7.01276	7.47277e-19	1.08393e-14	148.125	87.5757	56.8582	84.8494	485.245	468.477	421.997	373.917
ENSBTAG00000008396	MRPL54	-3.22856	4.81762	7.48846e-19	1.0862e-14	4.20289	3.17034	0.746145	2.58947	29.7765	24.1753	24.2721	20.4362
ENSBTAG00000006551	ESCO2*	-4.94285	4.31928	7.64957e-19	1.10957e-14	0.638494	0.963264	0	0	13.2439	11.5667	8.19339	9.54894
ENSBTAG00000013057	CBLB	2.73232	6.11012	7.84525e-19	1.13795e-14	36.139	54.5211	20.4436	51.9285	6.71379	5.98704	5.86983	6.29723
ENSBTAG00000039813	GZMB	-5.19962	6.29415	8.35106e-19	1.21132e-14	12.9973	6.53612	1.53829	0	90.4987	117.381	207.039	230.274
ENSBTAG00000012852	DICER1	1.64339	7.18009	8.94955e-19	1.29813e-14	46.1792	47.1866	34.1885	29.2185	13.0299	11.3403	12.6558	12.6683
ENSBTAG00000015388	RPL18	-2.31237	8.75651	9.10146e-19	1.32017e-14	274.099	247.657	141.171	247.933	1209.23	1348.62	1037.89	947.552
ENSBTAG00000004104	RUNX2	2.97725	4.52794	9.50276e-19	1.37837e-14	59.4583	35.3081	24.2557	18.0828	3.77013	3.4401	4.29427	5.06579
ENSBTAG00000020067	LLGL2	-3.91762	4.51639	1.14027e-18	1.65395e-14	0.568827	1.71632	0.807877	0	9.84882	10.4925	10.2502	12.4731
ENSBTAG00000002101	GDE1	-3.01722	6.77598	1.18562e-18	1.71975e-14	18.4353	21.3228	3.49103	16.9617	159.93	115.298	118.312	95.2254
ENSBTAG00000002951	CD244	-3.59456	5.0505	1.19628e-18	1.73521e-14	2.85999	2.15736	7.10834	1.40967	46.5512	36.0342	32.5404	47.1624
ENSBTAG00000008331	TMEM54	-3.9169	4.48224	1.22965e-18	1.78361e-14	0	0	0	4.61722	27.7213	22.7237	23.6399	25.5155
ENSBTAG00000008613	TCP11L1	2.16684	5.54322	1.26195e-18	1.83046e-14	45.4981	38.5058	59.1026	44.8514	10.6315	11.0479	10.2804	10.974
ENSBTAG00000018093	KMT2A	2.49817	8.12208	1.26372e-18	1.83302e-14	33.8829	49.3971	55.6413	25.1313	8.15315	6.85125	7.15372	7.17605
ENSBTAG00000012234	RHBG	-11.6265	3.95277	1.30443e-18	1.89208e-14	0	0	0	0	16.067	14.2288	14.8579	9.06445
ENSBTAG00000005735	ATP5G2	-2.18826	6.91024	1.33932e-18	1.94268e-14	66.7499	67.1348	92.5445	51.7009	311.843	339.208	344.475	285.368
ENSBTAG00000008167	TTC3	1.83695	7.48128	1.44021e-18	2.08903e-14	37.8594	47.7914	42.0648	27.1658	11.5728	10.4371	10.139	11.2032
ENSBTAG00000040295	CHCHD2	-2.08852	6.61598	1.45277e-18	2.10724e-14	43.9689	38.4037	54.2302	36.5001	193.341	199.676	173.516	180.615
ENSBTAG00000009483	POLR2G	-3.29998	4.98502	1.48259e-18	2.1505e-14	7.27982	14.6436	6.89278	0	74.0425	67.3063	61.0278	56.5698
ENSBTAG00000003228	RPL3*	-2.86105	9.6216	1.70797e-18	2.47741e-14	138.597	90.0887	188.467	151.162	1121.44	1228.63	1055.15	886.281
ENSBTAG00000016795	RUFY3	2.52036	6.31171	1.7212e-18	2.4966e-14	78.7685	56.7162	42.5873	86.0315	14.7942	11.6698	10.1585	10.5269
ENSBTAG00000016766	TMEM176B	-2.88965	6.47647	1.80431e-18	2.61715e-14	29.6989	11.7909	22.2	6.16353	137.33	118.55	120.096	115.949
ENSBTAG00000000510	ATG101	-3.56256	4.38901	1.80734e-18	2.62155e-14	5.18117	2.93121	0	0.638441	21.8587	22.4056	22.6774	20.9277
ENSBTAG00000004345	MEP1A	-8.78677	6.33518	1.86692e-18	2.70797e-14	0	0	0	0.41404	115.374	63.2148	79.7993	12.2313
ENSBTAG00000003830	PSMB3	-2.54088	6.02033	1.87677e-18	2.72226e-14	30.3213	38.1201	12.5603	17.436	161.374	153.987	125.74	115.956
ENSBTAG00000005620	RPS3	-1.93509	9.25476	1.87756e-18	2.7234e-14	405.158	336.701	263.331	226.778	1236.46	1248.63	1158.48	1015.01
ENSBTAG00000019409	GNPTAB	1.92969	8.05942	2.03925e-18	2.95793e-14	97.5224	101.433	78.1005	106.3	29.4931	27.3931	24.1494	21.3209
ENSBTAG00000017846	F11R	-4.22464	6.34286	2.17829e-18	3.15961e-14	2.82697	0.533113	7.02627	1.04505	72.9165	55.7067	42.4687	45.5905
ENSBTAG00000019253	RPL36A*	-2.63928	6.87003	2.20835e-18	3.20322e-14	100.689	73.0311	44.0012	45.8114	555.548	420.369	333.53	289.244
ENSBTAG00000019956	CMPK1	-2.74905	5.84046	2.29349e-18	3.3267e-14	4.34732	9.01805	5.4025	10.7138	68.1073	47.0403	47.4864	51.9535
ENSBTAG00000007147	CUEDC1	-3.82552	4.4465	2.32139e-18	3.36718e-14	2.62644	1.48589	0	0	12.6713	12.7863	10.1307	11.4219
ENSBTAG00000011689	LENG8	2.23712	6.72226	2.39646e-18	3.47606e-14	37.0375	57.0169	31.6689	21.6086	8.49797	6.41082	7.39742	8.3313
ENSBTAG00000000005	GRK3	2.17435	6.39899	2.43313e-18	3.52926e-14	59.1461	48.3333	64.7518	70.4524	15.3046	14.644	13.7162	11.9708
ENSBTAG00000031575	VAV3	1.75723	6.57429	2.64918e-18	3.84264e-14	53.6366	49.403	34.4803	43.6908	16.1085	13.8006	11.9127	12.0316
ENSBTAG00000013607	WDR1	-1.87516	7.9363	2.70537e-18	3.92413e-14	53.075	36.3962	34.7531	28.1988	147.818	134.607	130.879	138.845
ENSBTAG00000046688	new_gene	-3.72399	5.7087	2.71629e-18	3.93998e-14	2.73233	12.3664	2.91045	2.02012	81.0097	73.4368	60.0467	43.3242
ENSBTAG00000043571	ND2	2.87403	10.7728	2.92918e-18	4.24877e-14	2609.66	3542.81	1963.11	3607.52	601.83	298.221	401.723	333.283
ENSBTAG00000005338	EIF3M	-2.37441	6.73443	2.93959e-18	4.26388e-14	41.4454	29.0302	16.8179	19.6985	165.882	148.934	116.175	107.878
ENSBTAG00000010959	HINT1	-2.32861	6.07176	3.05124e-18	4.42582e-14	46.11	45.484	25.1876	40.2099	239.77	211.924	175.248	170.376
ENSBTAG00000042579	snoU6-53	4.29974	2.37918	3.15606e-18	4.57787e-14	103.506	130.128	196.006	204.069	4.41566	7.03656	10.3824	11.7134
ENSBTAG00000018723	SLC25A34	-3.61849	6.44298	3.39611e-18	4.92605e-14	8.56384	1.61498	7.09497	2.11053	54.249	73.3289	60.193	40.6961
ENSBTAG00000027962	new_gene	-5.28832	4.11676	3.51732e-18	5.10187e-14	5.63088	0	0	0	37.6028	33.6864	39.9317	48.0126
ENSBTAG00000046019	SDHA	-3.0327	7.75201	3.52492e-18	5.1129e-14	38.9166	22.974	6.60852	17.0967	182.378	177.198	160.578	151.72
ENSBTAG00000002249	NAALADL1	-10.1499	7.65445	3.54108e-18	5.13633e-14	0	0.525288	0	0	157.231	192.509	12.9703	210.209
ENSBTAG00000004269	SGK1	3.19948	8.40017	3.61334e-18	5.24115e-14	360.182	274.733	105.285	316.141	35.048	20.475	28.045	31.3683
ENSBTAG00000007893	SCPEP1	2.20966	7.46882	3.64969e-18	5.29387e-14	155.131	142.688	118.691	197.817	32.0503	36.5072	35.5927	31.8354
ENSBTAG00000001717	AURKB	-3.98957	4.14443	3.6718e-18	5.32594e-14	0	2.73561	0.643831	0	14.0568	12.8065	12.029	12.6942
ENSBTAG00000016198	EP300	1.66304	7.54545	3.80116e-18	5.51358e-14	40.3581	46.4452	41.1518	29.7108	13.5546	11.9243	12.0503	12.3488
ENSBTAG00000002327	TMEM208	-3.95903	4.12739	4.04711e-18	5.87034e-14	2.51006	1.8934	5.34737	0	36.398	33.0029	36.3916	34.5673
ENSBTAG00000031761	HIST1H3J	-4.31193	5.90714	4.21914e-18	6.11986e-14	13.8511	0	9.83605	22.7571	268.007	374.015	161.548	221.444
ENSBTAG00000021695	GLYCTK	-4.76819	4.18071	4.34494e-18	6.30233e-14	3.05245	0	0	0	14.7149	17.9383	14.6296	12.914
ENSBTAG00000026327	RPL8*	-1.88664	8.85861	4.42097e-18	6.41262e-14	250.037	247.55	237.801	185.963	833.704	972.539	851.299	759.533
ENSBTAG00000011843	EEF1G	-1.94865	8.97655	4.7341e-18	6.86681e-14	145.559	166.209	109.055	154.021	562.883	563.263	591.769	523.939
ENSBTAG00000014130	COX6C	-2.9571	6.77616	4.84343e-18	7.0254e-14	40.8087	49.2528	28.9793	76.4345	531.26	443.308	329.243	313.37
ENSBTAG00000000550	ATP5D	-2.26321	6.38007	4.95733e-18	7.1906e-14	46.8063	25.0092	15.2342	27.8768	134.677	135.543	134.693	136.561
ENSBTAG00000015032	CD14	2.73637	5.98851	5.08541e-18	7.37639e-14	55.0918	42.0701	20.7685	50.9563	6.40629	4.88066	6.71862	7.42462
ENSBTAG00000016609	DQX1	-3.50399	4.94207	5.17744e-18	7.50987e-14	0	0	3.19574	2.58783	23.4908	16.4753	19.4016	19.1306
ENSBTAG00000002094	ATP5J2	-2.49503	6.41679	5.30305e-18	7.69207e-14	94.1371	56.0604	73.8859	39.0733	466.648	377.019	316.176	291.761
ENSBTAG00000019096	UQCRC1	-2.6497	6.89807	5.70588e-18	8.27638e-14	39.9114	19.1584	8.58852	16.6914	120.108	130.292	129.466	125.509
ENSBTAG00000012510	PLCB3	-2.31165	7.35976	5.89983e-18	8.55771e-14	14.7324	8.40252	12.248	6.02173	47.5754	52.3562	49.4181	52.3623
ENSBTAG00000004943	CCNA2	-4.19508	4.52169	6.02674e-18	8.74179e-14	0	0	0	3.10564	23.1264	23.1307	18.0544	16.8867
ENSBTAG00000013390	PSMB6	-3.18665	5.46819	6.08426e-18	8.82522e-14	14.2143	5.36109	1.68232	16.3476	105.181	94.0433	89.2279	75.4107
ENSBTAG00000022069	ATXN2	1.89202	6.15353	6.20049e-18	8.99381e-14	29.0359	28.3047	20.3019	31.4855	7.89773	7.32276	7.9548	6.77267
ENSBTAG00000038549	LOC509506*	-4.42458	4.53057	6.29365e-18	9.12894e-14	0	0	4.22956	0	28.74	23.8145	22.6088	17.739
ENSBTAG00000021980	RASSF8	2.5323	3.77175	6.39974e-18	9.28282e-14	10.6787	20.138	12.8915	20.0011	2.626	2.93612	3.0612	2.87245
ENSBTAG00000014191	QSOX1	-2.27816	7.40418	6.45471e-18	9.36255e-14	25.6944	36.4836	13.953	16.3895	122.18	91.1012	121.799	103.705
ENSBTAG00000006342	ATP5IF1*	-2.43163	6.23346	6.73594e-18	9.77048e-14	58.6456	34.7583	35.6964	61.9415	284.64	297.306	264.319	221.44
ENSBTAG00000003746	SCP2	-2.0908	7.80611	6.84136e-18	9.92339e-14	44.8367	26.1843	27.2178	29.5851	171.667	126.254	134.504	114.236
ENSBTAG00000018637	HDDC3	-11.1469	3.54201	6.99462e-18	1.01457e-13	0	0	0	0	15.4383	15.548	15.7202	13.3354
ENSBTAG00000009517	DBI*	-2.51042	7.18026	7.06855e-18	1.02529e-13	59.3002	82.4002	57.625	72.3024	469.081	513.398	296.499	306.714
ENSBTAG00000048112	GPX2	-5.30301	5.51785	7.11109e-18	1.03146e-13	0	1.54413	4.36096	2.01794	55.5411	83.8377	56.7457	146.253
ENSBTAG00000043157	Telomerase-vert	-4.11864	4.69914	7.25051e-18	1.05169e-13	13.2391	9.98658	3.13381	0	95.2032	127.382	83.8403	81.2115
ENSBTAG00000005814	PSME2	-3.94542	6.88895	7.34004e-18	1.06467e-13	37.7842	19.001	5.96256	5.17321	339.405	250.518	206.072	154.548
ENSBTAG00000010349	IL1A	2.85277	4.73863	7.45001e-18	1.08062e-13	23.5318	46.1516	18.0474	21.8055	4.66551	4.40962	2.58725	3.36818
ENSBTAG00000040398	MGC148692	-5.00533	3.8653	7.63642e-18	1.10766e-13	0.48433	0	0	0.238723	5.51676	5.54618	5.27374	6.0544
ENSBTAG00000008765	PRADC1	-4.81833	4.21469	8.01785e-18	1.16299e-13	3.60761	0	0	0.889084	30.7039	30.6023	28.9452	20.0048
ENSBTAG00000008692	UQCR11*	-3.03132	5.30458	8.16079e-18	1.18372e-13	47.7052	15.9934	0	26.1262	177.543	189.408	170.166	172.502
ENSBTAG00000013127	LPCAT3	-2.29052	5.97841	8.53366e-18	1.23781e-13	14.3257	8.31248	10.1731	13.0358	57.3003	52.8567	64.42	55.0273
ENSBTAG00000009713	ATP5MD*	-2.47212	5.82351	8.75911e-18	1.27051e-13	65.0608	69.5256	15.4004	40.085	300.14	252.304	241.792	234.663
ENSBTAG00000023462	RPS6*	-2.17125	9.00522	9.51066e-18	1.37952e-13	237.97	241.405	203.952	128.416	1083.36	1012.35	848.435	684.643
ENSBTAG00000034075	SLC7A11	4.31442	4.68986	9.51979e-18	1.38085e-13	47.5888	31.4102	9.29337	56.8813	1.82717	1.72544	2.03559	1.82277
ENSBTAG00000000830	GPR137B	2.05918	5.01938	9.83753e-18	1.42693e-13	59.5327	62.8698	25.3654	38.1462	11.2927	11.1972	10.7928	10.3907
ENSBTAG00000047654	CMTM3	2.54965	4.94536	9.92121e-18	1.43907e-13	92.9532	51.305	67.6184	70.4002	10.0933	9.89833	13.4576	15.0782
ENSBTAG00000004829	YIF1A	-2.75897	5.31662	1.01683e-17	1.47491e-13	12.0428	10.3819	10.9953	2.54392	59.2134	58.0237	62.0733	48.688
ENSBTAG00000039492	new_gene	-11.9905	4.26749	1.01815e-17	1.47683e-13	0	0	0	0	68.6694	116.716	51.0835	76.2366
ENSBTAG00000003956	SGCA	5.85587	3.62047	1.03689e-17	1.50401e-13	34.9729	20.5185	5.51893	33.8374	0.473645	0.136978	0.505454	0.518682
ENSBTAG00000007110	RCOR3	2.52429	4.8845	1.0565e-17	1.53246e-13	17.3122	36.275	22.5387	35.5543	5.76776	4.6641	5.19663	4.57974
ENSBTAG00000000706	ADAMTS1	2.52004	6.16189	1.07805e-17	1.56372e-13	38.9092	28.0007	31.1239	24.0277	3.63053	4.64504	7.43055	5.45049
ENSBTAG00000008772	SMC2	-2.61888	6.20791	1.26135e-17	1.82959e-13	2.01018	8.71886	4.99617	4.45861	36.3657	35.7508	26.5129	29.3995
ENSBTAG00000044010	EMB	-3.23497	4.71291	1.28821e-17	1.86854e-13	4.51811	8.5203	0	6.68083	52.6612	46.5164	42.129	54.237
ENSBTAG00000016998	ARL11	4.58005	4.84779	1.3323e-17	1.9325e-13	48.1457	38.8221	22.4	105.561	2.06406	3.00971	2.11797	2.25455
ENSBTAG00000042616	U6	3.85619	1.37998	1.37633e-17	1.99636e-13	141.877	133.777	75.5629	87.4127	10.7002	8.84137	3.99258	6.20616
ENSBTAG00000004518	GRHL2	-11.2473	3.62774	1.47919e-17	2.14557e-13	0	0	0	0	11.3233	10.5463	8.91102	7.81192
ENSBTAG00000000797	MRPL9	-2.19851	5.9922	1.49451e-17	2.16779e-13	15.5033	22.2196	16.5139	15.2829	91.7136	89.258	72.2132	70.8172
ENSBTAG00000008507	SPHK1	2.42396	3.33015	1.5287e-17	2.21738e-13	21.9535	18.6301	11.6923	14.2022	3.33649	3.23364	3.08898	2.55607
ENSBTAG00000020512	GJB1	-6.43655	4.23147	1.58114e-17	2.29344e-13	0	0	0	0.588249	22.1008	16.921	24.2889	11.9684
ENSBTAG00000010673	EFNA4	-4.58267	3.99664	1.65371e-17	2.3987e-13	0	0	0	2.26652	22.9802	20.7249	18.1587	16.9192
ENSBTAG00000008686	SLC46A3	2.30141	6.74075	1.66085e-17	2.40906e-13	76.1365	66.6791	37.1134	70.6019	15.7606	14.5937	10.1888	10.6653
ENSBTAG00000014208	RPL35A*	-2.42557	8.10236	1.66576e-17	2.41618e-13	204.686	154.399	145.352	239.609	1169.85	1234.81	883.753	832.905
ENSBTAG00000015280	KIF2C	-11.1681	3.5602	1.67809e-17	2.43407e-13	0	0	0	0	5.61144	5.91815	6.34569	6.61918
ENSBTAG00000008913	TMEM98	-3.36163	5.50073	1.86776e-17	2.70919e-13	2.60124	0	6.46523	8.33387	59.0236	46.728	54.3093	46.4243
ENSBTAG00000005296	RPL13A*	-1.88018	9.4023	2.00994e-17	2.91542e-13	538.897	393.53	417.289	382.886	1766.1	1691.37	1484.82	1476.19
ENSBTAG00000021703	MED12L	3.19328	6.01244	2.01027e-17	2.9159e-13	15.4206	22.3864	29.1326	9.46502	1.70759	1.72524	2.39083	2.56066
ENSBTAG00000008287	YLPM1	1.87151	6.54945	2.04318e-17	2.96364e-13	30.9973	42.7327	19.2289	23.5322	8.27625	7.87198	7.49175	7.75389
ENSBTAG00000011651	HECTD2	3.67742	2.87481	2.17082e-17	3.14878e-13	2.44537	10.4527	10.9979	10.8477	0.581222	0.788109	0.709563	0.794723
ENSBTAG00000003553	ZFP36L2	2.55739	6.35199	2.17723e-17	3.15807e-13	124.677	113.892	51.9846	72.728	10.5192	14.4115	15.708	19.2804
ENSBTAG00000000454	TMEM106C	-2.28192	5.49172	2.20547e-17	3.19903e-13	7.30785	12.8625	9.51407	6.60365	49.8594	42.716	44.0245	41.0604
ENSBTAG00000047837	new_gene	1.82197	6.89197	2.24011e-17	3.24927e-13	59.1029	76.6131	60.3071	36.7678	16.4817	16.1585	16.261	16.3289
ENSBTAG00000019376	FNDC3B	1.8837	7.18963	2.29498e-17	3.32887e-13	60.5566	74.5097	64.1517	46.9738	15.1919	16.977	20.4756	14.105
ENSBTAG00000012058	new_gene	-3.55041	6.30839	2.36766e-17	3.43429e-13	37.1651	13.1927	6.20985	4.31021	138.565	190.307	159.628	142.266
ENSBTAG00000000428	BAK1	-2.91122	4.89494	2.41337e-17	3.5006e-13	20.8856	11.2532	4.23754	5.88249	82.7812	77.6862	65.7902	64.7249
ENSBTAG00000007674	ISX	-4.38018	4.1925	2.42177e-17	3.51278e-13	0	6.47697	0	0	34.001	37.3585	29.0452	27.5813
ENSBTAG00000016988	PIN1	-2.72933	5.11745	2.53912e-17	3.68299e-13	16.6782	6.98931	2.63191	7.30716	59.7158	55.0673	50.3274	46.5445
ENSBTAG00000030456	SPATA7	2.25961	4.53174	2.756e-17	3.99759e-13	28.0119	14.4892	20.4603	13.0179	4.12646	4.34063	3.74774	3.38599
ENSBTAG00000020810	CYB561	-5.86731	3.74979	2.96964e-17	4.30746e-13	0	0.549064	0	0	7.31951	6.85072	8.49933	8.22459
ENSBTAG00000010265	MGST3	-3.5703	6.92616	3.17397e-17	4.60384e-13	37.3804	26.5383	1.56146	21.6759	318.635	280.538	228.806	176.728
ENSBTAG00000002744	MUSK	4.12952	0.996128	3.24394e-17	4.70533e-13	1.06727	3.6228	1.13684	4.47142	0.165862	0.137049	0.1762	0.157942
ENSBTAG00000046116	new_gene	-5.34819	5.31084	3.32127e-17	4.8175e-13	1.82112	0	1.29322	2.69285	101.986	86.6627	40.821	36.2781
ENSBTAG00000043392	SNORD83	4.12033	1.56833	3.36317e-17	4.87827e-13	192.163	90.5956	289.977	94.7156	12.2968	6.16895	11.1759	8.78219
ENSBTAG00000004814	INPP4A	1.83209	5.89113	3.54197e-17	5.13763e-13	33.7267	28.321	31.6324	34.8156	9.62475	9.45008	8.44603	9.42828
ENSBTAG00000015163	TM4SF1	-3.92791	5.53943	3.55652e-17	5.15873e-13	7.42218	8.3981	0	0	48.6148	60.2036	49.4421	47.123
ENSBTAG00000018065	YARS	-2.43371	5.82058	3.6396e-17	5.27924e-13	11.8403	8.336	5.04486	3.89067	41.3404	34.4034	41.4956	31.2237
ENSBTAG00000046621	HIST1H1A	-11.1054	3.50681	3.7437e-17	5.43024e-13	0	0	0	0	30.3974	24.0649	22.7843	25.1572
ENSBTAG00000013461	RPL24	-1.94899	7.90404	3.97021e-17	5.75879e-13	246.307	170.094	172.445	129.953	734.848	774.708	678.26	559.057
ENSBTAG00000030302	EDF1	-2.28997	5.79236	4.06458e-17	5.89567e-13	27.2584	18.98	14.8899	17.5695	104.438	108.398	86.593	81.9921
ENSBTAG00000013338	SLC7A9	-12.8084	4.98715	4.09636e-17	5.94178e-13	0	0	0	0	46.374	30.3568	9.91995	40.9021
ENSBTAG00000021751	RASEF	-3.66997	4.77613	4.12123e-17	5.97784e-13	1.26973	1.19723	0.225416	0	8.8522	6.83598	8.09757	5.55513
ENSBTAG00000021858	SLC5A12	-6.41645	4.22559	4.21556e-17	6.11467e-13	0	0	0.460854	0	14.5292	10.8258	6.72075	8.71513
ENSBTAG00000000586	new_gene	2.12856	6.77208	4.34467e-17	6.30195e-13	25.1604	29.9783	36.9522	18.0383	6.57611	6.4099	6.73711	5.71205
ENSBTAG00000002895	ATOH1	-11.4012	3.75944	4.44355e-17	6.44537e-13	0	0	0	0	13.0304	9.46318	7.48393	8.11454
ENSBTAG00000019994	new_gene	-4.5314	4.61436	4.50788e-17	6.53869e-13	2.55054	5.77181	1.81121	0	64.6725	65.9495	47.2526	35.1488
ENSBTAG00000020062	TMC4	-2.84025	5.34942	4.555e-17	6.60702e-13	8.89376	1.82967	4.59323	1.59406	29.018	25.5711	28.5492	27.0853
ENSBTAG00000043541	SNORA5	3.67854	2.79959	4.74582e-17	6.88382e-13	140.563	159.046	209.617	110.852	7.45289	9.34347	18.3962	13.2151
ENSBTAG00000015735	CYP4F2*	-5.57279	6.20131	4.84247e-17	7.02401e-13	0	0	4.58736	0	74.9163	60.0166	64.802	29.8605
ENSBTAG00000023028	WDFY4	1.91022	7.84145	4.84397e-17	7.02618e-13	51.7028	37.997	26.1868	33.1666	9.75011	8.5723	11.7756	9.2098
ENSBTAG00000018463	VIM	3.47015	9.40432	5.319e-17	7.7152e-13	870.292	637.902	282.772	904.965	49.4784	42.0555	76.3276	76.1556
ENSBTAG00000025634	new_gene	2.52146	3.34665	5.32503e-17	7.72395e-13	14.549	15.6781	5.90378	14.3422	2.45103	2.26074	1.98084	2.20734
ENSBTAG00000012370	new_gene	2.9442	7.30196	5.35403e-17	7.76601e-13	435.723	497.778	237.669	698.764	53.9946	59.4337	60.6234	74.0129
ENSBTAG00000012507	PDZD3	-4.11966	4.70118	5.68919e-17	8.25218e-13	0	0.446061	2.51955	0	17.2445	11.1936	11.0984	12.816
ENSBTAG00000032259	LOC525863*	-5.93987	3.81506	5.79123e-17	8.40019e-13	0	0	4.31903	0	76.6158	79.6873	56.7335	59.827
ENSBTAG00000035319	MAD2L1	-4.46515	3.9157	6.0424e-17	8.76451e-13	2.69546	1.01663	0	0	16.2805	16.755	14.4138	16.8612
ENSBTAG00000011635	CENPN	-11.057	3.46551	6.73493e-17	9.76901e-13	0	0	0	0	9.83918	10.3146	8.60708	8.8143
ENSBTAG00000014534	EEF1A1*	-2.16169	12.126	6.77095e-17	9.82126e-13	1160.62	1007.26	684.624	915.943	4759.11	4864.58	3829.3	3425.99
ENSBTAG00000014328	MGC138914*	-6.02042	5.25344	6.86169e-17	9.95288e-13	0	1.4276	0	0	31.8686	31.5611	11.8466	13.2254
ENSBTAG00000020905	RPL11	-2.23569	8.49594	7.07242e-17	1.02586e-12	213.992	151.924	189.951	249.728	1077.01	1047.66	947.609	850.698
ENSBTAG00000024647	LOC781004*	-4.53062	5.22426	7.55433e-17	1.09576e-12	2.60541	1.31021	0.616722	0.856125	41.2988	17.2021	38.5975	19.6863
ENSBTAG00000000799	ICA1	-3.60604	4.24399	7.9203e-17	1.14884e-12	1.06308	4.00955	0	0.523987	18.115	15.0324	17.1942	14.4763
ENSBTAG00000034769	U1	-11.9811	4.25937	8.31016e-17	1.20539e-12	0	0	0	0	125.507	137.403	284.243	196.156
ENSBTAG00000025496	SORD	-3.18148	4.97872	8.58556e-17	1.24534e-12	9.06499	6.83794	3.21864	0.744679	37.733	34.6247	39.4819	46.7992
ENSBTAG00000008253	EXPH5	-5.49759	4.82216	8.69873e-17	1.26175e-12	0.656157	0	0.232977	0	11.8907	10.0936	6.17868	4.6238
ENSBTAG00000006071	CTTN	-2.64896	5.64498	8.8609e-17	1.28527e-12	8.49357	5.33909	3.51838	2.79095	26.7488	25.0961	33.2555	33.4483
ENSBTAG00000012700	CD247	-2.69552	6.3976	8.8632e-17	1.28561e-12	12.0727	15.7298	14.0287	8.11437	111.072	75.5265	52.1702	84.6103
ENSBTAG00000021263	CYP4V2	2.13338	7.07383	8.93484e-17	1.296e-12	56.6449	50.5283	35.1171	67.8054	13.9227	11.2255	12.1775	11.6427
ENSBTAG00000026403	CREBBP	1.47735	7.2465	8.96613e-17	1.30054e-12	31.8682	29.0821	22.4722	23.836	10.0094	9.44697	9.3881	9.64781
ENSBTAG00000017922	DOLPP1	-3.6004	4.25096	9.08331e-17	1.31753e-12	2.62463	2.63976	0	0	14.1881	11.7895	13.6165	13.8076
ENSBTAG00000019718	RPS15	-2.22994	8.50812	9.10205e-17	1.32025e-12	275.521	225.396	234.235	281.169	1464.45	1466.7	1057.63	896.177
ENSBTAG00000023177	LOC100336868*	-4.17614	8.12787	9.20707e-17	1.33549e-12	25.0564	15.1205	2.37243	10.7034	374.934	186.613	231.675	135.005
ENSBTAG00000046786	UQCRFS1	-2.75514	6.4408	9.25958e-17	1.3431e-12	30.634	20.5404	3.62566	22.6489	142.655	131.568	127.736	116.566
ENSBTAG00000018784	CTSZ	2.77852	7.31398	9.48448e-17	1.37572e-12	346.484	238.062	84.8768	168.132	28.8261	31.873	31.141	26.3047
ENSBTAG00000025856	JMY	2.1798	5.4653	1.0321e-16	1.49706e-12	17.6139	25.6874	31.6872	19.9681	5.33513	5.43724	4.93472	5.74481
ENSBTAG00000002755	ANKRD12	1.74785	8.43586	1.06762e-16	1.54859e-12	89.8678	113.877	75.6121	61.5455	29.1705	25.8626	22.8032	22.9409
ENSBTAG00000010135	TMEM189	2.14202	3.80637	1.0972e-16	1.59149e-12	36.163	28.7143	22.9771	25.3295	6.36819	5.92327	6.11315	7.09136
ENSBTAG00000005349	RPL27A*	-2.41437	9.03355	1.10339e-16	1.60047e-12	162.295	166.37	147.756	224.599	1229.93	1065.13	864.347	709.68
ENSBTAG00000019669	CD163	3.13594	5.51368	1.14896e-16	1.66656e-12	30.7871	18.5788	22.2602	32.5567	5.06294	2.97668	2.26272	2.00761
ENSBTAG00000012860	PDZD11	-3.11168	5.3336	1.1509e-16	1.66937e-12	20.5449	5.63547	0	6.44411	73.8282	62.6114	61.2544	59.3152
ENSBTAG00000010682	DDR1	-3.51403	4.18407	1.17438e-16	1.70344e-12	2.05647	0.775622	0.365088	0	7.85819	7.57269	7.3323	6.87608
ENSBTAG00000005145	PEAK1	1.82957	5.9294	1.26611e-16	1.83649e-12	27.1397	18.8343	13.6193	17.6576	5.19358	5.08405	6.00207	5.24799
ENSBTAG00000020214	LRRC8B	2.90649	5.78753	1.26888e-16	1.84051e-12	41.8266	29.3367	29.181	57.1462	7.98268	4.48414	4.467	5.00805
ENSBTAG00000019314	USP25	1.66748	6.73922	1.28209e-16	1.85967e-12	49.6908	61.7367	50.2317	43.7979	19.7681	16.7286	13.7094	15.0547
ENSBTAG00000013477	GCHFR	-3.89194	4.06819	1.28323e-16	1.86132e-12	4.92884	5.57692	0	0	33.7933	34.9222	33.8806	28.7901
ENSBTAG00000014093	IDH2	-2.52904	7.64056	1.312e-16	1.90306e-12	35.9891	31.2607	49.5646	16.1261	190.765	201.199	192.377	181.223
ENSBTAG00000018483	NDUFS3	-3.04337	5.25914	1.31287e-16	1.90432e-12	14.6911	22.1638	0	4.82744	80.6058	79.0172	82.3084	75.2762
ENSBTAG00000021000	USF3	2.19334	6.05922	1.31864e-16	1.91269e-12	13.6641	14.1724	20.6194	18.5211	4.41618	3.76991	3.66152	3.40488
ENSBTAG00000013772	SRRM1	1.8106	7.38189	1.37736e-16	1.99786e-12	89.8316	108.209	115.221	72.7659	28.1481	25.1169	28.7156	29.0429
ENSBTAG00000024406	AGR2	-3.98103	8.46843	1.38731e-16	2.01229e-12	45.6155	25.8067	100.418	22.4836	1078.54	692.62	677.862	729.362
ENSBTAG00000012032	PDE4A	3.17044	4.36777	1.38898e-16	2.01472e-12	26.1997	17.4103	14.1753	5.53442	1.47126	1.45128	1.93802	1.81371
ENSBTAG00000018278	ATP5PO*	-1.93811	7.03298	1.40293e-16	2.03496e-12	74.4662	89.0999	45.5865	74.6734	313.357	290.341	261.401	235.399
ENSBTAG00000034645	PON3	-4.07469	5.94394	1.41348e-16	2.05026e-12	5.13792	0.645943	1.21619	4.22074	50.1286	72.4591	28.4762	42.6986
ENSBTAG00000009436	TMEM79	-5.00035	3.85909	1.43958e-16	2.0881e-12	0	1.3652	0	0	9.73662	9.97962	12.3727	9.56315
ENSBTAG00000031771	LOC104975683*	-3.56669	5.48687	1.51469e-16	2.19706e-12	0	7.28453	27.4308	21.4195	160.838	244.852	158.044	196.644
ENSBTAG00000004238	TACC1	1.73069	5.54902	1.53166e-16	2.22168e-12	41.1121	38.3088	24.6152	27.8131	9.27053	9.16409	10.1992	10.6267
ENSBTAG00000018286	RNF181	-2.62815	5.56561	1.55831e-16	2.26033e-12	32.661	17.2459	11.5967	22.5377	166.307	131.767	118.015	103.965
ENSBTAG00000010632	FABP6	-17.8105	9.77412	1.61852e-16	2.34767e-12	0	0	0	0	2368.83	1780.72	137.938	9344.51
ENSBTAG00000009995	CPEB4	1.65913	6.59236	1.63849e-16	2.37663e-12	24.9303	27.115	17.0861	23.1472	8.82557	6.71798	6.98305	6.9346
ENSBTAG00000044074	MLLT10	1.72541	5.86194	1.66214e-16	2.41093e-12	34.0174	31.2199	29.7932	18.7231	9.53139	8.5223	7.8604	8.1484
ENSBTAG00000004832	KIF21A	-4.19136	4.03265	1.68499e-16	2.44408e-12	0	1.05096	0	0	5.15832	4.86737	4.35466	3.86999
ENSBTAG00000039552	PLK4	-3.60988	4.26464	1.74513e-16	2.53131e-12	1.6573	0	1.17689	0.27229	9.28216	9.43899	7.55746	7.79057
ENSBTAG00000003185	ASAP1	1.99663	5.83441	1.84904e-16	2.68203e-12	20.3048	18.2722	11.6363	21.5964	4.81307	4.29985	4.88663	4.29795
ENSBTAG00000013204	ATP13A3	1.99936	7.62039	1.96215e-16	2.8461e-12	84.6841	89.2107	52.5329	99.073	21.4753	20.065	20.6664	20.3192
ENSBTAG00000016165	KRT7	-12.0946	4.35788	2.10798e-16	3.05762e-12	0	0	0	0	38.4704	14.0534	15.3483	17.0296
ENSBTAG00000012237	AEBP1	2.6007	3.36763	2.1101e-16	3.0607e-12	7.10144	5.73941	3.96229	8.00057	0.918137	0.996197	1.12673	1.1569
ENSBTAG00000026371	SNX29	2.0579	5.03807	2.14743e-16	3.11485e-12	17.431	34.6646	23.6311	21.0886	5.54344	5.29062	6.63552	6.05578
ENSBTAG00000022022	GUCD1	-2.77714	5.36483	2.16881e-16	3.14587e-12	6.69585	4.04068	0.95098	2.64027	22.8706	25.277	19.0004	24.9454
ENSBTAG00000020807	new_gene	-2.12741	7.24439	2.19177e-16	3.17917e-12	92.9784	108.392	159.064	114.571	606.149	571.813	507.813	467.326
ENSBTAG00000004005	WDR7	2.03751	5.89064	2.19875e-16	3.18928e-12	31.5728	15.2667	18.6839	20.7493	5.2693	5.34763	5.10096	5.32776
ENSBTAG00000014226	RPL34	-2.049	7.7722	2.21407e-16	3.21151e-12	200.484	165.298	208.587	225.211	992.072	937.045	772.094	718.089
ENSBTAG00000000074	NFIA	2.59007	5.42609	2.21467e-16	3.21238e-12	42.3864	42.4258	40.5188	16.8743	4.88822	5.46751	7.67062	5.09474
ENSBTAG00000019225	SLC39A14	-3.13242	5.75119	2.25135e-16	3.26559e-12	3.30377	2.1806	3.51914	0.407102	25.1205	18.546	19.1652	15.0725
ENSBTAG00000014326	CDCA8	-11.2807	3.65631	2.27632e-16	3.3018e-12	0	0	0	0	7.33071	7.62808	8.44296	10.802
ENSBTAG00000007700	PHYH*	-2.7735	6.87586	2.37478e-16	3.44462e-12	10.6682	20.1182	25.5682	21.0331	187.278	162.151	100.152	109.732
ENSBTAG00000001444	TNXB	2.36516	6.83905	2.38566e-16	3.4604e-12	22.7001	21.9825	12.7435	8.99633	2.32012	3.1477	3.80473	3.16217
ENSBTAG00000009169	XPR1	2.22453	5.17462	2.61063e-16	3.78673e-12	26.2078	22.2403	27.9162	33.1014	7.66662	6.16159	5.24865	5.31855
ENSBTAG00000007121	TK1	-3.40339	4.39858	2.88795e-16	4.18897e-12	0	0	5.31224	1.84359	21.3136	21.9997	19.4423	22.0867
ENSBTAG00000022161	TLR7	2.65412	6.52999	2.90599e-16	4.21513e-12	46.8407	29.4442	47.5182	64.5899	9.31847	8.59266	6.50848	6.91356
ENSBTAG00000007958	TNS4	-11.3109	3.68213	2.96987e-16	4.3078e-12	0	0	0	0	4.18525	3.48173	4.86686	5.63525
ENSBTAG00000012541	CHP2	-4.80388	5.31319	2.97864e-16	4.32052e-12	5.3117	3.00506	0	0	36.2362	34.1843	77.9819	41.2683
ENSBTAG00000007003	TYMS	-2.50184	5.51026	3.01492e-16	4.37313e-12	8.35424	5.40155	11.0176	6.47074	50.9725	50.1591	41.7134	36.9649
ENSBTAG00000016822	PPIB	-1.94584	8.25612	3.05324e-16	4.42872e-12	145.64	113.091	153.613	138.292	600.644	567.739	546.212	459.856
ENSBTAG00000010100	MED20	-4.31704	3.78976	3.27746e-16	4.75396e-12	1.53901	0.580458	0	0	8.62437	8.06781	8.5134	7.94461
ENSBTAG00000004910	SLC25A11	-2.17865	5.41872	3.40633e-16	4.94088e-12	13.0509	10.8291	9.2678	7.07598	48.1165	40.6353	47.2649	42.0545
ENSBTAG00000004874	AURKAIP1	-3.2271	4.3983	3.46728e-16	5.02929e-12	7.56018	7.60377	5.36868	0	44.4163	44.6192	44.3659	36.6355
ENSBTAG00000045492	ANG*	-3.85339	7.11694	3.75496e-16	5.44658e-12	31.5391	9.91281	11.1984	38.8636	526.367	399.505	243.849	231.776
ENSBTAG00000006726	CCDC102B	4.15222	3.00301	3.83358e-16	5.56061e-12	27.6417	18.7658	2.94437	21.7991	1.0613	0.856057	1.16162	0.866249
ENSBTAG00000020449	ETFB	-2.45976	5.66522	3.998e-16	5.7991e-12	22.6445	29.0381	6.43216	13.3936	89.241	106.357	95.185	89.599
ENSBTAG00000010193	RAB7A	2.12352	6.68197	4.08159e-16	5.92035e-12	185.39	164.857	92.0479	117.379	26.1793	24.8649	36.7259	38.2684
ENSBTAG00000031231	IRF1	-2.49877	7.62399	4.31286e-16	6.25581e-12	20.599	16.9509	19.9471	17.8449	174.769	96.5877	87.6287	78.2845
ENSBTAG00000037968	PCDHGB1	3.67392	2.56628	4.33459e-16	6.28732e-12	13.2754	12.9593	4.43634	3.07923	0.461593	0.617118	0.609457	0.752255
ENSBTAG00000020839	MEGF6	3.66672	0.874305	4.36381e-16	6.32971e-12	2.81663	2.12465	1.14295	1.58663	0.125065	0.151969	0.175134	0.126098
ENSBTAG00000018186	PDXK	-2.40175	5.50613	4.39471e-16	6.37453e-12	2.55226	11.5514	10.8746	8.80594	51.0034	42.2879	51.5124	45.6852
ENSBTAG00000002177	PIKFYVE	1.62379	6.8759	4.42825e-16	6.42318e-12	26.5754	30.6328	32.4427	23.6957	9.87124	9.59041	8.98107	8.8274
ENSBTAG00000038990	TRAF4	-3.07245	4.51252	4.50914e-16	6.5405e-12	5.68145	2.85711	1.34485	0	18.0917	17.1948	16.3364	17.5245
ENSBTAG00000044126	SNTB1	-2.82405	5.26453	4.64339e-16	6.73524e-12	5.23044	1.57818	8.91425	3.09366	31.7013	34.8782	32.2219	34.8773
ENSBTAG00000016588	TMEM8A	-2.90515	4.88861	4.67304e-16	6.77825e-12	5.5003	3.5563	0.557987	1.54918	18.044	17.6278	18.6685	21.6244
ENSBTAG00000046498	new_gene	2.15697	4.26548	4.86299e-16	7.05377e-12	35.8289	32.0315	13.1927	24.2005	5.70154	5.17217	6.18403	6.14549
ENSBTAG00000021428	CNDP1	-11.6333	3.95863	4.96237e-16	7.19792e-12	0	0	0	0	11.1441	9.29274	5.10612	6.23365
ENSBTAG00000013928	WFDC2	-5.23898	4.07105	4.99882e-16	7.25078e-12	0	0	3.94594	0	30.2299	44.0342	32.8171	44.0341
ENSBTAG00000020454	LZTS3	-3.14404	4.55393	5.18184e-16	7.51626e-12	0.38235	2.30733	0.814551	0	7.75729	7.20875	7.35871	6.75001
ENSBTAG00000016278	RPL30	-2.41011	8.45256	5.21824e-16	7.56906e-12	191.893	158.152	169.073	273.238	1304.05	1216.19	976.83	893.068
ENSBTAG00000012014	new_gene	-11.1118	3.51219	5.23717e-16	7.59651e-12	0	0	0	0	18.3275	19.5812	19.5934	24.6363
ENSBTAG00000001008	PRF1	-6.09386	3.93751	5.26113e-16	7.63126e-12	0	0	0	0.561752	15.3781	13.2576	9.98952	17.8186
ENSBTAG00000021976	NDUFS1	-1.59287	7.33189	5.41806e-16	7.85889e-12	26.1503	24.8717	22.607	20.4548	74.5694	71.3338	69.8684	69.3421
ENSBTAG00000019313	ZMIZ1	1.77644	4.7282	5.44787e-16	7.90213e-12	18.3773	15.6512	13.0502	10.8112	4.45468	4.01219	3.74578	4.43806
ENSBTAG00000030563	PRRG2	-4.79015	4.19516	5.85261e-16	8.48922e-12	0	0	3.14356	0	31.0793	21.0436	19.847	17.2125
ENSBTAG00000047908	Metazoa_SRP	-4.34548	12.9169	5.89248e-16	8.54705e-12	3482.14	1214.53	1583.47	3284.63	19354.9	57738.5	54361.2	64938.6
ENSBTAG00000038540	GSTO1*	-3.87673	4.28626	5.90183e-16	8.56061e-12	4.30784	6.49902	0	0	39.2036	37.0627	34.3633	26.1126
ENSBTAG00000015666	new_gene	-6.03355	3.89129	6.16125e-16	8.9369e-12	0	0.34187	0	0	5.25281	4.31744	4.88418	7.112
ENSBTAG00000013860	GADD45A	2.39745	5.78029	6.20909e-16	9.00628e-12	112.057	113.445	41.8815	53.0521	13.7753	12.7634	17.5707	14.4524
ENSBTAG00000013736	PROM1	-3.32362	5.43269	6.28211e-16	9.1122e-12	2.07087	7.28983	0.980384	0.680478	26.2614	27.1502	27.3494	22.7643
ENSBTAG00000008931	CREG1	3.3922	9.6766	6.29393e-16	9.12935e-12	889.562	740.21	298.548	1070.95	105.097	76.2445	59.2263	50.8926
ENSBTAG00000009876	C4BPA*	-3.30674	6.80592	6.30436e-16	9.14447e-12	9.96722	1.73504	7.62244	10.9593	77.7268	86.429	95.6059	55.6459
ENSBTAG00000011291	DLG3	-3.09557	5.47173	6.62109e-16	9.60389e-12	0	1.86665	1.4644	3.04928	19.9214	16.1531	14.3802	12.9691
ENSBTAG00000030587	LASP1	-1.83647	8.05153	6.68406e-16	9.69523e-12	44.6379	34.0456	24.3022	20.046	115.683	99.7	106.404	106.782
ENSBTAG00000010244	CLIC5	-3.57944	5.92804	6.75472e-16	9.79772e-12	4.86878	5.50895	0	10.1991	87.3344	73.2654	57.2167	51.5099
ENSBTAG00000047008	new_gene	-10.9152	3.34486	7.11272e-16	1.0317e-11	0	0	0	0	13.3009	11.5438	10.698	10.6872
ENSBTAG00000045857	MCRIP2	-3.0002	4.44453	7.19961e-16	1.0443e-11	10.7696	0	6.11822	3.18496	38.7901	37.9413	37.8877	34.2877
ENSBTAG00000003089	RHPN2	-4.08893	3.95669	7.23963e-16	1.05011e-11	0.602414	0.454416	0.85558	0	8.4258	7.39894	7.73492	6.0307
ENSBTAG00000016357	VNN2	4.18639	5.69029	7.2533e-16	1.05209e-11	66.5319	40.0038	19.857	86.973	5.09046	2.66573	2.6628	1.76269
ENSBTAG00000011321	NUGGC	-4.06607	4.20548	7.26808e-16	1.05423e-11	0	2.93442	0	0	14.4809	11.7538	10.7908	9.69867
ENSBTAG00000018813	IDH3B	-3.23852	6.35797	7.35012e-16	1.06613e-11	12.2822	22.2355	1.74439	4.84306	92.5523	96.2634	90.0696	84.5104
ENSBTAG00000007605	FKBP4	-1.78723	6.69822	7.43917e-16	1.07905e-11	24.456	26.6468	14.794	20.5368	84.6648	75.4841	74.0368	65.1724
ENSBTAG00000002485	TNS1	2.24403	6.97859	7.52789e-16	1.09192e-11	40.7348	38.9078	25.5457	17.8615	5.2211	4.93509	8.10107	6.9984
ENSBTAG00000006085	DDOST	-1.86148	6.57238	7.94537e-16	1.15248e-11	44.7344	27.2131	21.5196	28.4507	109.518	110.67	112.391	105.892
ENSBTAG00000025183	LOC512899*	-5.56124	5.24955	8.15642e-16	1.18309e-11	0	0	4.06191	0	62.4649	75.9425	31.0971	28.7556
ENSBTAG00000026172	FAM84B	-2.85005	5.87448	8.73106e-16	1.26644e-11	1.2767	2.56813	5.74192	1.88783	23.638	22.9327	21.8274	17.8429
ENSBTAG00000002980	GPT2	-4.44282	4.54189	9.07937e-16	1.31696e-11	1.73694	1.96532	0	0	23.6272	13.5925	12.2655	19.0062
ENSBTAG00000021072	DTNB	2.65883	4.67561	9.08032e-16	1.3171e-11	10.1839	29.4476	22.2983	25.9345	4.06527	3.02573	3.65558	3.76772
ENSBTAG00000019712	ST14	-2.75502	6.00202	1.07059e-15	1.5529e-11	9.46909	4.76184	6.27596	1.55575	40.5923	38.3664	29.4308	30.8247
ENSBTAG00000039657	HIST1H2AC	-2.47987	6.96814	1.08909e-15	1.57972e-11	70.9631	59.4769	16.7976	58.2953	290.382	327.001	257.602	265.417
ENSBTAG00000033398	HKDC1	-4.86488	4.63004	1.12986e-15	1.63886e-11	0	0	1.82346	0	17.9118	9.13558	16.9864	10.6568
ENSBTAG00000017411	AK5	4.12225	2.34552	1.17519e-15	1.70462e-11	3.03229	10.0642	5.16793	4.48378	0.554402	0.24737	0.364083	0.158379
ENSBTAG00000008714	CLSTN2	4.07145	2.97301	1.19235e-15	1.7295e-11	12.7785	13.9232	2.01652	8.04799	0.363429	0.64349	0.426194	0.65507
ENSBTAG00000009907	MAPK4	-11.5432	3.88119	1.19385e-15	1.73168e-11	0	0	0	0	14.9813	15.5778	7.43868	10.9153
ENSBTAG00000007214	ELL2	2.1415	6.86943	1.19455e-15	1.73269e-11	84.5417	94.5053	101.264	128.524	22.8689	20.7966	28.8346	23.4439
ENSBTAG00000016218	PTGES2	-4.33055	3.79277	1.2262e-15	1.7786e-11	0	2.91728	0	0	13.1754	14.1779	14.2595	14.0949
ENSBTAG00000008732	ZC3H12C	2.16963	4.96876	1.23315e-15	1.78869e-11	36.8329	21.9066	17.605	12.5686	5.25791	4.94378	4.60322	4.20526
ENSBTAG00000008631	CORO1A	-2.16734	7.52479	1.27497e-15	1.84934e-11	34.8184	32.0097	50.2236	30.5694	163.365	149.906	157.39	205.527
ENSBTAG00000024878	new_gene	3.70443	0.999644	1.27671e-15	1.85187e-11	2.57128	2.58611	5.4778	5.06947	0.391762	0.388448	0.270139	0.238755
ENSBTAG00000047697	new_gene	-4.73742	3.6453	1.27831e-15	1.85419e-11	6.18112	0	0	0	32.6981	27.8271	30.6062	28.285
ENSBTAG00000044063	B4GALT6	2.90757	3.79898	1.35906e-15	1.97132e-11	21.5167	18.7276	9.4028	8.56591	1.43741	1.62528	2.67043	1.67134
ENSBTAG00000002626	ARHGAP6	2.49367	3.55105	1.36586e-15	1.98117e-11	10.5423	5.96421	9.3579	9.41812	1.32514	1.51301	1.75036	1.78955
ENSBTAG00000015182	STARD10	-3.57336	4.03923	1.41452e-15	2.05177e-11	3.01926	0	4.28811	0	20.6042	18.157	19.6667	19.353
ENSBTAG00000002029	IGSF5	-12.0395	4.30995	1.44154e-15	2.09095e-11	0	0	0	0	48.8691	25.1802	19.0546	15.5904
ENSBTAG00000017740	TUBAL3*	-4.4419	3.89737	1.44679e-15	2.09857e-11	1.62327	0.612237	0	0	12.2573	8.70569	9.08133	8.32656
ENSBTAG00000023814	ECT2	-2.72394	5.50701	1.45807e-15	2.11493e-11	4.731	0.713742	3.02365	2.56507	20.9421	20.2062	15.4603	15.7048
ENSBTAG00000014792	MAP4K5	1.71372	5.77213	1.46046e-15	2.1184e-11	24.2764	27.0324	25.038	29.0595	8.32752	8.67534	8.42354	7.56739
ENSBTAG00000016206	MAOA	-2.10534	7.60935	1.47496e-15	2.13942e-11	46.934	35.4034	39.2106	20.8654	183.345	168.42	135.842	117.955
ENSBTAG00000020050	MLEC	-2.90383	6.12235	1.48756e-15	2.15771e-11	14.7482	13.5972	23.2735	3.2308	101.717	92.0313	109.497	95.3331
ENSBTAG00000002915	GPR63	2.92969	2.15722	1.50117e-15	2.17744e-11	9.9724	10.7463	5.05833	13.3416	1.25025	1.35589	1.36843	1.36417
ENSBTAG00000040559	PTPRH*	-4.59016	4.39021	1.52673e-15	2.21452e-11	0	0	2.56064	0	22.7286	13.6324	12.4363	14.5649
ENSBTAG00000000705	COX7A2L	-2.48576	6.64272	1.53909e-15	2.23245e-11	24.4958	46.8103	12.7564	18.5131	166.578	148.987	143.161	104.923
ENSBTAG00000004281	ACSS1	-2.41398	6.84454	1.5652e-15	2.27033e-11	23.1307	23.4877	15.1622	7.01597	97.3498	99.3857	66.4119	87.4976
ENSBTAG00000011760	MRPL14	-3.72712	3.93346	1.59145e-15	2.3084e-11	4.48253	2.25419	0	0	19.1229	18.0808	17.5816	16.4437
ENSBTAG00000005425	GATA4	-5.39873	4.20783	1.59804e-15	2.31796e-11	0.612328	0.461894	0	0	10.5217	7.94623	12.9122	6.16193
ENSBTAG00000005221	WNK1	1.51901	7.35565	1.61036e-15	2.33583e-11	34.4191	39.7084	26.7782	30.936	11.9242	10.5486	11.0856	12.5717
ENSBTAG00000040367	new_gene	-4.26401	5.25597	1.63258e-15	2.36806e-11	7.55015	3.79684	0	6.20236	149.342	76.3787	65.1884	55.6047
ENSBTAG00000001105	ANXA4	-3.01817	8.70546	1.63897e-15	2.37732e-11	44.4534	49.5998	19.072	61.1676	470.611	425.056	240.922	307.88
ENSBTAG00000012471	ILF2	-2.42986	6.20577	1.67579e-15	2.43073e-11	5.90051	13.3527	21.7886	11.0516	77.0161	74.8688	75.1086	67.3494
ENSBTAG00000017582	CHEK1	-5.65002	3.56511	1.67723e-15	2.43282e-11	0	0.633087	0	0	9.34495	7.58211	7.26811	6.60463
ENSBTAG00000017951	POLD4*	-2.57038	4.98238	1.68026e-15	2.43722e-11	3.86872	14.5913	10.9891	3.81373	56.6924	46.3764	48.5851	45.9026
ENSBTAG00000032366	SLC23A2	1.66678	5.33037	1.6817e-15	2.4393e-11	31.7443	30.597	33.1875	25.643	10.3825	9.9377	9.91481	8.30765
ENSBTAG00000007860	ASPM	-3.04816	5.60275	1.69718e-15	2.46175e-11	2.16272	0.135949	0.511934	0.977156	7.79408	8.35193	6.59872	7.41199
ENSBTAG00000016973	PRSS8	-10.9509	3.37526	1.73164e-15	2.51174e-11	0	0	0	0	7.92597	6.83714	7.96728	8.97139
ENSBTAG00000008452	IHH	-3.97382	4.14454	1.82642e-15	2.64923e-11	0	0	3.71427	0	14.3445	14.4444	13.6436	16.7648
ENSBTAG00000009641	MTHFD1	-2.14087	6.50757	1.85398e-15	2.6892e-11	9.85769	9.75961	7.43771	13.3617	40.4469	46.7522	50.2861	47.6527
ENSBTAG00000003454	RGS20	4.72251	2.16861	2.12267e-15	3.07893e-11	7.39447	13.2473	12.4711	2.73351	0.57458	0.37702	0.194216	0.193109
ENSBTAG00000015288	BEST4	-11.1132	3.51341	2.14421e-15	3.11017e-11	0	0	0	0	12.1774	14.3135	9.01739	11.8759
ENSBTAG00000013880	WWC1	-5.77542	3.6752	2.1635e-15	3.13815e-11	0	0	0.409213	0	7.68588	5.10147	5.06818	5.30731
ENSBTAG00000011121	CLCN4	3.13815	1.64806	2.18072e-15	3.16313e-11	3.71594	5.13887	3.51838	2.44208	0.407637	0.486524	0.343921	0.409737
ENSBTAG00000015839	MAP4	1.5416	7.22207	2.18251e-15	3.16573e-11	63.6979	62.5753	55.0517	53.544	19.2431	17.8099	22.4195	21.6398
ENSBTAG00000019770	APOA4	-4.27027	5.75912	2.22185e-15	3.2228e-11	8.08065	0	3.82552	2.65526	101.156	39.8171	86.215	42.585
ENSBTAG00000001333	PPARG	3.51563	3.183	2.29531e-15	3.32935e-11	15.6295	13.1767	3.91726	14.9542	1.09261	0.750021	1.49025	0.848354
ENSBTAG00000011766	C7	1.8103	10.4774	2.31859e-15	3.36311e-11	659.924	759.051	500.018	532.892	155.044	159.276	192.073	188.666
ENSBTAG00000006811	EPHA3	4.12038	2.65241	2.42804e-15	3.52187e-11	6.37047	7.80878	13.006	6.67242	0.378538	0.50526	0.848556	0.249551
ENSBTAG00000016398	DNAJC22	-11.1986	3.58621	2.50747e-15	3.63708e-11	0	0	0	0	6.49786	6.12221	9.79919	7.69248
ENSBTAG00000011649	FARSB	-2.67306	5.0711	2.65473e-15	3.85069e-11	2.98209	2.24947	7.76476	3.42966	29.9025	29.3158	26.9587	23.0261
ENSBTAG00000010721	MCM3	-2.38618	5.52448	2.77233e-15	4.02126e-11	2.52425	7.14039	3.58507	4.35465	21.8066	21.1407	26.178	25.9237
ENSBTAG00000002525	C7H19orf53*	-3.553	4.3825	2.92842e-15	4.24768e-11	6.04975	7.60579	0	0	36.0033	28.3781	39.8907	32.0898
ENSBTAG00000007566	CEP170	2.32107	6.85282	2.96279e-15	4.29753e-11	26.3027	37.0936	37.0857	53.1729	8.65717	7.58248	8.33587	7.5742
ENSBTAG00000010653	MIGA2	-2.47867	4.98925	3.04555e-15	4.41756e-11	2.13214	3.21665	0.757044	3.15275	13.6499	12.5595	14.6082	13.577
ENSBTAG00000003636	LIPA	2.56455	9.22335	3.22387e-15	4.67623e-11	517.598	347.183	242.144	533.982	78.9236	87.0439	60.497	55.3669
ENSBTAG00000000854	SEC16B	-3.53511	4.64764	3.41835e-15	4.95832e-11	0.48433	2.55739	0.68787	0	12.4193	8.37415	11.1217	8.50541
ENSBTAG00000018823	GRN	2.27989	8.32703	3.42953e-15	4.97453e-11	360.599	305.673	130.57	238.009	53.1922	41.882	64.4516	50.0267
ENSBTAG00000004574	UGT8	-3.72485	6.0025	3.47794e-15	5.04476e-11	1.38209	3.47514	3.59867	0	35.9717	27.6583	23.29	21.1282
ENSBTAG00000021957	LTBP2	4.40259	5.54502	3.49827e-15	5.07423e-11	15.6966	14.8004	3.18473	23.6247	0.481725	0.652111	0.984404	0.629523
ENSBTAG00000024184	new_gene	-4.1468	5.55839	3.63703e-15	5.27552e-11	9.23409	10.4482	26.2295	0	227.878	271.551	122.798	163.253
ENSBTAG00000047769	new_gene	3.85212	2.79395	3.6527e-15	5.29825e-11	291.939	293.623	328.246	191.86	14.456	8.26947	24.8291	28.3786
ENSBTAG00000020968	MPC2	-2.72209	4.85398	4.28414e-15	6.21414e-11	14.9418	9.39245	0	11.047	69.1007	58.5012	54.1942	51.9053
ENSBTAG00000002457	SEC61B	-1.85742	6.19694	4.28894e-15	6.2211e-11	57.5759	38.002	30.6646	30.7436	155.752	143.881	133.011	124.32
ENSBTAG00000007454	RPL10*	-1.99619	9.382	4.38543e-15	6.36106e-11	420.222	408.689	247.737	401.222	1734.68	1580.35	1499.08	1131.37
ENSBTAG00000006367	CTGF	3.45169	3.76604	4.50491e-15	6.53437e-11	27.1792	16.1531	5.26382	12.1786	1.06914	0.982956	1.55752	1.69204
ENSBTAG00000028809	U1	-3.52141	5.90757	4.51611e-15	6.55062e-11	34.7123	61.0968	41.0835	68.4378	391.808	441.074	959.802	690.268
ENSBTAG00000038189	GPR52	2.76485	3.96519	4.56537e-15	6.62207e-11	11.7317	16.8141	4.58205	9.83022	2.20929	1.41787	1.29416	1.34806
ENSBTAG00000009914	NDUFS6	-3.03503	4.78163	4.56863e-15	6.62679e-11	8.81923	4.43504	5.21897	0	34.4526	37.7496	29.1274	30.4823
ENSBTAG00000046235	SRSF12	2.99488	4.0609	4.7367e-15	6.87059e-11	54.4767	46.2297	64.4755	17.9008	5.16682	4.62932	6.79646	5.94759
ENSBTAG00000045902	EPHB2	-4.53702	3.9667	4.74165e-15	6.87777e-11	0	1.82889	0	0	8.30421	9.37676	11.232	11.2706
ENSBTAG00000011112	KCNK5	-10.9325	3.3596	4.76272e-15	6.90833e-11	0	0	0	0	10.5617	7.68162	7.36399	7.28291
ENSBTAG00000031178	SLC9A9	2.24258	5.84542	4.88162e-15	7.08079e-11	20.0375	39.2167	19.6131	34.4337	5.91608	6.6269	6.42313	5.48272
ENSBTAG00000044091	PTK6	-11.0996	3.50181	4.95167e-15	7.1824e-11	0	0	0	0	15.5491	13.7245	11.6916	8.8692
ENSBTAG00000047680	IRF7	-3.42523	4.65628	5.00433e-15	7.25878e-11	1.98702	0	1.41103	3.42786	27.0108	21.8383	16.7776	17.6951
ENSBTAG00000031958	LOC509761*	-4.9411	9.10833	5.02197e-15	7.28437e-11	15.0803	22.7509	8.03168	40.8814	1538.14	512.376	395.098	423.726
ENSBTAG00000001343	DEPDC1	-4.63778	4.07381	5.0914e-15	7.38507e-11	2.34272	0	0	0	13.5351	11.9035	8.42106	8.7149
ENSBTAG00000000347	RHOG	1.65021	4.90523	5.09157e-15	7.38533e-11	48.3852	39.9198	31.1383	38.7541	12.8549	12.0152	13.1169	12.636
ENSBTAG00000015677	KARS	-2.26056	8.22869	5.37e-15	7.78918e-11	37.585	44.8346	37.8627	61.6077	237.663	253.331	244.628	170.525
ENSBTAG00000033326	DPEP1	-12.7715	4.95417	5.4734e-15	7.93917e-11	0	0	0	0	38.3161	37.3103	9.81596	63.938
ENSBTAG00000012146	PPP1CA*	-1.97055	6.25691	5.69826e-15	8.26532e-11	33.1145	18.4628	26.5827	14.193	93.519	84.295	90.0506	85.3726
ENSBTAG00000016713	TMEM30B	-5.56254	3.49093	5.72203e-15	8.2998e-11	0	1.28263	0	0	17.134	13.5631	15.2865	12.705
ENSBTAG00000020243	SVEP1	3.16985	5.93789	5.94533e-15	8.62371e-11	7.61237	16.4254	9.17719	10.82	1.05194	1.28106	1.98744	0.608728
ENSBTAG00000035975	SCIMP	3.2553	3.68471	5.9957e-15	8.69677e-11	34.7547	52.4326	32.0842	92.5038	6.3543	5.56548	6.15511	5.57709
ENSBTAG00000031340	SLC6A20	-4.87594	3.76054	6.02445e-15	8.73847e-11	0	0	1.22337	0	11.2131	9.91585	7.66631	7.90327
ENSBTAG00000039803	MYO7B	-3.98726	6.16776	6.1645e-15	8.94161e-11	1.15532	2.83232	1.23063	0	28.6945	14.698	13.9465	20.1269
ENSBTAG00000016465	DHCR7	-2.81996	5.36933	6.35332e-15	9.21549e-11	3.32913	6.02699	4.25538	0.328181	22.6305	24.1109	22.8376	22.5485
ENSBTAG00000019983	ASXL2*	1.42056	6.53733	6.45853e-15	9.3681e-11	37.844	39.0817	30.7131	25.5369	12.9431	11.4752	12.9564	12.0898
ENSBTAG00000000986	USH1C	-3.56342	5.13472	7.09199e-15	1.02869e-10	0	2.20556	0	2.88233	24.5413	16.6793	16.0116	14.279
ENSBTAG00000003279	NDUFA10	-2.94236	5.70028	7.34035e-15	1.06472e-10	17.9868	27.1357	9.57966	2.21639	113.833	109.043	93.329	86.6318
ENSBTAG00000008603	CXorf21	1.91765	4.81268	7.70095e-15	1.11702e-10	31.248	37.4995	36.3109	39.2049	11.5302	10.922	8.80782	8.21617
ENSBTAG00000004249	TANC2	2.53741	3.23468	7.71495e-15	1.11905e-10	2.86071	3.35674	3.61149	4.23007	0.540467	0.552221	0.777606	0.654115
ENSBTAG00000012884	MPTX*	-4.53573	10.8777	7.79258e-15	1.13031e-10	245.853	207.059	62.7156	263.536	9353.48	2965.47	4278.19	1917.68
ENSBTAG00000002478	AGMAT	-5.03474	4.401	7.82543e-15	1.13508e-10	1.57739	2.37973	0	0	25.1003	28.596	40.7279	17.4114
ENSBTAG00000007374	LHFPL2	2.07355	7.75315	7.91686e-15	1.14834e-10	78.8512	67.2898	54.0146	92.2558	23.7013	16.7342	15.0601	15.8186
ENSBTAG00000021795	HNF1A	-5.51894	3.45414	8.01742e-15	1.16293e-10	0	0.578347	0	0	7.42952	6.35897	5.74211	6.12701
ENSBTAG00000018203	CD101	-2.49586	5.3881	8.17323e-15	1.18553e-10	0.619525	3.27126	4.39941	5.19111	23.8914	19.9633	21.1906	20.517
ENSBTAG00000014546	CLEC7A	3.54237	6.36823	8.65237e-15	1.25503e-10	96.9307	75.9294	42.3588	188.043	9.65629	9.96885	7.83351	8.76247
ENSBTAG00000003661	new_gene	-4.3217	3.78818	8.7372e-15	1.26733e-10	0	2.61445	1.23063	0	19.0582	21.5988	16.1779	17.8012
ENSBTAG00000020641	PSMA5	-2.58344	5.76496	8.80869e-15	1.2777e-10	23.3551	4.40434	19.3493	12.4709	109.181	87.0903	85.3536	75.0727
ENSBTAG00000001821	PRRC2C	1.78659	9.03872	9.15872e-15	1.32847e-10	74.1937	122.093	85.3314	86.2072	30.12	25.2645	26.2068	26.0901
ENSBTAG00000006487	RPS9	-2.16117	8.3716	9.52296e-15	1.38131e-10	223.406	125.883	120.418	200.33	761.708	875.101	668.733	734.343
ENSBTAG00000002655	ZWINT*	-4.83974	4.23582	9.55384e-15	1.38578e-10	2.43127	0	0	0.599178	26.1731	18.0343	20.1516	11.6405
ENSBTAG00000017566	TUFT1	-3.73948	3.94609	9.65182e-15	1.4e-10	1.40615	0.530348	0.998546	0	9.88516	8.74332	8.23072	7.06903
ENSBTAG00000005960	EPB41L2	1.85797	6.45185	9.88216e-15	1.43341e-10	45.9647	48.37	50.7745	26.2918	10.8472	10.7417	13.3212	12.1093
ENSBTAG00000013302	R3HDM1	2.02291	5.2618	1.06003e-14	1.53757e-10	15.4277	23.6629	22.6416	11.1528	4.71055	3.96606	4.66955	4.59753
ENSBTAG00000023823	LOC100847700*	-10.8928	3.32587	1.063e-14	1.54188e-10	0	0	0	0	53.1873	36.3906	42.9597	49.1359
ENSBTAG00000012241	POLD2	-3.46223	3.93201	1.07208e-14	1.55505e-10	1.19421	2.70247	0.848042	0.588619	14.828	14.9742	13.6577	13.0571
ENSBTAG00000016726	KIF15	-3.73463	4.85648	1.11512e-14	1.61748e-10	1.19672	0	1.98292	0	10.4113	11.9051	8.00541	8.7881
ENSBTAG00000012779	FAM49A	2.27064	4.7662	1.1546e-14	1.67475e-10	36.7818	52.9685	28.4942	56.8606	11.1878	10.002	8.95815	7.39348
ENSBTAG00000016918	MYOF	2.11968	7.35405	1.16815e-14	1.6944e-10	61.4421	32.5461	24.4337	39.5716	9.12671	8.80086	10.3835	7.84054
ENSBTAG00000005615	CEACAM1	2.37462	6.13793	1.20265e-14	1.74444e-10	60.8379	56.6895	76.8751	39.6881	15.4825	7.55546	13.2935	9.51725
ENSBTAG00000015742	ICAM3	-2.08283	5.94611	1.26522e-14	1.8352e-10	8.37333	15.7905	14.8653	9.2861	51.6844	44.6383	57.9128	54.003
ENSBTAG00000016296	GPD1	-3.19028	5.55965	1.29906e-14	1.88429e-10	4.66816	7.92293	0	7.47793	59.1327	38.2321	57.9242	37.2167
ENSBTAG00000010774	NUSAP1	-3.06753	4.83465	1.30978e-14	1.89983e-10	3.33645	1.25838	0	4.11128	21.8918	22.159	16.6	18.0437
ENSBTAG00000014046	BPI	-3.41591	7.68803	1.3305e-14	1.92989e-10	18.1806	27.4282	33.0833	5.04063	281.567	197.146	254.453	154.613
ENSBTAG00000013468	AHNAK	1.98107	11.0695	1.36371e-14	1.97807e-10	237.695	200.358	150.654	224.679	47.9829	46.6161	54.1725	58.5949
ENSBTAG00000006075	SUCLG1	-2.69499	7.10215	1.37157e-14	1.98946e-10	39.0639	47.6003	24.5395	8.14606	196.314	180.335	193.594	161.328
ENSBTAG00000002296	TMEM173	1.84225	4.57266	1.37675e-14	1.99697e-10	15.8511	18.7894	13.9364	17.114	5.81829	4.45977	4.59946	3.89317
ENSBTAG00000019648	RACK1	-1.83121	9.78081	1.38199e-14	2.00458e-10	455.907	343.902	259.001	339.19	1355.23	1367.87	1231.46	1025.46
ENSBTAG00000021204	TES	-2.3206	6.16995	1.38438e-14	2.00804e-10	25.2173	10.4621	19.6982	7.45767	81.4917	78.8451	72.2971	69.4562
ENSBTAG00000005414	TMSB4*	1.91573	7.30413	1.38862e-14	2.01419e-10	630.454	442.607	248.231	387.664	124.003	99.0942	103.866	119.897
ENSBTAG00000014429	KMT2D	1.71841	7.45459	1.53955e-14	2.23312e-10	15.0908	24.5179	14.6731	13.2742	5.67523	4.25619	5.04349	5.48103
ENSBTAG00000032518	SPRED1	1.7265	5.39622	1.57124e-14	2.27909e-10	16.3132	18.4581	16.6952	17.5002	4.82564	5.60302	6.03813	4.76145
ENSBTAG00000001520	MRPL24	-3.83432	4.02866	1.58269e-14	2.29569e-10	9.1231	0	0	1.12418	35.6048	30.3903	27.7386	24.143
ENSBTAG00000019289	ITGA2	-4.33064	3.79245	1.6504e-14	2.3939e-10	0	1.19284	0	0	6.00407	5.85294	6.40944	4.57023
ENSBTAG00000002348	SLC4A4	-5.24345	7.77539	1.70967e-14	2.47988e-10	1.07666	3.65466	0	6.63345	149.172	149.534	117	60.1223
ENSBTAG00000024186	HIST1H3C*	-4.07132	5.06155	1.77338e-14	2.57228e-10	9.23409	0	0	18.2057	108.574	182.603	103.619	141.037
ENSBTAG00000010837	HTR4	-3.39055	4.24853	1.78404e-14	2.58775e-10	1.91291	1.92394	0.452802	0	10.3903	11.187	8.35913	8.62024
ENSBTAG00000025182	FBXL21*	3.9631	2.93524	1.80459e-14	2.61756e-10	1.91936	10.1347	5.90627	10.7218	0.53925	0.318957	0.633751	0.456692
ENSBTAG00000002826	CLSPN	-3.49114	3.96607	1.83501e-14	2.66169e-10	0.946909	0.714276	0.672424	0	6.61342	5.70059	5.04518	5.66291
ENSBTAG00000004588	KCNN4	-3.99136	4.39316	1.85135e-14	2.68538e-10	2.47406	1.86624	0	0	13.2611	11.8399	19.4573	12.3239
ENSBTAG00000020056	COL12A1	1.94634	7.15696	1.86934e-14	2.71148e-10	18.6099	34.4844	23.7015	21.7353	7.16982	5.40285	7.93905	5.3214
ENSBTAG00000012919	MMP15	-3.49329	5.00345	1.87275e-14	2.71643e-10	2.6363	0	2.99536	0	15.4722	12.6371	15.0355	14.1839
ENSBTAG00000009637	SLC12A2	-2.75017	7.1891	1.96334e-14	2.84782e-10	12.9782	12.9365	9.21619	2.51306	68.7924	68.2196	58.189	46.3449
ENSBTAG00000014862	new_gene	-2.82402	4.6654	1.99088e-14	2.88777e-10	13.0869	7.89743	5.57602	5.16037	60.2167	61.401	49.3398	42.2961
ENSBTAG00000012002	BCAR1	-4.29035	4.1106	2.08993e-14	3.03145e-10	0	1.61437	0	0.351623	8.0019	9.74263	9.19724	12.6352
ENSBTAG00000011444	HINT2	-2.81185	4.48611	2.09064e-14	3.03247e-10	20.7551	8.94631	0	4.3843	54.5896	52.6317	54.6606	47.8015
ENSBTAG00000001085	FAM20A	4.33803	3.29453	2.09119e-14	3.03327e-10	21.8458	15.7298	4.23089	17.6198	0.453878	0.480042	0.715363	1.22746
ENSBTAG00000016648	BSG	-1.62354	6.99534	2.13108e-14	3.09114e-10	57.9323	45.642	29.2546	35.5344	133.946	124.025	131.633	121.597
ENSBTAG00000014906	VCAN	1.78006	7.75669	2.16427e-14	3.13927e-10	31.7159	35.1906	29.3313	34.3552	7.94456	8.57434	11.7439	10.2078
ENSBTAG00000020387	KIAA0430	1.52074	6.7767	2.21355e-14	3.21075e-10	32.9226	35.138	32.8304	22.6147	10.0152	10.3072	11.4239	11.1823
ENSBTAG00000005104	MGAT5B	4.56317	1.96382	2.2782e-14	3.30452e-10	10.8164	6.11931	0.480063	6.33096	0.27192	0.255321	0.284094	0.153007
ENSBTAG00000021351	MED12	1.52979	6.57977	2.33929e-14	3.39314e-10	22.4684	26.3642	22.2587	15.0394	7.34528	6.86968	7.86843	7.58294
ENSBTAG00000001441	CARHSP1	-3.48039	4.46452	2.42002e-14	3.51023e-10	0	11.6217	5.47039	0	45.5864	56.3845	40.89	41.666
ENSBTAG00000021669	SOGA1	2.5692	3.80709	2.47548e-14	3.59069e-10	11.9597	7.35084	2.83096	6.98649	1.06902	1.30489	1.28973	1.11051
ENSBTAG00000002676	SAE1	-2.14605	5.74284	2.50162e-14	3.6286e-10	4.76307	10.0601	12.853	7.98212	39.7454	43.1092	39.1177	42.4582
ENSBTAG00000030521	IER5L	3.04181	2.15742	2.51122e-14	3.64252e-10	14.1261	8.28773	5.57295	16.2462	1.57833	1.58869	1.13074	1.28435
ENSBTAG00000015527	MYO1D	-2.79585	6.48007	2.51152e-14	3.64297e-10	2.1691	2.45431	7.44496	3.3856	33.7889	29.4758	24.1016	26.3597
ENSBTAG00000007039	FBXO25	-2.47918	5.99655	2.54947e-14	3.69801e-10	7.58663	9.29951	11.4484	7.47879	61.2341	65.0856	38.3226	39.7824
ENSBTAG00000007067	ZC3H13	1.77828	7.0678	2.65568e-14	3.85207e-10	49.8992	49.2843	42.5726	22.2947	11.9455	11.1367	11.9961	11.9438
ENSBTAG00000007159	ESR1	4.51485	3.84476	2.69071e-14	3.90288e-10	9.5357	11.1891	22.5718	32.9006	0.794234	0.62425	1.49478	0.682522
ENSBTAG00000003225	IMP4	-2.25988	5.2426	2.71477e-14	3.93777e-10	11.8765	11.945	6.55964	4.553	39.6767	34.4289	43.0409	41.7452
ENSBTAG00000006928	OAT	-2.26721	9.04458	2.81479e-14	4.08285e-10	86.2911	80.1589	55.0363	80.7326	497.134	424.591	334.165	219.315
ENSBTAG00000013557	ERAP1	-2.13311	7.31696	2.86583e-14	4.15689e-10	12.5987	20.8172	17.0413	20.4037	112.129	71.5561	77.3116	63.0113
ENSBTAG00000008877	APBA1	2.56437	3.39747	2.94257e-14	4.2682e-10	12.1059	16.5514	6.44755	5.22106	1.43177	1.59454	1.91346	1.561
ENSBTAG00000011397	UNC13B	-2.23628	5.57284	3.03838e-14	4.40716e-10	2.0768	2.68557	1.05342	3.3634	11.8587	11.0035	11.1415	11.8081
ENSBTAG00000038048	MRC1	2.18253	8.02698	3.06303e-14	4.44293e-10	100.963	91.1361	64.1971	123.473	26.089	23.6082	20.8277	15.1582
ENSBTAG00000016620	SIGLEC15	4.49164	3.13699	3.08281e-14	4.47162e-10	34.5019	43.3761	2.7223	28.3429	1.29666	1.4189	0.978115	1.00114
ENSBTAG00000016211	GCDH	-2.08967	5.20825	3.26592e-14	4.73721e-10	10.1044	8.38419	4.30523	5.47842	28.3209	29.9192	29.9337	28.5078
ENSBTAG00000019612	RNASE4	-1.87778	6.79023	3.29492e-14	4.77928e-10	31.3766	48.3654	26.1564	26.8962	143.308	135.229	97.0569	111.95
ENSBTAG00000019193	SETD5	1.71387	7.04271	3.31792e-14	4.81264e-10	56.3063	48.1785	52.517	27.9601	14.9848	12.7658	14.5366	13.7316
ENSBTAG00000007930	NCOA6	1.69745	6.28776	3.34041e-14	4.84526e-10	14.6869	23.74	20.4334	18.3193	6.01495	5.52579	6.57766	6.14207
ENSBTAG00000001249	SULT1B1	-6.02499	3.8935	3.3732e-14	4.89282e-10	1.72196	0	0	0	28.9482	12.6949	20.1371	20.961
ENSBTAG00000020731	PRRG4	-10.7242	3.18255	3.43807e-14	4.98692e-10	0	0	0	0	10.884	11.1896	9.07239	10.2044
ENSBTAG00000001126	new_gene	1.99466	6.44571	3.50975e-14	5.0909e-10	32.686	50.6815	38.2555	57.8792	12.7047	12.098	11.168	10.6596
ENSBTAG00000046357	SLC29A3*	2.69656	3.24964	3.54098e-14	5.13619e-10	45.8359	31.1176	26.0394	13.5553	4.06445	3.25452	4.40277	5.34669
ENSBTAG00000026779	LYZ	3.83785	9.83946	3.65082e-14	5.29552e-10	1132.38	1097.09	630.314	1400.92	162.815	61.6798	53.2869	31.1819
ENSBTAG00000010542	SPIRE1	2.46088	3.67112	3.78047e-14	5.48358e-10	21.7463	17.117	4.69993	13.0488	2.45472	2.44966	2.58268	2.50211
ENSBTAG00000018571	IL1RL1	-2.41295	5.38571	3.81957e-14	5.54029e-10	3.97821	4.50129	9.18134	6.3727	32.0033	29.907	40.0487	33.3927
ENSBTAG00000019543	ELOB*	-3.20395	5.30723	3.96271e-14	5.7479e-10	49.5811	20.4001	0	6.66496	148.763	169.213	139.346	151.077
ENSBTAG00000013761	STMN1*	-2.77732	6.06821	4.09665e-14	5.9422e-10	1.93239	14.5765	21.9558	20.9541	119.487	129.699	104.485	96.2311
ENSBTAG00000042916	SNORD15	3.23434	6.67004	4.30348e-14	6.24219e-10	1475.92	994.035	1637.63	1162.65	58.306	121.04	219.932	166.107
ENSBTAG00000022199	new_gene	-10.8534	3.29225	4.31641e-14	6.26096e-10	0	0	0	0	8.03657	10.8886	10.3919	10.1183
ENSBTAG00000016094	SLC36A1	2.47759	4.54747	4.35905e-14	6.3228e-10	26.0285	19.634	30.8059	38.4879	6.52646	5.39889	4.20416	5.6106
ENSBTAG00000021251	RIPK4	-10.6562	3.12479	4.36155e-14	6.32643e-10	0	0	0	0	3.59599	3.19124	3.29236	3.02644
ENSBTAG00000005385	POP5	-4.55862	3.48579	4.42505e-14	6.41854e-10	0	3.44503	0	0	20.1236	19.8016	19.3297	18.2483
ENSBTAG00000012582	IARS2	-1.7796	7.33483	4.61286e-14	6.69096e-10	28.0404	30.8077	13.4191	20.7314	87.3212	85.6801	72.3662	70.5471
ENSBTAG00000047359	Metazoa_SRP	-4.95719	7.51461	4.75781e-14	6.90121e-10	19.3633	4.86874	68.7519	44.5389	425.125	1125.03	1452.73	1619.12
ENSBTAG00000006744	TMEM131	1.73576	7.22698	4.77766e-14	6.93e-10	37.0398	44.4971	36.5319	48.6845	15.1149	13.6224	11.2899	11.3748
ENSBTAG00000018402	TSC22D2	2.08482	5.74906	4.84479e-14	7.02736e-10	20.5888	31.7084	10.6609	21.5647	5.28181	4.54623	5.00319	5.02459
ENSBTAG00000045683	PCDHGA5	4.19521	2.85374	4.90292e-14	7.11168e-10	8.74106	2.39767	16.3646	9.00849	0.646526	0.408163	0.477059	0.567231
ENSBTAG00000020018	FRK	-3.70993	5.18984	4.97509e-14	7.21637e-10	4.28837	0.808706	6.09057	0	48.7095	29.6069	28.8122	29.4385
ENSBTAG00000005370	TMTC1	2.67356	3.75189	5.07264e-14	7.35786e-10	12.5331	10.5045	2.63706	5.2623	1.2985	1.16409	1.09379	1.0587
ENSBTAG00000017605	AK2	-2.56269	6.64185	5.30252e-14	7.69131e-10	20.012	16.8715	5.85159	24.3693	120.724	104.889	107.053	76.6064
ENSBTAG00000014579	MRPL34	-2.59287	4.54026	5.32663e-14	7.72628e-10	5.45812	6.86198	3.87595	5.38053	38.2537	35.4289	30.7536	28.6393
ENSBTAG00000015473	RPS27A	-1.82728	9.34417	5.41688e-14	7.85718e-10	527.784	735.459	537.871	591.771	2614.51	2360.1	1944.56	1701.83
ENSBTAG00000005182	BoLA	-2.57941	6.87104	5.52429e-14	8.01298e-10	33.1286	28.988	10.3512	20.2478	87.6394	136.156	181.538	132.53
ENSBTAG00000027684	FOLR2*	3.34003	6.55922	5.58397e-14	8.09955e-10	216.111	157.298	55.1939	279.38	14.511	18.954	19.5072	18.0097
ENSBTAG00000018522	OAZ1	-2.04372	7.99258	5.6034e-14	8.12773e-10	122.322	101.983	38.8603	76.9514	377.567	342.125	330.831	324.502
ENSBTAG00000013163	ADAM33	2.181	4.67599	5.74514e-14	8.33333e-10	17.9166	25.2671	18.808	16.1261	3.37075	3.45987	5.41315	4.97737
ENSBTAG00000009698	ABCD3	-1.81668	6.69429	5.91871e-14	8.58509e-10	15.383	15.3336	7.41263	13.2688	54.1088	43.6264	46.111	38.2266
ENSBTAG00000017452	RCAN3	-2.41008	6.59219	5.96409e-14	8.65091e-10	12.3266	11.3645	15.0753	4.38799	52.8618	69.9392	49.6138	52.0125
ENSBTAG00000000163	DDIT4	-3.11153	5.22178	5.97907e-14	8.67264e-10	7.05867	7.09937	4.17712	0.579861	26.5711	38.5314	41.3646	41.0703
ENSBTAG00000021919	NAV1	2.59516	4.95455	5.98098e-14	8.67541e-10	17.2043	9.56246	4.07241	8.77742	1.44031	1.48194	1.87168	1.56072
ENSBTAG00000016841	ATP10B	-3.68581	4.65567	6.26309e-14	9.08462e-10	0.411896	0.93211	1.46249	0	8.58136	6.3906	11.7952	7.82379
ENSBTAG00000037400	TNRC18	1.71538	5.64016	6.57031e-14	9.53024e-10	12.1795	9.35133	7.41339	8.46877	2.50715	2.79939	2.65382	3.35111
ENSBTAG00000009783	new_gene	-4.25456	3.72805	6.7086e-14	9.73083e-10	0	2.82329	2.65787	1.84481	34.0327	38.553	45.4265	35.2664
ENSBTAG00000011245	PLXNC1	1.53587	7.95972	6.92284e-14	1.00416e-09	97.7357	91.6495	53.3463	64.4199	27.6238	25.2397	24.1649	27.6014
ENSBTAG00000000808	COX14	-2.82091	4.57713	6.97602e-14	1.01187e-09	8.17933	24.6795	11.6167	2.01577	90.7739	78.0787	77.738	65.1499
ENSBTAG00000016676	PTER	-3.44795	4.82813	7.00775e-14	1.01647e-09	5.19607	5.48733	0	0	29.4504	25.4674	25.5845	18.6086
ENSBTAG00000020957	FZD5	-3.72454	4.16615	7.1378e-14	1.03534e-09	2.15882	1.62845	1.53304	0	13.0844	18.1006	13.2358	17.1417
ENSBTAG00000043577	ND4	2.17795	11.4682	7.34648e-14	1.06561e-09	3292.58	3786.28	2373.35	3915.7	679.935	566.367	887.947	847.816
ENSBTAG00000015801	EFNB1	-2.57562	4.83319	7.42319e-14	1.07673e-09	3.77708	1.70949	5.3644	1.11702	18.4291	18.233	15.8388	16.0626
ENSBTAG00000007962	ATP9A	-2.97267	5.10688	7.51176e-14	1.08958e-09	3.02648	0	4.7282	1.19339	17.231	17.0694	18.2102	16.8491
ENSBTAG00000006779	LDHD	-10.8708	3.30701	7.65729e-14	1.11069e-09	0	0	0	0	5.4231	7.5243	5.94646	5.04084
ENSBTAG00000008756	ELF3	-3.88841	5.94173	7.69957e-14	1.11682e-09	0.903191	2.7252	0	8.01318	48.962	52.372	50.2279	51.6158
ENSBTAG00000043564	ATP8	2.36869	9.89809	7.95948e-14	1.15452e-09	6051.57	7619.94	6744.4	10563	1650.74	1111.9	1713.44	1729.17
ENSBTAG00000013009	AURKA	-3.76476	4.21945	8.0122e-14	1.16217e-09	5.89318	0	0	0	15.8986	16.4408	12.825	13.4579
ENSBTAG00000005498	SQLE	-1.95523	5.95487	8.04574e-14	1.16703e-09	11.4579	9.97266	10.0142	12.1639	45.9907	38.9468	51.2914	38.06
ENSBTAG00000003954	ASH1L	1.52179	8.52127	8.11334e-14	1.17684e-09	45.49	61.5113	47.9768	40.0269	19.0907	17.2503	16.4288	15.4806
ENSBTAG00000017033	LSR*	-4.64884	3.55488	8.28819e-14	1.2022e-09	0	0	0	1.34675	12.1143	10.4433	13.2457	13.296
ENSBTAG00000018152	MYADM*	2.4846	5.62363	8.41733e-14	1.22093e-09	76.7165	63.8262	43.2622	37.257	6.22933	7.32878	12.2816	12.5119
ENSBTAG00000038815	DIAPH2*	2.45652	3.15566	8.43662e-14	1.22373e-09	8.23852	12.429	19.5013	16.2428	2.63598	2.84186	2.56571	2.84479
ENSBTAG00000019984	GINS1	-2.52773	4.66017	8.50933e-14	1.23428e-09	5.61214	3.17503	1.4945	0.691546	14.5063	14.3602	13.5558	13.1418
ENSBTAG00000048159	new_gene	2.08765	4.35194	8.61448e-14	1.24953e-09	35.2191	31.8799	36.0144	13.8874	7.48236	6.53372	6.4065	6.49964
ENSBTAG00000000817	SYNJ2	-2.96669	4.29733	8.64105e-14	1.25338e-09	0.872462	2.30342	0.619558	0	7.16221	6.18493	6.52103	7.04806
ENSBTAG00000001123	SNRNP48	2.21744	4.52883	8.9989e-14	1.30529e-09	50.1926	30.5335	40.2422	29.5279	6.18698	7.14241	8.82115	9.92261
ENSBTAG00000026986	TTN*	4.86137	6.46208	9.11018e-14	1.32143e-09	0.348872	1.24656	1.62989	3.19477	0.0741923	0.0712901	0.0622818	0.0332468
ENSBTAG00000000745	AQP1*	-3.32679	7.30836	9.12369e-14	1.32339e-09	16.3525	18.2345	8.07816	2.10262	132.894	97.3985	121.892	69.4863
ENSBTAG00000006606	RFLNB	-3.10047	4.13248	9.27143e-14	1.34482e-09	0	2.53796	7.16776	8.29181	42.999	46.3051	45.094	49.4981
ENSBTAG00000028923	U1	-4.38517	5.79522	9.40146e-14	1.36368e-09	92.8898	40.0394	18.8467	0	397.371	468.19	1038.88	784.34
ENSBTAG00000021830	ENPP1	2.83758	5.85522	9.45791e-14	1.37187e-09	27.8223	20.0331	34.5753	54.8536	5.02902	5.10111	5.62775	4.62375
ENSBTAG00000012503	MGAT3	-3.52622	3.99803	9.81715e-14	1.42398e-09	1.17791	0.888522	3.34584	0	13.7292	16.6738	13.5419	14.6271
ENSBTAG00000005261	new_gene	-4.335	9.49242	9.82497e-14	1.42511e-09	9.23891	8.21362	25.5402	2.7648	263.692	187.282	246.412	253.091
ENSBTAG00000045916	U2	-12.5622	4.76866	1.03217e-13	1.49716e-09	0	0	0	0	97.4024	112.534	455.411	285.446
ENSBTAG00000030592	LOC107132228*	-3.37249	4.07641	1.06553e-13	1.54554e-09	51.2866	6.44779	0	0	127.604	104.598	111.265	106.968
ENSBTAG00000023453	C19orf54	3.26789	1.49718	1.07917e-13	1.56534e-09	4.64774	5.50927	0.942994	3.92715	0.437019	0.320979	0.498258	0.288994
ENSBTAG00000016845	GALNT7	-1.87993	5.99478	1.08707e-13	1.57679e-09	9.96554	8.77013	13.5638	11.4612	45.6722	43.3964	39.9058	38.3785
ENSBTAG00000002849	IRF6	-3.93172	5.03899	1.15592e-13	1.67667e-09	0	0	0.59652	4.1404	30.7013	26.7132	20.1657	18.9126
ENSBTAG00000007116	ARRDC3	2.15215	7.88012	1.17819e-13	1.70897e-09	142.839	175.403	116.767	232.089	38.5587	45.1541	34.2295	36.2523
ENSBTAG00000003764	AKIRIN2	1.40572	5.76944	1.18892e-13	1.72453e-09	45.6202	50.5203	38.5996	35.4033	17.0012	16.7093	15.5076	15.0149
ENSBTAG00000009826	GPD1L	-2.49856	5.18681	1.21387e-13	1.76071e-09	12.0102	4.02647	6.63345	5.91972	34.7459	41.5295	47.3337	33.5333
ENSBTAG00000015950	ISOC2	-4.32495	3.79999	1.21668e-13	1.7648e-09	3.76136	1.41864	0	0	18.9118	25.2581	20.2948	17.0755
ENSBTAG00000017455	ADAM9	2.66193	6.85877	1.22813e-13	1.7814e-09	71.584	51.6293	37.0105	106.159	13.5471	9.33448	10.1877	10.6446
ENSBTAG00000040308	RPS13*	-1.80895	7.99229	1.23257e-13	1.78785e-09	317.484	239.486	137.345	181.667	826.911	847.73	728.191	614.055
ENSBTAG00000015014	CENPO	-4.52404	3.45668	1.23568e-13	1.79235e-09	0	1.61286	0	0	9.34307	9.31895	8.27937	8.48745
ENSBTAG00000046664	new_gene	1.93606	4.22605	1.25281e-13	1.8172e-09	20.7049	14.0564	22.0546	17.349	5.03477	4.5355	5.64791	4.50597
ENSBTAG00000007409	MILR1	1.92189	5.71134	1.25756e-13	1.8241e-09	47.51	64.2975	63.507	75.762	17.7644	19.569	16.5262	14.9619
ENSBTAG00000021395	PSME1	-3.25654	7.00685	1.27053e-13	1.84291e-09	43.5578	22.8568	2.6897	27.07	294.92	234.075	199.489	173.377
ENSBTAG00000003588	ZFAND1	1.56424	5.60013	1.27319e-13	1.84677e-09	28.4997	25.9768	21.0816	20.7783	8.74418	9.11332	8.14044	6.56414
ENSBTAG00000046103	new_gene	3.05144	1.61718	1.28623e-13	1.86568e-09	2.7865	10.5096	4.61712	3.20471	0.667907	0.572648	0.655203	0.636014
ENSBTAG00000007164	FGFR3	-3.38991	4.26091	1.3325e-13	1.9328e-09	1.38866	0	2.95837	0	9.97164	11.9474	9.94678	10.3477
ENSBTAG00000014228	TFEC	3.40576	6.1638	1.4349e-13	2.08132e-09	95.9393	70.4896	43.3548	145.548	14.8414	8.39507	5.98406	5.87868
ENSBTAG00000009541	SUCLG2	-2.28433	8.09668	1.46889e-13	2.13063e-09	62.1215	22.4927	41.7613	33.8853	215.365	231.813	177.906	158.629
ENSBTAG00000023374	FUT1	-11.4614	3.81091	1.51484e-13	2.19728e-09	0	0	0	0	10.0375	3.7762	9.54584	6.33414
ENSBTAG00000006882	IQGAP3	-3.61143	3.83813	1.53427e-13	2.22546e-09	0	0	1.37056	0	4.41797	3.97823	4.16158	4.43214
ENSBTAG00000012276	new_gene	-3.62961	4.89384	1.56159e-13	2.26509e-09	14.7387	2.77944	0	0.908074	52.4685	53.0719	46.4239	33.6408
ENSBTAG00000001855	COQ9	-2.2543	5.27004	1.64107e-13	2.38037e-09	5.91892	11.6084	2.52191	9.33566	37.5153	39.7732	35.1252	33.9034
ENSBTAG00000010798	SLC23A1	-4.39749	4.51566	1.66289e-13	2.41203e-09	0	0	3.38237	0	25.5187	17.802	11.9383	18.2466
ENSBTAG00000012703	GLO1	-1.89222	5.85305	1.66292e-13	2.41206e-09	19.2357	14.51	6.82989	8.53304	48.2698	42.1367	41.3986	42.9089
ENSBTAG00000037962	MAML2	2.45296	3.19756	1.71077e-13	2.48148e-09	12.5713	8.98374	4.22868	5.21794	1.31858	1.09952	1.35054	1.62424
ENSBTAG00000036127	AS3MT*	-2.89075	4.56072	1.76977e-13	2.56705e-09	4.28999	5.39341	6.09286	0	27.7791	30.6571	26.3986	22.7057
ENSBTAG00000032790	LOC619094*	-4.60815	3.53271	1.80994e-13	2.62532e-09	6.08207	4.58785	0	0	53.2649	54.946	45.7786	59.9339
ENSBTAG00000034433	new_gene	-11.3096	3.68118	1.8184e-13	2.6376e-09	0	0	0	0	42.2859	27.3984	36.8089	16.6657
ENSBTAG00000021092	ATP6V0D2	5.51037	5.41272	1.82989e-13	2.65426e-09	70.7483	61.4088	12.388	53.0236	1.57702	2.02049	0.349096	0.320591
ENSBTAG00000014407	INO80D	1.64962	4.78619	1.90371e-13	2.76133e-09	16.5698	20.1071	19.9522	13.1385	6.40148	5.63228	5.32337	5.02553
ENSBTAG00000017611	CCSER2	1.45378	5.83617	1.92379e-13	2.79045e-09	29.0381	37.6955	30.6913	26.6282	13.0506	11.365	10.9578	10.3934
ENSBTAG00000030297	HAVCR1*	-12.306	4.54256	1.96135e-13	2.84494e-09	0	0	0	0	133.852	29.9406	34.7173	41.9726
ENSBTAG00000011139	BCHE	-4.43652	6.26092	1.98905e-13	2.88512e-09	5.57027	0	1.31853	5.0335	91.1867	49.018	100.013	30.7587
ENSBTAG00000014485	POF1B	-3.16646	5.46567	2.02576e-13	2.93837e-09	3.85692	5.81874	7.53197	0	40.6444	42.1345	32.5687	31.4765
ENSBTAG00000002978	PRKG2	-6.08668	3.94788	2.03602e-13	2.95324e-09	1.03694	0	0	0	21.4234	10.856	8.84246	11.1691
ENSBTAG00000011125	MYO9B	1.79767	7.62143	2.12451e-13	3.08161e-09	49.891	41.9619	35.0746	36.8864	9.80357	9.05963	12.9928	15.1042
ENSBTAG00000021647	FCAR	-10.8354	3.27696	2.16103e-13	3.13457e-09	0	0	0	0	13.532	13.1023	18.465	18.1273
ENSBTAG00000023792	RPS19	-3.17329	4.0576	2.18248e-13	3.16569e-09	12.9973	9.80418	0	4.27085	51.1672	61.2731	58.5649	52.3098
ENSBTAG00000045834	RASSF7	-3.76003	3.67831	2.25103e-13	3.26512e-09	0	0.934341	2.63878	0	11.8215	12.1444	11.6468	12.5725
ENSBTAG00000016507	SERHL2	-10.6742	3.13996	2.27157e-13	3.29492e-09	0	0	0	0	13.33	15.3649	12.1716	11.2502
ENSBTAG00000043377	SNORD16	2.98969	1.73985	2.36188e-13	3.42591e-09	135.543	73.0311	178.755	76.3524	13.0989	12.8711	16.2745	15.5075
ENSBTAG00000014840	MTX1	-2.98816	4.04148	2.4448e-13	3.54618e-09	3.46911	2.61684	0	4.27475	22.3262	21.9199	23.6122	20.1428
ENSBTAG00000021288	PSMB4	-1.95361	6.7275	2.48963e-13	3.6112e-09	54.9735	72.1848	30.363	29.1032	206.128	191.106	164.409	140.932
ENSBTAG00000014713	RARRES1	2.09493	7.1245	2.49622e-13	3.62077e-09	265.08	238.568	111.646	275.729	50.3872	51.1485	58.3168	49.9068
ENSBTAG00000023416	PPP2R3A	1.94818	4.2566	2.64321e-13	3.83397e-09	5.11808	6.13169	6.84138	4.15498	1.49721	1.15525	1.62216	1.53579
ENSBTAG00000014669	NDUFA12	-2.12567	5.1972	2.64705e-13	3.83955e-09	23.9068	24.7961	14.8548	16.2023	104.091	90.1707	77.0725	73.988
ENSBTAG00000016651	ISL2	3.8391	2.43558	2.65485e-13	3.85086e-09	10.8435	15.541	1.54004	12.8272	0.535286	0.720782	0.943922	0.622998
ENSBTAG00000001529	WHSC1L1	1.77571	7.40329	2.79196e-13	4.04974e-09	49.4393	48.0557	60.0843	28.9475	14.3079	13.1984	13.5505	13.6414
ENSBTAG00000006506	GIT2	1.44999	6.59933	2.83236e-13	4.10833e-09	46.3113	40.6105	48.9192	39.9464	17.8182	16.1003	15.6513	15.8335
ENSBTAG00000000843	NDRG2	2.38721	4.56912	2.89862e-13	4.20446e-09	50.0645	32.892	29.8179	42.9848	5.78733	8.66124	9.9136	5.62345
ENSBTAG00000039782	ZNF12	1.73526	4.68972	2.97818e-13	4.31986e-09	27.2644	27.4216	13.5528	17.9179	6.13135	5.98612	6.17212	7.1278
ENSBTAG00000012738	ZNF827	2.48466	4.93069	2.9784e-13	4.32017e-09	14.588	27.7303	8.28744	20.7081	3.28595	2.58289	3.34548	3.61668
ENSBTAG00000033457	new_gene	1.69345	6.25421	3.06804e-13	4.4502e-09	97.5006	56.999	86.5471	67.881	26.823	24.2118	23.2535	22.3965
ENSBTAG00000014828	CACNA1A	3.47564	1.92271	3.16986e-13	4.59788e-09	2.2744	1.52501	0.717826	2.49119	0.101648	0.160345	0.231363	0.145192
ENSBTAG00000038640	HIGD1A*	-3.57604	4.43247	3.31066e-13	4.80212e-09	11.3902	0	4.85308	0	52.5165	30.4832	40.0832	37.4358
ENSBTAG00000019700	PC	-10.7043	3.16563	3.36533e-13	4.88141e-09	0	0	0	0	3.77502	2.65856	3.4797	2.54511
ENSBTAG00000017339	RUNX1T1	2.83154	2.3139	3.4311e-13	4.97681e-09	4.30662	4.87288	3.05824	3.98007	0.383854	0.553018	0.767557	0.571718
ENSBTAG00000004272	ISG12(B)*	-11.8553	4.14991	3.48495e-13	5.05493e-09	0	0	0	0	75.8164	22.8045	23.3365	29.9227
ENSBTAG00000022991	NBEA	2.10823	6.58088	3.49879e-13	5.075e-09	16.5476	19.2908	26.554	10.2747	4.71892	3.97059	4.16446	4.17993
ENSBTAG00000042377	SNORD33	4.18727	3.54601	3.56056e-13	5.16459e-09	602.769	757.805	174.387	99.0335	26.5311	16.1887	23.4544	17.1019
ENSBTAG00000024542	PIGC*	-2.07239	5.24389	3.65856e-13	5.30674e-09	14.5766	12.9946	7.52815	4.57208	45.0548	36.1647	38.9253	36.9137
ENSBTAG00000018742	MTCH2	-1.56695	7.0726	3.80476e-13	5.51881e-09	30.1821	28.0211	29.6766	20.5983	86.6941	76.9474	88.6276	69.6484
ENSBTAG00000035041	5S_rRNA	7.67922	5.88275	3.88142e-13	5.63e-09	797.313	541.289	2060.94	770.261	0.145775	1.31533	10.4277	8.873
ENSBTAG00000021367	ANP32B*	2.30041	5.62202	3.88927e-13	5.64139e-09	173.209	304.864	133.934	121.42	27.2348	31.4586	40.3232	45.9044
ENSBTAG00000000120	USP43	-10.7496	3.20414	3.94352e-13	5.72007e-09	0	0	0	0	3.87556	3.99863	3.00373	4.60006
ENSBTAG00000011997	ZMIZ2	1.7212	5.41538	4.03479e-13	5.85246e-09	25.7382	27.7986	17.8619	16.4343	6.21377	5.21388	7.48884	7.32249
ENSBTAG00000013303	ACSS2	-2.25555	5.85054	4.12579e-13	5.98446e-09	4.58359	12.8422	4.64989	4.19569	32.1716	29.0335	27.6434	35.0043
ENSBTAG00000011880	CHAF1B	-3.70849	3.63169	4.20107e-13	6.09365e-09	0.840764	1.90263	0	0	8.39308	7.92579	7.29361	7.93375
ENSBTAG00000004040	UGT2A3	-5.33956	5.99661	4.21442e-13	6.11301e-09	0	0	3.85148	0	56.1065	21.6926	55.7423	31.7316
ENSBTAG00000025540	ALKBH7	-4.03954	3.54671	4.26822e-13	6.19105e-09	2.53014	0	0	2.49418	22.1582	24.5011	20.8731	21.8049
ENSBTAG00000000484	HYAL2	-3.75	4.15127	4.32078e-13	6.26729e-09	0.948803	0	0	2.33829	10.777	12.2697	15.4388	15.28
ENSBTAG00000022109	SCOC	-1.98059	5.71984	4.33173e-13	6.28318e-09	10.0509	9.09794	9.2786	12.385	52.5323	37.8083	38.6809	39.5066
ENSBTAG00000038079	C16H1orf21*	1.52917	5.35179	4.34633e-13	6.30435e-09	52.2962	51.6585	30.9474	36.8235	17.1765	14.8698	13.0442	14.0079
ENSBTAG00000046838	new_gene	2.8519	3.94862	4.35659e-13	6.31923e-09	8.94043	32.8769	23.0145	14.8725	2.30888	3.20779	3.37135	2.257
ENSBTAG00000009504	REEP4	-2.59246	4.76056	4.36136e-13	6.32615e-09	6.98505	8.78165	0	2.29525	24.6905	25.959	25.8013	23.8561
ENSBTAG00000013705	NFKBIE	-3.76279	3.68682	4.40659e-13	6.39176e-09	3.04103	0.764642	0	0	11.3671	9.60177	8.71756	10.0772
ENSBTAG00000004037	JUN	2.13627	6.80726	4.46887e-13	6.4821e-09	136.238	132.864	42.8448	85.8572	26.1543	19.119	23.0326	20.2123
ENSBTAG00000010242	LAMP1	2.41799	8.31694	4.4745e-13	6.49026e-09	324.139	240.315	124.955	361.528	46.1463	47.5413	51.8225	53.34
ENSBTAG00000003069	MAN1C1	2.7339	4.39575	4.4854e-13	6.50608e-09	32.1931	22.2604	9.52548	20.2755	2.63233	2.21558	4.48278	3.06713
ENSBTAG00000037756	TET1	1.71413	4.85069	4.5e-13	6.52725e-09	7.26303	8.42873	7.33975	5.64522	2.38515	2.57851	2.00478	1.79463
ENSBTAG00000023207	FAM3D	-10.8051	3.25122	4.52375e-13	6.5617e-09	0	0	0	0	16.7711	18.0186	12.1558	19.6479
ENSBTAG00000047449	LOC100300483*	-11.3566	3.72122	4.54291e-13	6.58948e-09	0	0	0	0	24.248	48.0923	20.7687	36.3231
ENSBTAG00000034609	new_gene	-3.44757	4.91045	4.55105e-13	6.6013e-09	1.2219	9.21706	1.7354	0	32.6135	25.2462	30.8678	35.2115
ENSBTAG00000014324	ANTXR2	1.50195	7.52348	4.74955e-13	6.88922e-09	71.2209	105.819	60.5377	76.3252	28.963	26.968	28.4656	26.9254
ENSBTAG00000026163	new_gene	-3.19127	5.63164	4.76207e-13	6.90739e-09	15.5033	4.67781	26.4223	10.6981	170.671	79.831	165.666	121.752
ENSBTAG00000024185	new_gene	-3.49433	5.2004	4.77328e-13	6.92364e-09	0	0	34.5523	23.9825	194.322	225.159	142.265	209.027
ENSBTAG00000008371	FBXL20	1.58687	5.49527	5.05732e-13	7.33564e-09	29.3066	31.7784	16.9093	16.8525	8.28291	8.25527	7.34003	7.01043
ENSBTAG00000016133	MRPS7	-3.12646	4.16946	5.10051e-13	7.39828e-09	3.31749	8.75863	0	0	24.4514	24.633	23.4433	20.8796
ENSBTAG00000005456	TTK	-3.80853	4.02106	5.17505e-13	7.50642e-09	2.90154	0	0	0	8.8699	7.81123	5.9835	7.0521
ENSBTAG00000007153	C1QA	-2.18811	7.3909	5.21258e-13	7.56085e-09	82.2661	51.0233	68.8049	29.7355	277.058	321.177	197.404	241.465
ENSBTAG00000017177	RBM25	1.92497	7.45673	5.22042e-13	7.57223e-09	82.8983	146.084	125.157	63.5219	30.0724	25.7699	27.9852	26.2923
ENSBTAG00000002882	LMNB1	-3.2497	5.37961	5.39564e-13	7.82637e-09	11.469	3.93244	2.96162	0	36.4387	37.8348	33.0916	41.3814
ENSBTAG00000021482	APH1A	-2.2178	5.53927	5.48102e-13	7.95022e-09	15.0444	7.56559	2.84892	7.90965	37.656	32.6524	40.6312	39.1145
ENSBTAG00000006564	PSMA1*	-1.82612	6.23801	5.59878e-13	8.12104e-09	39.4308	35.9402	21.0006	17.8155	121.941	93.3865	91.1701	85.7263
ENSBTAG00000020119	RNF43	-3.67936	3.6157	5.61786e-13	8.14871e-09	1.8782	0.472257	0	0	6.1239	5.78835	5.77407	5.43821
ENSBTAG00000006065	PCNA	-2.61827	6.13568	5.65266e-13	8.19918e-09	18.1361	9.36033	1.35567	9.8801	60.6195	61.3005	50.5785	57.3064
ENSBTAG00000009535	RPS2	-1.99698	10.3517	5.86433e-13	8.50621e-09	686.368	552.768	365.556	611.936	2701.99	2547.97	1962.27	1710.38
ENSBTAG00000019848	UNG	-2.99967	4.43487	5.93986e-13	8.61577e-09	0.926113	5.58872	1.97297	0	16.2212	16.1596	17.597	13.7564
ENSBTAG00000014225	SLC5A9	-10.6307	3.10313	6.32708e-13	9.17743e-09	0	0	0	0	4.91759	6.17906	6.36146	5.94228
ENSBTAG00000038896	RPS26	-1.76204	8.49795	6.49599e-13	9.42244e-09	178.793	147.334	107.76	92.5689	580.976	422.522	427.285	334.812
ENSBTAG00000003014	TRPV2	2.44275	6.24587	6.69729e-13	9.71442e-09	83.7399	53.0152	22.8306	56.7528	11.0659	7.10475	9.65427	11.5007
ENSBTAG00000001847	CNTLN	2.13473	4.72967	6.80927e-13	9.87685e-09	6.30565	11.2967	8.67574	12.6263	2.68044	2.4242	2.3778	1.80456
ENSBTAG00000039709	PARPBP	-3.98967	3.88839	6.81436e-13	9.88423e-09	4.17975	0	0	0	15.1311	12.8025	9.81758	10.7154
ENSBTAG00000043550	cytb	2.25517	11.5277	6.93446e-13	1.00584e-08	3713.65	4475.04	2933.85	5681.64	838.786	747.499	945.816	1061.78
ENSBTAG00000004243	LYPLA1*	-2.53026	6.43993	7.1079e-13	1.031e-08	14.8801	8.86139	2.78072	13.5106	73.4268	57.4	56.8697	47.0407
ENSBTAG00000038173	H2BFS	-4.58969	7.36842	7.2932e-13	1.05788e-08	11.2451	0	41.9234	16.6278	552.126	589.941	300.725	383.58
ENSBTAG00000018914	RAB25	-4.08823	3.58855	7.35285e-13	1.06653e-08	0	3.98721	0	0	15.5916	18.0203	16.7656	14.0188
ENSBTAG00000020938	TWF1	-2.15232	5.95315	7.40089e-13	1.0735e-08	10.7123	19.6242	21.7345	15.0857	103.465	78.2229	67.3614	61.4708
ENSBTAG00000025398	new_gene	-7.15151	5.77616	7.42301e-13	1.07671e-08	3.83355	2.89174	0	0	483.148	202.728	81.6536	51.6477
ENSBTAG00000001915	APOH	-6.26001	4.08466	7.48002e-13	1.08498e-08	0	1.21926	0	0	29.9956	32.2082	16.7146	11.763
ENSBTAG00000034580	TMSB4X	2.51852	3.3522	7.61586e-13	1.10468e-08	112.451	339.297	119.781	124.709	33.6819	26.6438	32.7989	27.5682
ENSBTAG00000004179	PSMD9	-3.43331	3.67065	7.63414e-13	1.10733e-08	0	4.16915	0	1.81615	19.2672	17.1448	17.7795	16.8076
ENSBTAG00000047991	TAF4*	2.08342	4.71507	7.64325e-13	1.10865e-08	11.0175	17.1104	23.4715	12.4581	4.28941	3.91632	3.45305	3.8702
ENSBTAG00000012537	CASP6	-2.15493	6.36921	7.65936e-13	1.11099e-08	19.4243	19.1606	14.8548	33.1411	117.556	110.55	92.2379	88.978
ENSBTAG00000025121	EMC6	-4.65502	3.573	7.68937e-13	1.11534e-08	2.86215	2.15899	0	0	30.5604	30.743	22.051	21.1282
ENSBTAG00000031825	new_gene	-13.0144	5.17172	7.69698e-13	1.11645e-08	0	0	0	0	377.76	113.223	52.9762	48.5716
ENSBTAG00000038235	NOD1	4.324	3.74998	7.96269e-13	1.15499e-08	11.6956	12.3511	2.4916	15.8528	0.620117	0.335705	0.87767	0.315615
ENSBTAG00000004258	EEF2	-1.60687	10.0723	8.09534e-13	1.17423e-08	222.441	162.844	138.481	146.676	520.498	541.953	522.711	451.754
ENSBTAG00000014393	CLK2	1.59421	6.12363	8.17895e-13	1.18636e-08	50.0075	59.2772	60.877	35.2119	18.4248	14.8869	17.3228	17.586
ENSBTAG00000017063	EPB41L4B	-2.92503	4.50467	8.24896e-13	1.19651e-08	4.8479	2.08965	0.983605	0	13.7488	13.6223	12.1111	10.4718
ENSBTAG00000004208	PLEKHG6	-10.9359	3.36225	8.633e-13	1.25222e-08	0	0	0	0	7.77872	4.36838	4.46419	7.0533
ENSBTAG00000012977	COMTD1	-5.26182	3.24143	9.21589e-13	1.33677e-08	1.89193	0	0	0	12.3143	13.3763	13.5201	13.6697
ENSBTAG00000001488	OTC	-4.54291	6.69901	9.42465e-13	1.36704e-08	0.901047	4.75777	9.59785	0	84.0001	122.599	80.2141	72.3537
ENSBTAG00000015598	RPS10*	-1.51779	8.60816	9.63169e-13	1.39708e-08	384.363	331.028	300.886	265.528	985.219	1045.87	879.342	762.839
ENSBTAG00000045203	SNORA84	-4.25737	3.75063	9.72531e-13	1.41066e-08	42.8031	0	0	0	121.3	153.037	144.473	172.683
ENSBTAG00000008059	CHRM3	-10.5775	3.05792	9.75064e-13	1.41433e-08	0	0	0	0	6.2227	7.72874	6.20047	5.92556
ENSBTAG00000002026	RPL5*	-1.75437	9.55807	9.88266e-13	1.43348e-08	347.077	416.902	258.524	340.284	1396.21	1305	1051.69	879.351
ENSBTAG00000010701	NACA*	-1.4517	7.71361	1.03741e-12	1.50477e-08	147.228	123.397	101.646	106.836	364.997	354.445	302.485	289.759
ENSBTAG00000017710	ECHS1	-1.91436	6.3652	1.04318e-12	1.51313e-08	32.3162	32.1775	15.605	14.017	77.6608	86.8193	100.375	75.5197
ENSBTAG00000012659	LRIF1	1.46198	5.97337	1.05331e-12	1.52783e-08	20.3529	26.1898	16.1535	18.2933	8.41277	7.83505	6.46873	6.80307
ENSBTAG00000021557	FUT2	-10.6163	3.09102	1.06419e-12	1.5436e-08	0	0	0	0	12.66	8.76643	12.2727	12.3319
ENSBTAG00000000064	FEN1	-4.37455	3.84271	1.07872e-12	1.56468e-08	0	0	2.04897	0	9.0385	8.8487	12.2265	12.9969
ENSBTAG00000007439	TENM4	2.9389	2.96713	1.12302e-12	1.62894e-08	2.72579	1.88479	1.45174	3.35881	0.295281	0.356885	0.415922	0.201691
ENSBTAG00000007794	KRT20	-6.78486	8.7171	1.12414e-12	1.63057e-08	4.67103	0	13.2681	0	813.326	539.109	373.236	324.038
ENSBTAG00000031205	new_gene	-2.5938	4.53207	1.12958e-12	1.63846e-08	7.1879	3.61467	5.10431	10.6286	44.5841	48.1433	45.6474	35.6487
ENSBTAG00000008101	PCSK5	-1.82167	6.1745	1.13159e-12	1.64137e-08	3.6083	6.80457	5.63716	6.22477	22.6448	18.6855	22.9457	18.1193
ENSBTAG00000016830	DAXX	-2.39391	4.96346	1.13215e-12	1.64218e-08	5.62902	5.18969	1.33244	0.924835	16.6897	14.2487	16.083	14.8347
ENSBTAG00000000330	ALDH16A1	-2.94439	5.52606	1.15282e-12	1.67216e-08	10.6096	3.4299	0	2.98823	29.2354	30.2188	29.9284	29.5018
ENSBTAG00000004010	PAPPA	3.313	4.46656	1.16863e-12	1.6951e-08	13.1601	16.3315	3.91901	10.8806	0.807209	0.801663	1.86046	0.88692
ENSBTAG00000010828	LOC617313*	-10.7776	3.22788	1.17028e-12	1.69749e-08	0	0	0	0	23.2918	14.3337	18.0847	12.642
ENSBTAG00000009026	PACS1	1.84494	4.85846	1.17819e-12	1.70897e-08	21.8983	29.0497	19.8404	11.1657	5.49479	4.85967	5.88353	6.03436
ENSBTAG00000020873	MAT2A	1.45964	8.13414	1.18245e-12	1.71514e-08	177.668	167.652	105.059	144.843	52.0757	52.4326	56.3564	54.9424
ENSBTAG00000030921	FAM3B	-3.75325	4.57355	1.20953e-12	1.75442e-08	7.88479	3.96512	5.59919	0	69.7253	34.3851	65.3168	39.3296
ENSBTAG00000012907	ODF2L	1.76017	4.99624	1.23587e-12	1.79264e-08	25.4855	36.8466	27.9009	28.787	10.9306	9.07991	6.77346	9.07753
ENSBTAG00000018631	SAP18	-1.6333	6.16662	1.24229e-12	1.80194e-08	20.7932	17.7307	13.4818	12.9224	56.4136	52.6481	46.8726	43.2686
ENSBTAG00000021540	WDR11	1.73612	6.97156	1.2436e-12	1.80385e-08	53.662	58.9648	23.4041	42.9025	14.0253	13.0379	13.3915	12.6604
ENSBTAG00000043549	new_gene	2.78923	2.24403	1.2452e-12	1.80617e-08	110.006	165.961	292.943	189.774	38.2142	28.252	22.289	27.2921
ENSBTAG00000043584	ATP6	2.23103	11.8722	1.24682e-12	1.80851e-08	8242.46	10301.5	5863.08	11462.8	1883.21	1453.19	2177.63	2236.89
ENSBTAG00000008570	RPS14*	-2.09957	8.46824	1.26511e-12	1.83504e-08	254.557	221.112	194.462	372.606	1293.88	1285.46	1074.48	986.157
ENSBTAG00000002129	KLF5*	-1.59503	6.69436	1.26836e-12	1.83976e-08	21.9243	19.1493	11.8816	9.9532	46.9133	46.7405	45.4082	44.7468
ENSBTAG00000017545	FCHO2	1.65872	6.56812	1.28592e-12	1.86522e-08	22.7986	37.8346	24.2848	32.4008	10.9315	9.80228	8.84888	8.39175
ENSBTAG00000042680	SNORA54	2.73956	4.72578	1.2987e-12	1.88377e-08	447.403	244.387	679.247	326.981	65.1579	55.2373	86.3674	54.6144
ENSBTAG00000008934	ESPL1	-3.5733	4.0214	1.36693e-12	1.98273e-08	0.288917	0.871748	0	0.142405	3.39655	3.09895	3.60775	4.58746
ENSBTAG00000009441	RBBP6	1.92028	7.26092	1.3685e-12	1.98501e-08	56.1682	67.0151	50.3143	23.1612	15.0081	12.5951	11.3016	12.0935
ENSBTAG00000044155	BSPRY	-5.23942	3.22251	1.38585e-12	2.01017e-08	1.3042	0	0	0	10.0984	8.27515	9.70878	7.95858
ENSBTAG00000043559	ND4L	2.30871	8.94795	1.38697e-12	2.01181e-08	2383.19	3026.68	1597.08	3920.77	563.655	456.46	633.793	602.392
ENSBTAG00000006307	HSD17B11	-1.69055	7.15909	1.41682e-12	2.05509e-08	37.2522	41.7246	40.0814	36.1663	164.885	129.37	120.472	97.0186
ENSBTAG00000031769	H2B*	-3.40464	4.91174	1.52616e-12	2.21369e-08	3.34085	5.04018	23.7243	0	96.3077	83.5813	82.6904	75.8473
ENSBTAG00000013802	DAB1	-10.4636	2.96157	1.58104e-12	2.29329e-08	0	0	0	0	8.12553	7.05404	6.54991	7.59801
ENSBTAG00000043171	7SK	-2.61066	7.93386	1.5969e-12	2.3163e-08	199.093	126.715	265.089	257.595	868.863	1769.05	1255.89	1488.81
ENSBTAG00000017889	CCT5	-1.75447	6.27467	1.63217e-12	2.36746e-08	14.5341	23.2972	18.0618	9.85015	54.1946	52.7103	58.9547	53.7942
ENSBTAG00000016385	F10	-11.8078	4.10951	1.63623e-12	2.37335e-08	0	0	0	0	19.2361	20.2583	23.4926	5.36151
ENSBTAG00000016079	COX4I1	-1.62007	7.422	1.68494e-12	2.444e-08	87.4472	71.2407	59.6146	82.7561	219.374	269.765	225.71	222.822
ENSBTAG00000039163	HIST1H1D	-3.12689	7.33696	1.69131e-12	2.45325e-08	3.6293	3.91096	12.5181	12.2664	96.2101	81.0412	64.7145	67.808
ENSBTAG00000018598	HSPB6	4.77974	1.41745	1.71013e-12	2.48055e-08	18.9761	16.359	3.85011	3.34042	0.173472	0.204768	0.447549	0.566362
ENSBTAG00000047418	SLC25A6	-1.82407	8.48873	1.71299e-12	2.48469e-08	175.965	110.435	82.9716	101.997	349.051	497.965	403.903	392.86
ENSBTAG00000010945	SEC24B	1.45665	6.6256	1.77594e-12	2.57599e-08	44.0179	52.9071	26.1058	31.2328	15.5829	13.6797	13.2928	12.9608
ENSBTAG00000003296	TWNK	-2.8133	4.04218	1.84426e-12	2.6751e-08	0.534085	1.61149	1.1378	0.526494	6.71821	7.3585	6.53294	6.19442
ENSBTAG00000010830	LRP1	2.07418	9.28352	1.86398e-12	2.7037e-08	102.517	91.5902	39.4865	67.1921	13.6742	17.0241	20.9578	18.2073
ENSBTAG00000008274	MUC5B	4.87177	1.57412	1.86901e-12	2.711e-08	0.74491	1.04354	1.13353	0.367161	0.00939739	0.0112535	0.0507415	0.0371101
ENSBTAG00000000562	TOMM20*	-1.89418	6.03006	1.95783e-12	2.83984e-08	24.8053	13.6082	8.80744	16.1166	64.5259	63.7254	52.6151	52.4751
ENSBTAG00000047383	new_gene	-4.18504	6.23085	1.98617e-12	2.88094e-08	4.34566	3.27804	0	0.713982	35.6556	55.008	28.6181	16.4138
ENSBTAG00000018007	NR2F2	2.14467	3.2201	2.00348e-12	2.90605e-08	9.40961	4.73193	6.23654	6.18391	1.41072	1.40257	1.73236	1.43073
ENSBTAG00000005211	RPL4*	-1.70519	9.98438	2.01681e-12	2.92538e-08	404.385	370.992	244.478	346.114	1354.89	1194.9	1026.19	901.893
ENSBTAG00000019906	VPS25	-2.02569	5.128	2.04325e-12	2.96373e-08	8.76087	14.5388	6.22132	14.6818	48.6459	50.5585	47.4274	43.8368
ENSBTAG00000012788	COX6A1*	-2.71968	7.0274	2.06553e-12	2.99604e-08	82.6543	124.696	26.9019	23.7648	426.738	413.892	393.337	359.661
ENSBTAG00000008545	ATF3	2.33712	3.46388	2.14399e-12	3.10986e-08	12.3715	16.5107	6.75796	12.1957	2.40112	1.79711	3.14227	2.17049
ENSBTAG00000006674	SLC13A1	-12.5857	4.78923	2.15243e-12	3.1221e-08	0	0	0	0	51.8877	17.2523	10.4664	6.83129
ENSBTAG00000000590	POLE	-3.67882	3.90456	2.21742e-12	3.21636e-08	1.10182	0.207782	0	0	2.80517	3.23752	2.94767	3.75573
ENSBTAG00000005685	HSD11B2	-11.1949	3.58288	2.2296e-12	3.23404e-08	0	0	0	0	7.15829	10.4008	6.1967	14.0402
ENSBTAG00000008003	SMG7	1.3936	6.71869	2.26659e-12	3.28769e-08	23.8919	27.6505	27.4249	26.9399	10.9894	10.1063	10.4186	9.73338
ENSBTAG00000021102	GALM	-2.49698	6.8584	2.31248e-12	3.35425e-08	27.8803	21.688	5.56834	10.3065	103.271	97.6247	90.4377	59.644
ENSBTAG00000006715	FBXO8	-3.45082	4.61599	2.32779e-12	3.37646e-08	8.03098	2.59627	0	0	28.4465	25.5477	20.0775	18.6562
ENSBTAG00000017299	KLC1*	1.58121	6.1618	2.43154e-12	3.52695e-08	60.6468	63.2035	39.1001	29.8924	15.3426	14.4724	15.5217	17.4428
ENSBTAG00000011287	ATXN7	1.69348	4.64126	2.45183e-12	3.55638e-08	17.7878	13.4178	18.1895	13.6773	5.77591	4.53069	4.30356	5.13467
ENSBTAG00000015091	new_gene	-11.0632	3.47071	2.48369e-12	3.60259e-08	0	0	0	0	26.7256	10.7279	17.1476	13.6969
ENSBTAG00000031950	RAB3IP*	-3.5801	3.81973	2.51378e-12	3.64624e-08	4.22394	0.796555	0	0	13.8623	11.9169	10.6685	9.42542
ENSBTAG00000018229	NFIX	2.1977	3.24984	2.52057e-12	3.65609e-08	18.6611	9.67763	14.9082	8.62308	2.94274	2.73284	2.31064	3.0662
ENSBTAG00000022570	LOC782922*	4.03831	4.46429	2.56333e-12	3.71811e-08	26.2484	59.3994	27.4113	49.4675	4.82956	1.88823	0.775853	2.71157
ENSBTAG00000021673	NDC80	-3.72728	3.66139	2.60211e-12	3.77437e-08	2.55398	0	0.604548	0	8.93947	8.82274	6.7847	8.0927
ENSBTAG00000017296	POLN	2.95094	1.49507	2.64363e-12	3.83458e-08	6.05189	1.5217	3.82009	2.98294	0.4303	0.457136	0.529844	0.386338
ENSBTAG00000011677	HIST1H1C	-1.57565	7.85463	2.65472e-12	3.85068e-08	200.992	158.302	165.819	180.653	605.613	589.395	439.559	504.718
ENSBTAG00000016554	C3orf52	-4.75741	3.66563	2.65579e-12	3.85223e-08	2.02952	0	1.44122	0	23.4883	25.3562	14.9865	16.0419
ENSBTAG00000017175	RNF216	1.502	5.81739	2.67743e-12	3.88361e-08	23.7345	32.3137	27.9538	21.9705	8.90647	9.78175	8.72614	10.2651
ENSBTAG00000002735	C25H16ORF13	-2.62424	4.33292	2.67983e-12	3.8871e-08	14.0563	6.05888	0	2.96926	34.7312	32.1409	29.7462	28.2552
ENSBTAG00000010932	DNAJC12	-11.162	3.55513	2.72642e-12	3.95468e-08	0	0	0	0	17.7816	18.1546	10.159	7.73766
ENSBTAG00000021820	DDX39A	-3.01644	5.92288	2.73715e-12	3.97024e-08	20.0275	9.44202	0	6.16963	79.5462	67.2007	62.0801	57.2641
ENSBTAG00000034848	F2RL1	-3.10456	4.00795	2.83527e-12	4.11256e-08	2.85569	0	4.0558	1.40755	21.6416	16.8252	14.8938	17.4904
ENSBTAG00000016912	TSFM	-3.04003	3.94669	2.83678e-12	4.11475e-08	1.55287	7.0282	1.10273	0	17.7447	18.5213	18.2296	18.5285
ENSBTAG00000005231	new_gene	3.62315	2.58441	2.84516e-12	4.1269e-08	5.6112	5.77181	7.24483	2.26286	0.382385	0.177245	0.528266	0.577273
ENSBTAG00000036262	GBE1	1.59214	5.87831	2.91262e-12	4.22475e-08	43.9461	39.1274	23.5333	34.7992	14.321	12.2713	10.1044	10.2851
ENSBTAG00000003152	new_gene	-6.70692	6.58725	2.92865e-12	4.24801e-08	4.12972	3.11515	0	1.01775	301.104	379.409	27.3337	81.4322
ENSBTAG00000017517	ZNF236	1.37575	5.49583	2.96112e-12	4.29511e-08	11.4183	11.1738	10.7382	10.7997	4.61314	4.21923	4.24728	4.2177
ENSBTAG00000030735	new_gene	-10.4433	2.94421	2.97659e-12	4.31754e-08	0	0	0	0	26.6682	21.0777	26.7682	24.8701
ENSBTAG00000019741	C3AR1	1.86798	6.27944	3.00623e-12	4.36054e-08	56.8013	32.8629	25.4548	34.5205	11.2523	12.4884	9.10446	7.83459
ENSBTAG00000020073	NCEH1	1.76627	4.39657	3.0989e-12	4.49496e-08	9.40826	10.491	5.51913	6.85509	2.77466	2.34827	1.86022	2.43564
ENSBTAG00000006678	GATAD2B	1.72107	4.90973	3.12062e-12	4.52646e-08	42.6668	25.7477	30.2988	17.8756	9.94614	8.10553	8.4716	8.05981
ENSBTAG00000003229	RPL23*	-2.0489	9.44876	3.14781e-12	4.56591e-08	600.459	467.458	404.535	681.092	2943.68	2518.31	2016	1675.97
ENSBTAG00000010236	CIDEB	-4.05471	3.93487	3.4733e-12	5.03802e-08	0	0	4.53717	0	26.1085	15.8057	20.2736	15.184
ENSBTAG00000018283	ACAA1	-2.7982	4.88373	3.52134e-12	5.10771e-08	8.3385	8.98562	0.845912	0.587141	28.8576	26.2245	29.933	29.1112
ENSBTAG00000042711	snoU2_19	3.08649	4.72476	3.74226e-12	5.42815e-08	593.002	393.638	1280.16	432.584	83.5573	79.4698	99.8523	66.3233
ENSBTAG00000045578	AGR3	-4.51297	3.45913	3.82247e-12	5.54449e-08	5.1356	0	0	0	22.4411	25.5835	17.9862	19.0224
ENSBTAG00000012586	HSPD1	-1.96108	7.55121	3.85653e-12	5.59389e-08	21.7024	44.5077	14.9298	26.7424	100.105	104.563	111.695	102.991
ENSBTAG00000002843	ACOT4	-4.35816	3.32458	3.88252e-12	5.6316e-08	1.18084	0	0.838543	0	9.79088	9.23175	8.44487	7.60403
ENSBTAG00000010007	MAPK13	-5.16935	4.00121	3.93211e-12	5.70352e-08	0	2.01465	0	0	12.1589	11.7817	21.5764	23.1334
ENSBTAG00000005269	CCNB2	-2.99776	4.32569	4.07089e-12	5.90483e-08	5.04347	0	2.68612	2.48589	25.6808	21.2101	16.5994	16.489
ENSBTAG00000033961	new_gene	2.35059	2.96365	4.13164e-12	5.99295e-08	21.118	19.3434	6.42705	12.6394	2.7717	2.62064	3.53175	2.41612
ENSBTAG00000010048	SPC25	-5.40547	3.36493	4.27146e-12	6.19575e-08	1.85676	0	0	0	16.4985	17.3351	10.7847	13.0276
ENSBTAG00000002579	FBL	-2.02078	4.90274	4.29443e-12	6.22908e-08	8.30825	10.0274	5.8999	11.4662	40.4516	40.6667	36.5232	34.8893
ENSBTAG00000005519	RNF38	2.22937	5.0528	4.43425e-12	6.43188e-08	54.185	56.2005	21.644	20.0306	8.12152	6.04268	8.96548	7.8418
ENSBTAG00000011136	NR2F6	-2.13743	5.02743	4.54617e-12	6.59422e-08	1.21798	10.1062	6.91932	7.80431	34.0709	32.2923	27.3653	30.6021
ENSBTAG00000013773	PKP4	-2.00811	5.52269	4.56166e-12	6.61669e-08	2.47794	4.11217	5.63087	4.64116	16.2735	19.4838	19.0588	16.877
ENSBTAG00000028065	5S_rRNA	7.54078	5.66043	4.58636e-12	6.65252e-08	495.027	373.411	1792.81	992.249	0.150846	1.36108	10.0499	8.89434
ENSBTAG00000031252	CD82	-3.09558	6.57293	4.61658e-12	6.69635e-08	22.0268	19.9384	3.91044	2.71421	107.004	96.7197	80.3405	93.6438
ENSBTAG00000018889	ATP6V0B	-1.75506	5.39597	4.70179e-12	6.81995e-08	21.3651	21.9766	16.5511	14.36	68.5544	65.2281	58.6198	56.1676
ENSBTAG00000003067	PSMB7	-1.82663	5.81841	4.76408e-12	6.9103e-08	28.4742	19.9446	30.3304	21.0521	106.026	94.4156	79.7882	77.8611
ENSBTAG00000019015	IFITM3	-2.26628	6.38285	4.88363e-12	7.08371e-08	55.4283	71.3245	43.9918	24.1061	295.057	278.918	167.469	170.945
ENSBTAG00000040432	CLDN3	-2.96611	4.6213	4.92587e-12	7.14497e-08	4.6893	8.2536	4.43999	0	24.9492	33.7917	29.4892	34.97
ENSBTAG00000003221	ATF7IP	1.47355	7.69695	4.96831e-12	7.20653e-08	78.8549	98.6253	94.2915	59.4289	29.3647	31.0078	31.1245	28.13
ENSBTAG00000010057	GZMB	-11.3283	3.69671	5.02778e-12	7.2928e-08	0	0	0	0	37.3952	23.3116	10.71	22.7901
ENSBTAG00000005586	GATM	2.00238	5.62218	5.03727e-12	7.30656e-08	55.8361	47.693	23.3239	24.6881	8.27203	7.18238	11.4304	9.59968
ENSBTAG00000019781	CLASP1	1.68359	5.64337	5.29573e-12	7.68146e-08	15.2973	12.6649	18.8115	15.2637	5.07524	4.40778	4.90702	5.43486
ENSBTAG00000009350	PLA2G12B	-4.82094	3.70603	5.44102e-12	7.8922e-08	0	3.42033	0	0	33.2851	16.1319	24.3972	19.1438
ENSBTAG00000002463	NDUFB5	-1.82238	5.93939	5.5096e-12	7.99168e-08	25.4371	29.4213	13.2466	23.4038	101.143	83.274	72.2318	70.3935
ENSBTAG00000007296	new_gene	-10.3494	2.86453	5.56212e-12	8.06785e-08	0	0	0	0	26.9535	26.0466	26.1706	27.0572
ENSBTAG00000006033	NDUFA1	-1.88365	5.26148	5.5833e-12	8.09858e-08	40.055	30.2145	39.1106	44.4214	173.226	143.539	139.734	134.912
ENSBTAG00000016374	OGFRL1	2.01685	4.92452	5.6203e-12	8.15225e-08	75.1031	64.2057	31.9996	27.969	14.713	11.3208	12.1236	9.21106
ENSBTAG00000033030	HIST1H4J	-10.5493	3.03415	5.62804e-12	8.16347e-08	0	0	0	0	38.5409	38.2114	27.2508	41.4973
ENSBTAG00000017233	new_gene	-2.23264	5.08162	5.67345e-12	8.22933e-08	2.06576	1.8699	2.64051	2.44367	10.8976	11.2598	8.8466	13.0503
ENSBTAG00000002907	C2CD3	1.58939	6.1423	5.8159e-12	8.43597e-08	17.4529	12.7662	14.6472	15.7711	5.78241	4.01089	5.41084	5.33825
ENSBTAG00000008862	GOLGB1	1.66252	8.85212	5.86933e-12	8.51346e-08	67.7985	71.741	87.8655	50.7759	25.8143	21.8562	21.3047	20.1497
ENSBTAG00000014269	SCARB1	1.82182	5.16491	5.98149e-12	8.67615e-08	24.2905	22.2096	16.2039	29.3874	6.72895	5.61562	7.37055	7.0484
ENSBTAG00000006227	IDH3A	-3.1148	4.55393	6.02788e-12	8.74344e-08	6.47647	4.88536	0	0	18.9458	18.2637	23.5406	20.813
ENSBTAG00000011860	SUPT20H	1.89759	6.6117	6.1065e-12	8.85748e-08	92.3516	50.8651	71.8271	35.0428	19.2568	16.1109	16.6144	14.5473
ENSBTAG00000019025	NDUFA11*	-2.77432	4.78722	6.42369e-12	9.31756e-08	23.8478	23.1287	0	3.35841	70.261	81.7651	76.8679	73.5491
ENSBTAG00000019256	GLA	1.79842	5.98485	6.50515e-12	9.43572e-08	48.857	50.8585	41.6335	65.9827	18.8901	16.265	14.3725	12.1263
ENSBTAG00000031829	FTSJ1*	1.69951	4.54615	6.59241e-12	9.56229e-08	13.0313	16.383	7.93188	14.3754	4.28859	3.52953	4.26359	4.11838
ENSBTAG00000002069	BOLA	-2.07885	9.84069	6.6394e-12	9.63045e-08	354.202	263.119	207.534	183.213	1528.89	1161.62	658.665	882.582
ENSBTAG00000014605	ETV6	2.06567	5.2032	6.80866e-12	9.87596e-08	29.0966	43.8966	54.7999	40.5304	9.25186	8.25623	12.4839	11.4641
ENSBTAG00000012261	RAB19	-4.48062	3.4234	6.84082e-12	9.92261e-08	0	0.686527	0.646301	0	9.0189	8.11214	6.17417	6.11635
ENSBTAG00000016058	FAM83B	-5.12842	3.12709	6.91343e-12	1.00279e-07	0	0	0.424021	0	4.31224	3.52706	3.48612	3.93106
ENSBTAG00000030575	BHLHE41	4.3896	4.26121	6.95469e-12	1.00878e-07	44.4255	15.9577	3.75568	39.1019	1.60515	1.13455	1.17478	1.0497
ENSBTAG00000037929	ADAM28	5.2939	2.00543	7.07145e-12	1.02571e-07	7.06305	5.91981	0.557295	12.7649	0.258271	0.189694	0.164899	0.0819796
ENSBTAG00000020130	CLCN3	-1.91766	5.35461	7.17408e-12	1.0406e-07	9.48438	7.70463	6.21702	2.51719	24.6919	21.9442	23.2007	22.1921
ENSBTAG00000000991	MRPL32	-3.95396	3.48654	7.17516e-12	1.04076e-07	5.01349	1.8909	0	0	22.6408	23.8959	20.0153	17.5881
ENSBTAG00000001209	PHLDB2	1.88297	6.16266	7.19614e-12	1.0438e-07	25.5429	41.3378	33.3092	16.4813	6.66973	8.4052	8.46187	7.76218
ENSBTAG00000007382	SCAPER	1.47562	6.08229	7.23351e-12	1.04922e-07	22.944	27.1486	27.4747	19.957	10.3721	9.31115	7.50949	8.32602
ENSBTAG00000015802	CREB3L2	1.5998	5.83445	7.30077e-12	1.05898e-07	25.7938	26.5322	30.3893	26.583	8.78884	7.71374	10.734	9.58371
ENSBTAG00000008648	PRDX5	-2.6968	5.358	7.31746e-12	1.0614e-07	26.204	18.1191	0	6.45788	76.022	69.6069	74.6914	77.0248
ENSBTAG00000042963	SNORA8	2.2657	5.47028	7.47149e-12	1.08374e-07	803.366	752.274	609.835	245.777	120.038	94.9312	114.822	155.422
ENSBTAG00000005129	CEP55	-4.40481	3.34908	7.5559e-12	1.09598e-07	0	0	0	1.12485	10.8485	8.13653	7.43265	8.36374
ENSBTAG00000012654	CHCHD1	-3.25848	3.77368	7.62952e-12	1.10666e-07	6.80145	5.1305	4.82989	0	38.5494	39.0967	29.9095	33.1562
ENSBTAG00000012454	SLC35A3	-1.90596	6.09091	8.10512e-12	1.17565e-07	3.832	6.07019	7.34724	4.34416	26.99	19.5844	18.916	17.8666
ENSBTAG00000000224	TSPAN15	-3.16993	5.08373	8.31764e-12	1.20647e-07	4.77685	1.80165	9.32846	0	36.5504	34.3054	32.1388	33.0725
ENSBTAG00000004792	CHMP4C	-3.89373	3.44025	8.4388e-12	1.22405e-07	3.50759	0	0	0	9.36665	10.0327	9.79354	8.46809
ENSBTAG00000031834	LOC514011*	-4.47565	5.19252	8.68838e-12	1.26025e-07	4.45971	6.72813	3.16695	0	151.76	54.7636	41.8227	46.9684
ENSBTAG00000007834	PPP1R16A	-3.04143	3.93348	9.00081e-12	1.30557e-07	0	1.14376	1.07674	1.49471	7.887	9.24277	8.29493	9.88625
ENSBTAG00000013429	CLEC4G	-3.61079	4.95852	9.13242e-12	1.32466e-07	8.22364	4.65247	2.91991	3.04003	36.8558	40.8116	46.0478	91.889
ENSBTAG00000005146	new_gene	-2.74396	8.73208	9.16569e-12	1.32948e-07	103.371	99.1404	75.5041	65.5085	963.657	727.73	258.912	359.919
ENSBTAG00000015119	SIK3	1.93632	5.34587	9.26001e-12	1.34316e-07	20.6112	15.5475	21.7922	9.93336	4.26249	3.57046	4.79829	4.98932
ENSBTAG00000043556	COII	-2.01542	11.9934	9.28108e-12	1.34622e-07	1808.83	2260.12	2454.73	2663.74	12603.8	9255.58	8412.25	8224.8
ENSBTAG00000001965	ENPP7	-12.8546	5.02856	9.37873e-12	1.36038e-07	0	0	0	0	101.733	30.1839	28.6785	6.84696
ENSBTAG00000010649	MEF2A	1.70892	6.85988	9.40785e-12	1.36461e-07	33.837	22.9459	35.9214	35.3776	11.0389	9.84154	10.5493	9.00922
ENSBTAG00000006429	ACO2	-1.828	7.02439	9.65793e-12	1.40088e-07	18.6718	18.2578	15.7147	25.9053	64.3011	64.5645	79.5116	80.3631
ENSBTAG00000011514	MRPL44	-2.66664	4.48187	9.82401e-12	1.42497e-07	10.9215	4.11916	2.90836	0	27.1628	22.8721	23.7268	21.5102
ENSBTAG00000015248	PLA2G16*	-2.80419	4.90046	9.9797e-12	1.44756e-07	18.1962	9.80418	9.22971	2.56251	80.4864	43.1583	73.2297	56.6394
ENSBTAG00000019033	CD84	2.41679	6.36476	1.0068e-11	1.46036e-07	138.621	199.239	59.861	176.353	36.2014	29.5731	22.6747	20.0086
ENSBTAG00000010760	REV3L	1.39971	7.94669	1.01112e-11	1.46664e-07	36.5037	45.5967	38.4653	29.1168	16.4729	15.3551	12.9329	12.2407
ENSBTAG00000018142	DTL	-5.13856	3.13779	1.03228e-11	1.49733e-07	0.830099	0	0	0	5.16016	4.94094	5.23262	5.98322
ENSBTAG00000004688	DHCR24	-2.00425	6.4469	1.03706e-11	1.50426e-07	12.4388	7.29779	17.1755	10.5589	42.93	46.3881	54.1311	51.5726
ENSBTAG00000008114	CD99	2.01576	6.62652	1.04699e-11	1.51866e-07	188.776	110.204	83.9297	178.81	35.5648	29.3494	38.0888	37.7677
ENSBTAG00000003072	ACADVL	-2.06324	6.71992	1.05742e-11	1.53379e-07	28.4152	13.3964	10.7198	21.0085	75.8012	59.6222	92.3025	80.2588
ENSBTAG00000034185	new_gene	-1.86596	9.06313	1.07322e-11	1.55671e-07	115.319	94.7781	70.8909	127.678	441.702	418.596	367.156	293.861
ENSBTAG00000000660	FAM83D	-5.16186	3.1555	1.10322e-11	1.60023e-07	0	0	0.606453	0	5.16826	5.71543	5.12698	6.23361
ENSBTAG00000002613	MIS18BP1	-3.05789	4.78536	1.10959e-11	1.60946e-07	1.19121	0	3.80661	1.17428	15.5523	15.2486	10.0745	13.0105
ENSBTAG00000047793	TSSC4	-4.38454	3.341	1.14157e-11	1.65585e-07	1.33728	0	0	0.659138	8.77753	10.8926	9.59382	10.8496
ENSBTAG00000007338	TYROBP	1.73415	6.2021	1.1647e-11	1.6894e-07	360.495	253.046	255.997	355.371	124.119	93.4151	80.8197	79.2384
ENSBTAG00000011569	AADAC	-11.3831	3.74388	1.18145e-11	1.71369e-07	0	0	0	0	28.235	16.8626	11.287	7.75008
ENSBTAG00000021469	CTTNBP2	2.87138	4.3533	1.18149e-11	1.71376e-07	5.1106	10.6755	4.46667	13.7575	0.999074	1.21155	1.44556	1.19092
ENSBTAG00000006614	TMCC1	1.69484	4.79161	1.2002e-11	1.74088e-07	17.493	14.9165	17.2831	22.4926	6.36181	5.39454	5.85589	5.62768
ENSBTAG00000014863	GYPC	-3.32668	4.17973	1.20728e-11	1.75115e-07	4.12523	6.22352	0	2.0333	40.996	29.9139	21.4894	26.4302
ENSBTAG00000013100	SPAG5	-3.38215	4.65739	1.23772e-11	1.79532e-07	0	0	3.24187	0.500035	11.1707	11.6555	9.25746	10.0862
ENSBTAG00000017602	TMEM45B	-4.79073	6.38644	1.25826e-11	1.8251e-07	3.30401	0	9.38506	0	125.481	95.5246	63.9115	69.3927
ENSBTAG00000001244	PLAT	-3.14204	5.18914	1.31623e-11	1.90919e-07	3.8382	1.1581	4.90609	1.13509	17.3613	17.6504	28.7339	30.3533
ENSBTAG00000020000	RAP1GAP2	-3.09082	4.15266	1.32561e-11	1.9228e-07	3.55357	3.35068	0	0	13.2432	12.381	13.9602	9.67731
ENSBTAG00000010401	UBE4B	1.4317	6.58457	1.33075e-11	1.93025e-07	31.2474	31.4276	21.6417	31.754	10.6291	10.1435	12.3614	10.3969
ENSBTAG00000015856	CFAP126	2.70038	2.24291	1.34518e-11	1.95118e-07	15.9257	10.1649	1.73988	8.45347	1.59026	1.314	1.36059	1.10908
ENSBTAG00000017143	PDIA4	-1.4334	7.91167	1.34946e-11	1.9574e-07	55.1769	57.9079	44.8612	56.3634	142.51	131.68	157.585	154.723
ENSBTAG00000021933	ALOX12	-11.0079	3.42379	1.35399e-11	1.96396e-07	0	0	0	0	3.87623	5.73593	9.22225	7.47673
ENSBTAG00000015820	UXT	-2.57486	4.17762	1.35803e-11	1.96983e-07	10.5228	5.29172	4.98166	10.3732	58.5618	47.8498	42.5627	44.9155
ENSBTAG00000018101	AHCY	-1.59626	7.56114	1.3604e-11	1.97326e-07	62.5388	45.8267	27.9151	40.0724	139.375	142.453	137.848	107.692
ENSBTAG00000001338	CCR3	-3.83918	3.73774	1.37264e-11	1.99102e-07	1.76194	2.65814	0	0.868446	17.4922	14.4269	16.7656	23.3749
ENSBTAG00000036078	EMP1	-3.91819	3.44933	1.37659e-11	1.99674e-07	0	4.05499	1.90869	0	25.4066	23.7948	18.4691	20.0754
ENSBTAG00000018810	THBS2	3.36623	2.37498	1.41104e-11	2.04672e-07	5.40628	3.26247	4.60697	5.06297	0.256996	0.416536	0.332677	0.790648
ENSBTAG00000025400	PARP4	1.36173	6.42359	1.4401e-11	2.08887e-07	23.0766	22.7633	23.9506	23.7985	9.98642	9.87674	8.61163	8.73693
ENSBTAG00000021595	HIP1R	-2.08727	5.30154	1.44231e-11	2.09208e-07	4.97624	5.00493	5.49695	1.36264	18.53	17.7334	14.9663	17.1253
ENSBTAG00000009908	RPS3A*	-1.60933	10.2181	1.44541e-11	2.09656e-07	853.374	739.7	604.445	536.32	2627.28	2253.9	1805.25	1645.52
ENSBTAG00000031837	IMPDH2	-1.86222	5.7314	1.46219e-11	2.12091e-07	11.5006	11.2778	11.4337	15.872	50.4331	54.9199	45.3097	40.4747
ENSBTAG00000003709	ITGB8	3.06159	2.68886	1.48738e-11	2.15744e-07	4.0062	7.05128	2.37076	10.2023	0.92779	0.605225	0.811722	0.67424
ENSBTAG00000003038	TAP2	-2.24181	6.13414	1.4956e-11	2.16937e-07	19.1821	6.43089	6.55859	4.90244	47.3214	36.2135	36.2961	44.8306
ENSBTAG00000002570	PPP1R21	1.46016	5.13657	1.50779e-11	2.18705e-07	22.7148	16.6712	17.0023	15.4323	6.51012	7.0208	5.79688	6.70161
ENSBTAG00000018825	SSH1	1.88914	5.8435	1.52233e-11	2.20814e-07	34.8985	39.9572	14.6039	36.2454	9.06192	8.07773	8.57059	8.32942
ENSBTAG00000016081	PTMA*	-3.59056	3.53028	1.59833e-11	2.31838e-07	2.36314	3.56515	0	1.16478	18.5497	19.7067	23.0361	20.0778
ENSBTAG00000013924	RPS11	-1.80245	9.64839	1.60912e-11	2.33403e-07	699.291	624.075	468.608	656.987	2752.53	2510.04	1861.09	1536.13
ENSBTAG00000005328	ICE2	1.51189	5.32623	1.62976e-11	2.36396e-07	14.1694	25.0764	18.9631	14.2366	6.81534	6.48764	6.42486	5.90164
ENSBTAG00000001575	CALM2*	-1.52396	8.39962	1.63942e-11	2.37798e-07	253.506	269.202	148.561	226.854	743.638	680.287	584.852	580.684
ENSBTAG00000046183	U2	-11.9599	4.24106	1.65838e-11	2.40548e-07	0	0	0	0	70.3771	71.0638	299.726	185.556
ENSBTAG00000014598	BPTF	1.49267	7.8629	1.67078e-11	2.42347e-07	39.9949	41.0364	47.7937	27.98	15.6786	14.4426	12.9256	13.1712
ENSBTAG00000024964	new_gene	-10.38	2.89032	1.68964e-11	2.45082e-07	0	0	0	0	9.93816	12.1257	11.0154	8.92295
ENSBTAG00000034323	SLC2A5*	-10.7255	3.18364	1.73478e-11	2.5163e-07	0	0	0	0	14.1594	9.54172	8.0712	6.44493
ENSBTAG00000002919	UNC5CL	-10.4963	2.98911	1.73619e-11	2.51834e-07	0	0	0	0	7.46477	5.56042	8.99959	6.13225
ENSBTAG00000014005	PPIP5K1	-1.8232	5.54981	1.77935e-11	2.58095e-07	3.39525	2.81723	2.89327	4.18374	13.6878	11.3716	13.4257	10.7476
ENSBTAG00000039789	new_gene	2.39442	4.44254	1.80723e-11	2.62139e-07	11.153	13.8213	18.6687	23.9523	4.63336	3.27353	3.025	2.80169
ENSBTAG00000009983	KIF23	-2.82953	4.69008	1.83296e-11	2.6587e-07	1.6953	0	4.01292	0.835601	12.5429	12.5239	10.4024	11.3272
ENSBTAG00000016799	ERN1	1.83604	5.54846	1.85518e-11	2.69094e-07	33.9929	38.2111	26.0325	14.7837	8.17093	6.1121	9.39343	7.18313
ENSBTAG00000020423	EP400	1.71208	6.22409	1.86103e-11	2.69942e-07	12.2363	18.8999	11.0341	7.65868	3.49253	3.2438	3.7765	4.3994
ENSBTAG00000009859	SUMO1*	-1.99375	5.72741	1.89898e-11	2.75447e-07	18.1195	24.8509	15.2066	12.1786	91.2687	74.4974	56.969	55.2646
ENSBTAG00000007367	AIMP2	-2.53229	4.04675	1.95067e-11	2.82944e-07	3.22448	7.29691	2.28978	1.58932	20.231	19.6069	20.7171	19.3679
ENSBTAG00000021485	C1orf54	-2.962	4.03846	1.97049e-11	2.8582e-07	0	0	19.3691	3.84113	56.3518	48.9761	46.7266	44.6383
ENSBTAG00000038195	CD302	1.67277	6.77139	1.97092e-11	2.85882e-07	45.1811	50.6733	61.6355	51.8643	19.6428	16.7586	18.9585	12.2889
ENSBTAG00000043981	SBF2	1.43488	6.60059	2.03512e-11	2.95195e-07	28.6102	26.7422	17.446	22.992	7.75821	9.56052	10.0232	7.98489
ENSBTAG00000043546	ND6	2.17968	6.0693	2.05025e-11	2.97389e-07	212.043	303.632	173.547	194.858	35.4994	32.0337	54.8032	71.05
ENSBTAG00000010927	CBFA2T3	3.25025	3.55428	2.05164e-11	2.97591e-07	18.1108	15.9383	4.28697	21.8207	1.10375	1.35281	1.99333	1.92691
ENSBTAG00000002728	ARID1B	1.29596	6.26897	2.05945e-11	2.98724e-07	24.2033	19.525	19.3358	17.066	7.93044	7.67852	8.82751	8.2046
ENSBTAG00000015892	NDUFB4*	-2.40243	4.86245	2.08314e-11	3.02159e-07	12.0867	33.43	0	21.8439	96.3674	87.1589	101.012	87.2667
ENSBTAG00000047345	new_gene	-10.3448	2.86067	2.10669e-11	3.05575e-07	0	0	0	0	15.0664	10.8584	11.4746	10.3617
ENSBTAG00000003948	FDPS*	-2.09773	5.59906	2.12161e-11	3.07739e-07	9.45127	5.54503	3.72866	1.81163	22.5696	18.4374	21.1147	18.8774
ENSBTAG00000018941	CPXM2	-4.56141	3.99698	2.16377e-11	3.13854e-07	0.721523	1.08852	0	0	13.3633	9.87557	9.05309	4.9117
ENSBTAG00000005102	PHTF2	1.39494	5.85735	2.17929e-11	3.16105e-07	39.5185	41.7336	27.5528	25.8531	15.4293	12.5496	10.9781	11.8215
ENSBTAG00000004075	IDI1	-2.45718	4.57139	2.26821e-11	3.29004e-07	1.40459	6.35711	5.98463	4.15388	23.5876	26.2803	31.7127	22.2779
ENSBTAG00000006747	LTBP3	1.94767	3.86141	2.27586e-11	3.30113e-07	6.17994	5.75854	5.16298	4.3003	1.03685	1.40591	1.45676	1.59493
ENSBTAG00000045494	bta-mir-2904-3	3.72524	3.77094	2.29306e-11	3.32609e-07	433.738	306.731	750.771	414.212	61.2952	17.7042	20.5628	51.015
ENSBTAG00000047362	RCN1	-1.86878	6.40185	2.35495e-11	3.41585e-07	51.9892	35.0149	15.8224	35.6921	155.79	109.705	128.524	108.579
ENSBTAG00000037461	SDHAF1	-3.91629	3.46115	2.37097e-11	3.4391e-07	5.43726	0	0	0	13.7187	13.9915	17.3276	14.2943
ENSBTAG00000002768	SLC35A2	-2.6514	4.25807	2.4325e-11	3.52834e-07	3.70048	3.9079	0	0.364788	12.2865	10.8733	10.8264	9.57696
ENSBTAG00000014441	CD96	-2.91954	5.32665	2.48613e-11	3.60613e-07	3.75763	4.96033	0.667098	6.48239	41.1725	25.8007	21.4026	39.4572
ENSBTAG00000011839	HMGCS1	-2.42165	6.16801	2.51458e-11	3.6474e-07	8.93832	6.06815	17.7725	6.60845	52.7093	50.8129	69.5432	43.2701
ENSBTAG00000012044	RPL13	-1.64578	8.50702	2.52107e-11	3.65682e-07	216.286	177.002	137.652	212.206	559.371	704.538	572.581	517.315
ENSBTAG00000003550	C11orf54	-2.23341	4.93608	2.52302e-11	3.65965e-07	7.65506	4.4912	4.22804	2.09618	26.026	20.676	17.5265	17.2883
ENSBTAG00000005989	LAP3	-2.77561	7.15471	2.54652e-11	3.69373e-07	21.8116	25.7525	4.71403	19.1644	195.066	96.4823	119.766	77.2285
ENSBTAG00000033221	CCDC152	2.95529	2.0593	2.54915e-11	3.69754e-07	14.0943	9.66516	1.81977	10.1047	1.63985	0.996877	1.05768	0.870002
ENSBTAG00000012695	LCK	-1.83073	6.03521	2.58261e-11	3.74608e-07	13.7641	15.9199	13.0323	10.4025	61.5374	41.6982	36.0091	50.3593
ENSBTAG00000002944	ATP5G3	-2.66089	7.33466	2.61546e-11	3.79373e-07	60.2414	39.245	27.223	107.973	396.415	391.932	398.791	382.757
ENSBTAG00000013596	NR1H4	-3.15229	4.47007	2.6657e-11	3.86659e-07	0.793977	1.79675	3.94676	0	14.4294	14.3337	10.7606	16.8506
ENSBTAG00000012449	new_gene	2.45499	3.02901	2.67391e-11	3.87851e-07	5.09595	3.844	7.23753	8.16322	1.05982	0.971942	1.35758	1.31419
ENSBTAG00000003752	SLC25A24	-2.10708	7.05343	2.74969e-11	3.98842e-07	11.8499	16.2522	6.50246	19.1152	73.5878	63.2873	51.7169	51.1462
ENSBTAG00000013813	KLHL17	2.09128	3.47103	2.75218e-11	3.99204e-07	12.5718	10.0411	7.35212	6.56107	1.70363	1.93276	2.04224	2.63942
ENSBTAG00000001794	RPL36*	-2.39139	7.46035	2.78692e-11	4.04242e-07	68.8786	103.914	51.3581	157.866	615.866	580.253	494.364	420.562
ENSBTAG00000010677	LIMCH1	2.20966	4.75893	2.80238e-11	4.06485e-07	9.28283	16.2158	18.3881	7.706	2.46542	2.9376	3.42439	2.40723
ENSBTAG00000013343	FTL*	2.97801	11.2942	2.8776e-11	4.17396e-07	7070.71	5037.11	1504.16	6972.36	873.814	665.092	586.698	505.196
ENSBTAG00000013496	CPM	4.03891	7.78929	2.93369e-11	4.25532e-07	125.672	100.195	32.7119	141.741	3.13174	13.1615	5.13493	2.88876
ENSBTAG00000047737	Metazoa_SRP	-3.78477	5.48267	2.98483e-11	4.3295e-07	6.38924	4.81956	13.6115	37.7906	122.859	263.386	309.416	310.33
ENSBTAG00000012125	GDI1	1.36164	6.82904	3.02752e-11	4.39141e-07	86.7963	88.5805	69.4919	57.8806	32.4385	22.5098	32.0032	30.3266
ENSBTAG00000034506	SNRPG	-2.77546	3.87164	3.08549e-11	4.4755e-07	10.484	15.8167	0	7.75124	62.6034	61.9938	54.1726	51.5964
ENSBTAG00000027320	KCNB1	3.79918	0.499364	3.10345e-11	4.50155e-07	2.02573	2.29209	3.95594	0.249617	0.12037	0.168317	0.121614	0.171934
ENSBTAG00000000483	HYAL1*	-2.94231	4.02827	3.17213e-11	4.60117e-07	9.07945	8.56106	0	0	32.4949	30.6221	25.6187	24.6993
ENSBTAG00000026963	NCALD	-2.74377	3.99187	3.26778e-11	4.73992e-07	3.10574	2.34273	1.47031	1.02053	14.4324	10.1189	12.4611	12.824
ENSBTAG00000012314	LDLR	-2.07821	6.56472	3.32211e-11	4.81872e-07	10.8833	7.22437	4.01881	9.65571	27.4526	29.8776	43.6636	34.0509
ENSBTAG00000010822	PLCXD3	2.65294	3.07934	3.42803e-11	4.97236e-07	16.661	14.5522	5.60436	4.32216	1.57119	1.48371	1.15817	1.89311
ENSBTAG00000045504	new_gene	-2.44272	4.16893	3.52242e-11	5.10927e-07	4.81015	9.07104	5.12372	4.74178	33.9896	35.075	33.9036	27.5625
ENSBTAG00000009956	CENPM	-10.2934	2.81709	3.54689e-11	5.14477e-07	0	0	0	0	10.4532	8.98177	7.31752	8.48845
ENSBTAG00000047214	TRAPPC1	-2.98238	3.74314	3.6004e-11	5.22239e-07	12.1021	1.82578	0	1.19301	26.8174	23.2558	24.1092	22.4606
ENSBTAG00000008435	KIAA0141	-1.71345	5.4636	3.60396e-11	5.22755e-07	7.46795	9.57653	7.95477	5.52135	23.8874	23.0885	27.2456	25.4161
ENSBTAG00000017446	E2F8	-10.3138	2.83444	3.62997e-11	5.26528e-07	0	0	0	0	3.46811	3.40571	3.59153	4.33137
ENSBTAG00000039446	LOC407163*	-5.34392	9.89173	3.67161e-11	5.32567e-07	80.8815	84.4766	59.6451	72.0654	215.917	3587.62	1943.79	6098.42
ENSBTAG00000040155	LOC526789*	-10.2185	2.75339	3.67162e-11	5.32569e-07	0	0	0	0	30.0663	30.4197	28.0313	27.2011
ENSBTAG00000006474	EPCAM	-4.26463	7.83832	3.84171e-11	5.5724e-07	4.84701	11.8827	35.2804	2.38906	286.399	270.044	268.283	262.491
ENSBTAG00000027865	gzmA*	-4.53196	5.42738	3.85147e-11	5.58656e-07	0	0	13.9722	0	117.274	85.0777	61.3247	78.1222
ENSBTAG00000002279	LUC7L3	1.91942	7.31451	3.87037e-11	5.61397e-07	137.36	178.063	176.3	65.6978	43.2014	35.7421	34.8331	32.9471
ENSBTAG00000002813	GAB1	1.74187	5.58976	3.88092e-11	5.62928e-07	14.3114	23.6151	13.3388	21.6029	6.50061	5.85444	5.54438	4.47719
ENSBTAG00000011837	ASNA1	-1.85742	5.45044	4.04245e-11	5.86357e-07	16.4619	14.6753	6.37636	16.9655	58.5223	48.4725	51.8285	43.9679
ENSBTAG00000039028	PI3*	-9.67774	8.25955	4.20197e-11	6.09495e-07	5.37565	0	0	0	2319.23	604.925	574.122	21.3262
ENSBTAG00000012398	ApoC3	-6.10479	6.07723	4.21248e-11	6.1102e-07	3.64924	0	10.3657	0	618.544	113.889	163.397	78.2633
ENSBTAG00000035172	new_gene	-3.73118	3.29275	4.22302e-11	6.12549e-07	0	1.27919	0.602117	0	6.27849	6.09088	6.01932	5.86797
ENSBTAG00000017533	LRRC1	-2.7075	4.20223	4.28449e-11	6.21465e-07	2.88171	6.52123	4.09275	0	19.863	22.0502	17.6354	21.6399
ENSBTAG00000005305	NTS	-12.3147	4.55018	4.33733e-11	6.2913e-07	0	0	0	0	37.4032	45.5489	4.51807	40.7141
ENSBTAG00000025964	MAST4	1.92774	4.38189	4.52438e-11	6.56262e-07	6.20724	5.65775	5.5099	3.56942	1.11597	1.08035	1.68662	1.54224
ENSBTAG00000023377	SH3BP5	2.28757	3.25185	4.62073e-11	6.70236e-07	20.8834	18.9034	5.93194	16.4693	2.62181	2.98663	3.1761	3.80552
ENSBTAG00000002259	new_gene	-3.06789	4.27686	4.62443e-11	6.70773e-07	2.29734	3.46588	11.4198	0	32.5393	37.5121	29.9186	39.5825
ENSBTAG00000023487	COX6B1	-2.60233	5.54278	4.64988e-11	6.74465e-07	31.6928	8.96499	11.2529	42.9582	187.669	157.94	134.999	138.462
ENSBTAG00000020457	TGFB1	1.97473	4.11218	4.65729e-11	6.7554e-07	27.1086	25.5609	19.2505	39.2499	7.24867	6.70614	7.39982	8.17095
ENSBTAG00000026428	ATP6V0C	3.18453	6.74289	4.72598e-11	6.85504e-07	253.236	192.279	44.9574	224.18	13.7529	13.0375	26.2925	24.4665
ENSBTAG00000009928	MLST8	-4.30927	3.28719	4.74559e-11	6.88348e-07	2.41733	0	0	0	8.29794	8.66105	10.3128	7.42824
ENSBTAG00000037605	LOC100848815*	-2.56748	8.48241	4.78445e-11	6.93984e-07	146.14	51.7779	139.943	124.418	623.945	1014.62	688.617	494.772
ENSBTAG00000004894	GIMAP5*	-1.97048	5.34099	4.82616e-11	7.00034e-07	14.7101	21.0828	6.26762	7.25051	42.2904	46.2235	48.0486	48.3594
ENSBTAG00000015307	FBN2	-4.15046	3.62391	4.86215e-11	7.05254e-07	0	0	0	0.245877	1.16743	1.88906	1.74945	1.43922
ENSBTAG00000014576	GUCY1A3	1.78381	4.97238	4.93279e-11	7.15501e-07	18.0447	24.1496	14.4674	10.3286	3.79936	4.56393	5.53009	5.079
ENSBTAG00000018855	SCAF4	1.74283	5.4325	5.05871e-11	7.33766e-07	17.6163	17.441	24.2377	20.8933	5.79751	5.18959	6.61676	7.10211
ENSBTAG00000012208	new_gene	-3.19336	5.53921	5.21471e-11	7.56394e-07	13.6888	7.74433	0	9.27726	69.2797	43.7454	106.426	56.9885
ENSBTAG00000021076	TNRC6B	1.28639	6.90956	5.33954e-11	7.745e-07	32.4662	32.7297	28.4418	18.8439	11.906	10.591	11.5312	11.6694
ENSBTAG00000018137	A2M	2.25655	10.7889	5.57725e-11	8.0898e-07	521.643	809.435	413.283	696.791	78.2513	120.842	138.9	172.359
ENSBTAG00000002918	RAD51	-2.38173	4.28879	5.70169e-11	8.2703e-07	3.45396	2.08432	0	2.38341	10.2429	11.3543	9.85461	9.46514
ENSBTAG00000020815	UHRF2	1.30719	6.49645	5.77068e-11	8.37038e-07	50.6028	60.0631	41.2188	53.5514	24.0023	20.7249	21.123	18.4493
ENSBTAG00000003819	STK36	2.30473	3.40424	5.80836e-11	8.42503e-07	3.4612	8.48533	2.76513	5.75776	1.09953	0.888914	1.2987	0.949102
ENSBTAG00000010444	ERBB3	-4.62455	7.56976	6.20113e-11	8.99474e-07	1.39967	2.90347	6.21214	0	73.9913	77.5415	58.1906	52.7505
ENSBTAG00000004526	new_gene	-2.25077	5.49321	6.20948e-11	9.00685e-07	13.5221	11.9001	32.008	9.99744	74.8993	82.2083	87.9094	81.1387
ENSBTAG00000014399	QSER1	1.48535	6.58427	6.21116e-11	9.00928e-07	25.7351	27.5012	27.6665	26.9549	12.0188	11.0642	8.52502	7.81089
ENSBTAG00000009207	KMT2E	1.49506	8.18967	6.34203e-11	9.19912e-07	62.1425	68.8219	76.4233	49.7035	27.8662	24.4514	20.298	19.8589
ENSBTAG00000014140	ATP1B3	-2.02774	6.8567	6.53041e-11	9.47236e-07	51.6612	17.1085	31.3173	19.8739	129.018	100.366	111.051	138.713
ENSBTAG00000031941	PEPD	-1.83055	6.78514	6.69739e-11	9.71457e-07	31.9765	24.8744	27.6746	15.761	110.667	98.8216	59.9929	83.647
ENSBTAG00000031917	SCAF8	1.21894	6.4841	6.70813e-11	9.73014e-07	40.873	33.8395	33.6265	27.0252	16.1139	13.8104	13.8194	14.3841
ENSBTAG00000015788	CCDC171	2.46872	3.84979	6.82947e-11	9.90615e-07	2.66955	8.05483	9.79453	6.79831	1.61474	1.26029	1.01501	1.30137
ENSBTAG00000014440	PSMA4	-1.64889	6.09574	6.86688e-11	9.9604e-07	40.4104	33.0228	20.3267	21.5778	106.202	95.1343	79.3082	73.0868
ENSBTAG00000034700	NAF1	1.80565	4.50045	6.86849e-11	9.96274e-07	40.76	33.0238	15.0084	37.2043	9.5356	9.4646	8.58717	8.73911
ENSBTAG00000042224	SNORA19	3.83114	0.314004	7.0584e-11	1.02382e-06	14.597	33.0325	51.8284	86.3369	4.27009	3.08727	1.97172	5.33687
ENSBTAG00000006404	CENPT	-3.47061	3.42894	7.18006e-11	1.04147e-06	0	3.41625	0	0	10.1641	8.44972	8.38048	8.9888
ENSBTAG00000012104	FOXA3	-4.29512	3.271	7.18051e-11	1.04153e-06	0	0	1.5235	0	9.80624	6.41737	7.42471	6.94746
ENSBTAG00000046245	new_gene	-3.7823	4.4337	7.18233e-11	1.0418e-06	20.2952	0	7.20609	2.50085	73.8417	141.229	75.0596	67.5331
ENSBTAG00000012752	MRPL2	-2.50878	4.22599	7.29964e-11	1.05881e-06	1.81242	12.3044	3.86114	0.89333	26.1451	25.3544	26.6307	24.9913
ENSBTAG00000047816	LOC104968634*	-6.17752	4.01331	7.44452e-11	1.07983e-06	0	5.02249	0	0	41.8975	148.467	64.3727	91.772
ENSBTAG00000013533	CLIC1	-2.03036	6.83541	7.69458e-11	1.1161e-06	45.3812	32.9643	19.0971	53.0206	208.248	145.089	142.355	139.384
ENSBTAG00000011184	FTH1	2.22427	10.3463	7.72333e-11	1.12027e-06	3812.84	2842.87	1011.04	2535.46	550.807	473.634	567.745	551.916
ENSBTAG00000009611	PHF21A	2.88355	4.20383	7.74265e-11	1.12307e-06	14.764	26.2043	25.9023	7.27706	2.01784	1.73842	2.75028	3.40705
ENSBTAG00000021964	CDH17	-4.62326	8.1772	7.88377e-11	1.14354e-06	0	6.06713	15.095	3.9644	261.9	157.287	117.474	131.951
ENSBTAG00000024188	HIST1H2BI*	-3.46606	5.93546	7.88569e-11	1.14382e-06	14.9418	0	28.2948	44.1882	316.655	367.846	201.457	211.382
ENSBTAG00000009738	MGAT4B	-1.56427	6.2779	7.91948e-11	1.14872e-06	28.469	15.5508	20.2166	14.9999	58.0275	53.4468	63.7523	55.7728
ENSBTAG00000017271	MASTL	-10.3635	2.87646	7.93217e-11	1.15056e-06	0	0	0	0	4.60526	4.11781	2.88603	3.04295
ENSBTAG00000004592	SNAPC3	1.86669	3.85856	8.0186e-11	1.1631e-06	25.5706	18.2733	23.8925	11.2769	4.99502	4.77791	5.93847	5.436
ENSBTAG00000026501	MGC127055	-2.55666	4.79574	8.02557e-11	1.16411e-06	2.1155	9.57465	3.75568	1.04272	27.9726	19.1089	22.7256	23.9435
ENSBTAG00000009470	CLIC4	1.95028	6.32238	8.23139e-11	1.19396e-06	113.643	66.0788	71.454	79.3531	15.9621	15.979	28.3205	25.206
ENSBTAG00000017352	ZC3H11A*	1.19732	7.72831	8.32583e-11	1.20766e-06	112.77	115.521	101.337	104.991	53.6941	46.8029	46.581	44.8806
ENSBTAG00000011217	DNAJC11	-1.62278	5.60601	8.36475e-11	1.21331e-06	9.56454	6.73378	8.60323	5.65716	26.0558	22.0401	24.3286	20.9447
ENSBTAG00000018634	SH3BGRL2	-4.34109	3.81357	8.39227e-11	1.2173e-06	11.7136	0	0	2.88678	77.8976	88.4799	44.8232	47.0074
ENSBTAG00000016414	VDR	-2.84756	4.80525	8.44556e-11	1.22503e-06	9.42742	5.07952	4.7819	0	27.7541	27.6705	40.103	26.0914
ENSBTAG00000012845	SDF2	-1.86243	4.81714	8.49918e-11	1.23281e-06	6.43256	14.5567	10.6585	14.796	48.1998	42.6935	46.2444	44.5357
ENSBTAG00000024991	MKRN2OS	-10.2133	2.74883	8.75113e-11	1.26935e-06	0	0	0	0	12.7021	14.5289	14.9511	12.1455
ENSBTAG00000011582	SERINC2*	-10.2879	2.81234	8.83609e-11	1.28167e-06	0	0	0	0	11.1319	7.75708	11.6968	9.99967
ENSBTAG00000042596	7SK	-5.50655	3.43553	8.90701e-11	1.29196e-06	0	0	0	2.99781	31.9311	66.1548	46.7873	53.698
ENSBTAG00000008293	GPCPD1	1.7436	6.51754	9.0312e-11	1.30998e-06	48.215	105.862	44.6326	66.2021	20.1544	19.9615	19.2088	19.9934
ENSBTAG00000022613	CYCS*	-2.52797	5.58231	9.08374e-11	1.3176e-06	19.5428	28.009	6.93892	3.853	101.302	67.6092	70.7317	72.4987
ENSBTAG00000030319	GBGT1	-10.297	2.8201	9.55213e-11	1.38554e-06	0	0	0	0	5.67201	4.41301	6.10052	6.54448
ENSBTAG00000006345	ART1*	-4.78998	4.57754	9.55448e-11	1.38588e-06	0	0	2.35996	0	7.47101	23.4364	19.7169	16.0833
ENSBTAG00000018727	GOLIM4	1.65679	5.42881	9.72008e-11	1.4099e-06	22.0652	29.8449	25.935	31.1272	8.40235	7.60941	10.9742	8.6281
ENSBTAG00000008973	ASB6	-5.05949	3.06585	9.72601e-11	1.41076e-06	0	0.691168	0	0	5.07601	4.85866	5.82397	6.42889
ENSBTAG00000000911	UBE2H	1.75458	4.72779	9.93476e-11	1.44104e-06	44.1304	47.3722	20.4903	48.5227	12.1338	11.667	13.2001	11.2884
ENSBTAG00000004716	RETN	-10.3868	2.89624	1.00231e-10	1.45384e-06	0	0	0	0	13.8778	16.1535	22.2395	17.9984
ENSBTAG00000043989	EYA3	1.35184	5.7929	1.0145e-10	1.47154e-06	41.3749	43.2686	33.388	44.4947	18.7484	15.9532	15.3924	14.98
ENSBTAG00000048057	new_gene	1.70423	5.58965	1.01603e-10	1.47375e-06	55.5237	51.7377	84.656	68.4181	21.7363	20.2301	20.3677	20.6415
ENSBTAG00000006374	NHP2	-2.58108	3.96245	1.01815e-10	1.47682e-06	5.15654	7.7794	0	6.35405	30.3577	29.7386	33.4722	26.8284
ENSBTAG00000046633	new_gene	2.93904	0.962981	1.02217e-10	1.48265e-06	21.5637	18.977	12.7608	7.08573	2.11649	1.87967	1.62522	1.75826
ENSBTAG00000042190	U5	4.55144	2.8968	1.02575e-10	1.48784e-06	114.511	123.397	255.568	266.081	3.58908	3.76878	17.1864	9.46988
ENSBTAG00000015449	PPEF2	2.81585	3.38708	1.03536e-10	1.50179e-06	3.83355	17.3504	10.2086	16.061	2.45314	1.78086	1.59663	1.31267
ENSBTAG00000013537	FER1L6	-10.4987	2.99106	1.03908e-10	1.50719e-06	0	0	0	0	2.77785	1.36299	1.76372	2.17911
ENSBTAG00000003733	TM4SF5	-4.83159	4.61416	1.03956e-10	1.50789e-06	0	0	6.44755	0	77.3292	39.8464	54.8599	20.1416
ENSBTAG00000024723	CHCHD3	-1.37823	6.1442	1.04806e-10	1.52021e-06	29.5156	25.975	21.8331	21.2159	65.454	64.4446	64.0056	61.6813
ENSBTAG00000003504	GSS	-2.19823	4.23589	1.05491e-10	1.53014e-06	4.91099	4.44537	2.09245	1.45235	13.9053	13.6087	13.7113	13.6802
ENSBTAG00000019390	CA12	-4.33352	4.18989	1.06782e-10	1.54887e-06	3.38254	0	2.40203	0	27.8032	38.1211	14.0625	20.2585
ENSBTAG00000020535	PYCARD*	-2.862	6.26112	1.06817e-10	1.54939e-06	32.5018	3.77183	15.9787	35.7367	172.519	207.301	161.07	132.151
ENSBTAG00000048200	SNORA48	-4.98202	3.00047	1.08175e-10	1.56908e-06	0	11.0108	0	0	94.473	78.4673	92.7059	70.9245
ENSBTAG00000022293	METTL12	-10.1769	2.71812	1.0841e-10	1.57248e-06	0	0	0	0	8.28679	9.57477	8.12919	8.70966
ENSBTAG00000047865	SNORD107	2.13236	3.12063	1.08969e-10	1.58059e-06	230.79	309.494	254.94	214.87	53.9171	45.1319	58.5003	74.5582
ENSBTAG00000002049	HADH	-1.73603	6.36195	1.09738e-10	1.59174e-06	30.0696	20.252	10.6766	22.2316	80.5512	69.4866	71.749	55.278
ENSBTAG00000021464	SPRYD3	-2.33591	4.36091	1.10336e-10	1.60042e-06	7.02817	5.30152	5.98906	0.692827	22.7184	19.3877	24.3982	20.826
ENSBTAG00000001321	IL1B	-3.46265	5.26107	1.10437e-10	1.60189e-06	2.18241	0.823122	0	8.06771	34.82	37.1184	34.4123	38.494
ENSBTAG00000016277	MARC2	-2.20708	5.75562	1.1106e-10	1.61093e-06	9.75131	6.62009	15.2342	5.28699	44.7498	47.2734	47.7503	31.2212
ENSBTAG00000014494	RNASET2*	1.69521	6.15279	1.13389e-10	1.6447e-06	55.4339	60.6016	28.5254	48.7061	11.839	16.039	17.8756	13.5116
ENSBTAG00000001843	WBP1	-2.05386	4.45054	1.13831e-10	1.65112e-06	9.90917	7.47472	3.51838	5.69818	27.6589	28.5427	27.241	24.2392
ENSBTAG00000031500	SHMT2	-1.76156	5.3495	1.1424e-10	1.65706e-06	7.22553	12.9447	8.33793	4.89694	31.1111	25.3109	29.732	25.7257
ENSBTAG00000004950	BRB*	5.58419	5.88732	1.15068e-10	1.66906e-06	112.417	72.9273	81.4271	292.563	8.30365	2.85316	0.877358	0.782886
ENSBTAG00000019341	NSRP1	1.60746	5.36838	1.17778e-10	1.70836e-06	27.2834	27.6772	41.4216	31.5327	11.5935	9.96326	10.8326	11.0153
ENSBTAG00000000295	CLHC1	1.97363	4.24064	1.17829e-10	1.70912e-06	15.2559	11.0653	11.2503	6.94112	3.08967	1.82607	3.2232	2.96768
ENSBTAG00000007247	NUF2	-3.12363	4.43991	1.18401e-10	1.71741e-06	0	3.18268	5.24334	0	22.6604	20.4608	15.4196	14.9671
ENSBTAG00000006489	MYO5A	1.92685	6.83518	1.18633e-10	1.72078e-06	41.1818	35.9565	14.507	36.4409	10.3781	9.0039	7.21257	7.10775
ENSBTAG00000012698	HDAC1	-1.78966	6.4799	1.19043e-10	1.72672e-06	23.6373	29.9548	18.1283	8.38849	68.9602	62.32	63.8645	70.9422
ENSBTAG00000010799	MYL6	-2.45177	8.8741	1.19105e-10	1.72762e-06	313.064	227.866	62.4041	240.935	1316.12	1124.67	1013.69	1115.97
ENSBTAG00000018768	HMGN1*	-1.49433	6.93585	1.2135e-10	1.76019e-06	64.9431	77.6641	39.3688	33.5715	146.525	152.824	148.551	141.826
ENSBTAG00000013168	RPA3	-2.41761	4.04585	1.22591e-10	1.77818e-06	8.47145	8.5203	0	8.35104	40.0122	32.7202	33.0576	33.7261
ENSBTAG00000003162	CRYZ	-2.9586	5.67866	1.24714e-10	1.80898e-06	10.9688	5.91003	0	2.70323	37.1966	33.9112	41.7324	25.4902
ENSBTAG00000031509	PFAS	-2.09779	4.68718	1.25897e-10	1.82613e-06	2.83436	1.06901	1.00638	3.25975	9.39696	9.35957	9.44483	8.89594
ENSBTAG00000020345	CNN3*	-1.61019	6.77156	1.26607e-10	1.83644e-06	29.4625	22.2243	28.671	36.0358	100.112	98.0365	90.5148	81.1342
ENSBTAG00000011823	CLSTN1	-1.59965	7.37767	1.26721e-10	1.83809e-06	42.8512	30.3939	15.442	23.3277	84.0685	77.6689	91.4908	78.2271
ENSBTAG00000005010	MXD3	-10.2995	2.82221	1.27389e-10	1.84778e-06	0	0	0	0	9.1258	11.1409	7.12685	8.76832
ENSBTAG00000009513	TGFBI	2.34691	7.60717	1.27597e-10	1.8508e-06	185.5	143.275	63.6583	221.799	25.4367	30.0787	34.2751	32.3296
ENSBTAG00000011578	CD44	1.51694	7.5425	1.28228e-10	1.85994e-06	103.923	82.7229	55.4509	95.9371	35.0532	26.6291	28.0194	29.599
ENSBTAG00000014633	ABCD4	-1.97363	5.2818	1.28318e-10	1.86126e-06	5.64204	6.14745	4.00656	3.70789	22.4572	18.7328	21.2944	13.4465
ENSBTAG00000009676	STK25	-1.9475	4.64994	1.30826e-10	1.89763e-06	6.99486	4.52262	5.67683	2.95519	20.2065	19.8966	17.3972	17.3453
ENSBTAG00000017802	THRB	2.99389	2.11458	1.32377e-10	1.92013e-06	6.87538	7.26077	7.81182	14.2331	0.955355	0.872488	1.83678	1.17308
ENSBTAG00000022779	OLFM4	-2.72079	8.46497	1.3292e-10	1.92801e-06	59.1493	53.7234	67.7198	49.9787	431.501	555.831	127.785	428.411
ENSBTAG00000045822	new_gene	3.18573	2.74883	1.35736e-10	1.96885e-06	24.9938	14.5026	6.82643	28.4291	1.26545	2.09124	2.27959	2.71131
ENSBTAG00000046003	HIST2H2AC	-2.06352	5.92351	1.42382e-10	2.06525e-06	45.264	39.3966	22.2529	51.4853	187.25	215.006	123.539	155.793
ENSBTAG00000019023	NANS	-2.49022	5.45774	1.45897e-10	2.11623e-06	22.5331	4.85635	2.2859	12.693	63.4102	58.6723	59.8958	50.9718
ENSBTAG00000046594	LOC107132709*	-10.1137	2.66448	1.4665e-10	2.12716e-06	0	0	0	0	8.21401	8.37508	7.61114	7.94299
ENSBTAG00000008181	CHAF1A	-3.01795	3.77354	1.52829e-10	2.21679e-06	2.24502	1.27011	0	0	5.58744	5.05348	5.90499	6.39063
ENSBTAG00000005628	CD52	-2.49407	6.06424	1.54627e-10	2.24286e-06	51.0743	68.1624	33.4792	13.5553	342.146	213.253	157.851	182.308
ENSBTAG00000010069	EGR1	2.61007	4.0065	1.56287e-10	2.26694e-06	17.8497	15.3216	2.62252	10.3149	2.08189	1.89691	1.72748	1.59852
ENSBTAG00000047567	VEGFB	1.92602	3.94454	1.5719e-10	2.28004e-06	50.0345	25.1615	25.0031	18.2679	6.77626	7.47482	6.8976	8.67887
ENSBTAG00000006972	TRIP13	-4.96611	2.98727	1.60046e-10	2.32147e-06	0	1.01663	0	0	7.78999	7.94057	6.5335	8.37677
ENSBTAG00000009844	CYR61	3.60023	4.80255	1.6252e-10	2.35736e-06	48.2202	39.9397	34.2424	6.05835	1.52123	1.8426	2.78134	3.90461
ENSBTAG00000004189	MLXIP	1.64225	5.51608	1.64333e-10	2.38365e-06	44.1978	34.9791	19.5519	18.2135	9.63073	7.62934	9.00411	9.87727
ENSBTAG00000039728	new_gene	-1.69394	6.35583	1.64989e-10	2.39316e-06	73.8368	64.0514	83.8934	63.6889	270.912	254.185	250.423	166.523
ENSBTAG00000043983	LRRC19	-4.61894	3.54512	1.65905e-10	2.40646e-06	1.70495	1.28608	0	0	21.197	15.7117	9.23758	14.8812
ENSBTAG00000016473	NAT1	-2.14913	5.25472	1.66531e-10	2.41553e-06	6.23074	4.17777	7.37434	1.70616	24.1073	22.6783	19.051	17.4953
ENSBTAG00000012482	CDCP1	-2.94718	3.89267	1.70693e-10	2.4759e-06	1.43812	0	3.06375	0	8.01956	7.74532	9.05459	7.3612
ENSBTAG00000025165	new_gene	-10.1013	2.65408	1.70774e-10	2.47708e-06	0	0	0	0	5.0354	4.29784	4.26222	4.13631
ENSBTAG00000014450	NOSIP	-2.18946	4.31166	1.71924e-10	2.49376e-06	6.23529	3.13562	3.68986	1.53666	16.972	16.0764	13.8632	14.6081
ENSBTAG00000020598	PPP2R2C	2.95361	0.94238	1.72793e-10	2.50636e-06	3.46489	6.09852	4.92102	3.41564	0.696846	0.540896	0.43336	0.663571
ENSBTAG00000021569	DDB1	-1.61121	7.49951	1.74002e-10	2.52391e-06	30.6582	16.2229	15.2723	22.3285	61.2696	64.7582	71.2453	61.4064
ENSBTAG00000021144	PSTPIP1	-2.17159	4.83401	1.79892e-10	2.60933e-06	10.4724	3.94981	3.71837	3.61325	26.1262	18.7478	20.9582	26.3099
ENSBTAG00000003848	ATRN	1.29271	6.862	1.81621e-10	2.63441e-06	42.2629	37.6183	36.9147	32.9131	18.4084	15.6681	15.661	11.9814
ENSBTAG00000014898	HK3	-3.2444	4.6529	1.82666e-10	2.64956e-06	2.48215	3.7447	0	0	17.2697	10.4339	13.076	10.6525
ENSBTAG00000047212	ANXA13*	-10.1803	2.72117	1.84278e-10	2.67295e-06	0	0	0	0	38.3085	25.5051	30.211	28.6018
ENSBTAG00000006044	KLHL5	1.40438	5.46019	1.85206e-10	2.68641e-06	21.8508	26.7842	28.1242	19.5208	10.0313	8.30078	8.62918	9.88518
ENSBTAG00000011748	SGMS1	1.36903	5.02786	1.85611e-10	2.69229e-06	34.2623	35.7852	32.7527	35.0744	14.3837	12.8605	12.5986	14.6605
ENSBTAG00000010276	RECQL4	-3.48749	3.46429	1.87075e-10	2.71352e-06	1.94976	0	0	0	4.23428	3.93966	3.40916	4.2602
ENSBTAG00000011553	FAHD2A*	-2.27181	4.42634	1.87807e-10	2.72413e-06	4.51452	9.08111	3.20588	3.70863	23.4139	28.3985	25.4878	20.8549
ENSBTAG00000013641	BAG3	3.17654	4.10496	1.88184e-10	2.7296e-06	27.5904	29.4838	5.98664	5.66629	1.91969	1.53989	1.82891	1.76797
ENSBTAG00000003052	PCSK7	-2.24074	5.40437	1.89357e-10	2.74662e-06	4.72433	4.75157	5.59144	0.776196	17.1121	16.463	18.853	18.5825
ENSBTAG00000008793	RNASE1*	-10.4995	2.99166	1.92153e-10	2.78718e-06	0	0	0	0	15.8521	10.5938	8.80976	16.6554
ENSBTAG00000018366	SLC15A3	2.03775	5.44701	1.92828e-10	2.79697e-06	54.5771	47.5025	16.397	49.6628	10.6693	10.9802	10.3809	8.88073
ENSBTAG00000012792	SRSF9	-1.80993	5.02656	1.95025e-10	2.82884e-06	22.5235	11.3267	7.99726	12.0268	44.1574	47.2049	44.3545	47.6721
ENSBTAG00000021210	HES2	-5.02105	3.02929	1.96614e-10	2.85189e-06	0	0	0	0.456252	5.88113	4.54484	6.61301	4.81868
ENSBTAG00000019302	BCL2	1.9793	2.96599	1.99396e-10	2.89224e-06	19.1677	30.7247	22.1187	12.9905	5.87002	4.8865	5.28614	5.25601
ENSBTAG00000000827	TAOK1	1.30806	6.51713	2.06502e-10	2.99531e-06	42.9265	45.2375	38.5523	48.5394	20.5174	18.5885	16.9477	16.3923
ENSBTAG00000018374	WASF2	1.44906	6.60896	2.07963e-10	3.01651e-06	47.898	46.7573	22.3423	31.2466	13.698	11.2804	14.1392	14.2528
ENSBTAG00000008306	MKRN1	-2.2175	5.33774	2.09449e-10	3.03805e-06	12.8031	9.6577	2.59766	2.70453	27.8225	32.7293	26.9294	29.984
ENSBTAG00000032902	LOC512464*	2.22021	4.23574	2.11309e-10	3.06503e-06	8.62156	16.2586	17.7549	20.3976	4.93494	3.04831	2.95117	3.44923
ENSBTAG00000002937	ADGRE3	-1.88842	5.52476	2.12365e-10	3.08035e-06	10.7485	7.3708	6.24503	12.0406	33.4889	29.7525	36.5036	39.9259
ENSBTAG00000009396	EXO1	-10.2608	2.78938	2.13868e-10	3.10215e-06	0	0	0	0	4.38938	3.71374	2.59992	3.42892
ENSBTAG00000018636	CCNK	1.93389	4.26711	2.14839e-10	3.11624e-06	14.0323	35.0117	13.7973	17.5571	6.31723	5.54434	4.45513	4.84855
ENSBTAG00000009362	SYNE1	1.55684	8.95978	2.17029e-10	3.14801e-06	31.2136	33.5532	29.802	16.6584	9.42037	8.22188	8.89605	10.9157
ENSBTAG00000021724	PDHB	-1.58817	5.94145	2.1811e-10	3.16369e-06	27.8501	23.8727	18.8781	10.6073	66.5363	59.19	56.0806	53.2483
ENSBTAG00000003855	FAM120C	1.4605	4.42451	2.25217e-10	3.26677e-06	9.98463	10.7029	9.3294	8.54762	3.43005	3.89802	3.42412	3.35776
ENSBTAG00000012338	FAH	-3.23114	4.08747	2.26934e-10	3.29168e-06	1.34582	4.06074	0	1.99003	14.9851	19.376	23.6933	13.2854
ENSBTAG00000019910	SDCBP	2.29658	9.02437	2.27855e-10	3.30503e-06	593.654	444.231	162.297	549.224	82.981	86.5672	90.5106	94.8838
ENSBTAG00000000084	MRPS30	-2.41225	4.34419	2.28054e-10	3.30792e-06	6.86543	7.25027	3.90026	0	21.364	23.4194	20.9791	18.9095
ENSBTAG00000044853	snoU85	-2.80802	8.56166	2.29344e-10	3.32663e-06	135.543	213.378	485.449	264.329	1303.73	2354.42	1938.94	2469.42
ENSBTAG00000003559	PPP1R13B	1.54525	4.36026	2.30336e-10	3.34103e-06	15.5636	10.4356	7.77741	8.80766	3.59381	3.16109	3.72875	3.80858
ENSBTAG00000042741	SNORND104	2.36954	2.57977	2.32472e-10	3.37201e-06	325.304	204.487	269.508	93.5316	54.5199	39.3154	34.5833	37.2855
ENSBTAG00000010355	VPS37A	1.30871	5.63234	2.32718e-10	3.37558e-06	26.1592	35.7319	23.0949	25.0905	12.9458	10.5848	10.1284	11.1767
ENSBTAG00000007316	NDST3	3.03554	1.66949	2.33284e-10	3.38378e-06	1.02407	6.17986	2.18166	2.27141	0.430638	0.464125	0.299713	0.240696
ENSBTAG00000026676	SDC3	1.67963	4.15898	2.37728e-10	3.44825e-06	27.3933	20.6634	14.1474	20.2529	5.89624	5.56796	7.2696	6.89913
ENSBTAG00000016002	FAM169A	-10.1431	2.68934	2.39212e-10	3.46977e-06	0	0	0	0	3.59243	4.50604	4.06483	3.77531
ENSBTAG00000006643	C4orf19	-3.52146	3.48703	2.39879e-10	3.47944e-06	0.989367	0	2.10772	0	9.67755	6.53373	7.8477	8.84803
ENSBTAG00000020676	MMP9	-3.66971	6.34254	2.41291e-10	3.49992e-06	3.24377	0	8.63807	5.59591	40.8624	45.2799	67.7586	86.7458
ENSBTAG00000045929	LOC512440*	-5.43091	3.39021	2.44997e-10	3.55369e-06	1.08497	0	0	0	8.13961	12.6947	7.7511	5.70464
ENSBTAG00000002345	SETD1A	1.74471	3.92023	2.47607e-10	3.59154e-06	6.18468	5.76296	3.61686	5.3795	1.68949	1.22013	1.64352	1.74816
ENSBTAG00000014178	RALGAPA2	2.13517	6.58696	2.50568e-10	3.63449e-06	34.7684	39.0829	10.4085	33.7702	7.8276	5.86532	6.37957	6.65367
ENSBTAG00000017682	TET2	1.58798	7.14536	2.53524e-10	3.67737e-06	28.6346	37.6176	47.2941	30.6063	14.455	12.8278	10.9032	11.0126
ENSBTAG00000018843	SERPINA1	-11.1478	3.54301	2.54195e-10	3.6871e-06	0	0	0	0	20.9946	12.055	13.3326	4.69548
ENSBTAG00000006587	ZNF367	-5.15756	3.15622	2.54565e-10	3.69246e-06	1.33917	0	0	0	10.2835	10.7629	6.35131	7.65021
ENSBTAG00000001792	C19orf70	-1.96846	4.9348	2.54765e-10	3.69536e-06	19.891	12.0034	19.7752	35.295	99.6466	89.7587	94.0988	88.6777
ENSBTAG00000019852	PDHA1	-1.69915	7.07063	2.57459e-10	3.73444e-06	24.153	16.1566	14.2391	7.18783	51.2284	50.1063	47.6859	43.8683
ENSBTAG00000017123	ZNF354B	1.38669	4.77494	2.61891e-10	3.79873e-06	25.14	28.0944	17.1914	15.6039	9.19284	7.5537	7.6721	7.97575
ENSBTAG00000047734	C16orf58	-3.65083	3.22568	2.65111e-10	3.84543e-06	0	2.01182	0.94697	0	9.14295	9.03539	9.72697	8.17238
ENSBTAG00000018513	FHL1	1.36914	7.14732	2.68731e-10	3.89794e-06	114.951	137.636	69.3205	84.5382	35.6119	37.0472	44.544	37.9366
ENSBTAG00000006403	C1orf115	-10.5131	3.00356	2.7107e-10	3.93188e-06	0	0	0	0	29.0663	28.2215	27.7298	13.8024
ENSBTAG00000006247	DHPS	-2.53307	3.92671	2.71298e-10	3.93518e-06	1.22505	1.84817	2.60982	3.0191	13.058	13.2418	15.6131	13.444
ENSBTAG00000003197	new_gene	-4.96909	2.98954	2.71845e-10	3.9431e-06	0	2.89174	0	0	25.2323	24.7583	19.4242	18.1875
ENSBTAG00000020485	ARRB1	1.69824	5.72117	2.75115e-10	3.99054e-06	59.0883	60.6468	35.0814	25.3046	11.3346	12.2338	14.4728	15.5323
ENSBTAG00000031721	HIST1H3I*	-3.40957	4.71649	2.77471e-10	4.02471e-06	23.0852	0	16.3934	2.27571	113.506	141.14	67.2262	80.1025
ENSBTAG00000037383	AKAP13	1.30305	7.44164	2.78999e-10	4.04687e-06	31.6519	45.8567	27.4717	28.6018	14.1276	12.6159	12.2533	15.0144
ENSBTAG00000004590	PPIH	-2.1395	4.79944	2.87921e-10	4.17629e-06	9.85769	11.1538	3.5001	19.4351	56.3672	56.7516	49.921	49.0418
ENSBTAG00000006734	BICD1	5.29868	3.4995	2.90167e-10	4.20888e-06	12.5209	8.92008	0.493966	22.6286	0.228922	0.30475	0.240121	0.38754
ENSBTAG00000039275	ERAP2	-1.49064	7.25788	2.91865e-10	4.23351e-06	23.9312	18.4059	15.3281	19.8905	63.7705	63.9286	46.3264	46.1016
ENSBTAG00000019386	BOLA-NC1	-2.4934	7.64973	2.98268e-10	4.32638e-06	58.7835	48.4989	83.4874	36.2175	313.654	457.794	154.962	364.552
ENSBTAG00000003927	AAMP	-1.58621	5.94383	3.01704e-10	4.37622e-06	24.6721	17.8016	9.14102	15.8618	56.1897	50.8119	50.1798	42.8613
ENSBTAG00000032432	new_gene	-3.32483	3.57517	3.01936e-10	4.37959e-06	4.02889	0	0	7.94324	39.5819	39.5794	37.0421	27.3112
ENSBTAG00000018285	VAMP5	-4.05465	3.58522	3.05375e-10	4.42947e-06	9.10851	0	0	0	38.4137	26.8328	26.7032	19.1883
ENSBTAG00000011583	APEH	-1.54853	5.77526	3.08675e-10	4.47733e-06	15.3228	12.1667	6.29958	11.5275	33.6623	32.2007	34.843	31.5097
ENSBTAG00000017709	ATRNL1	1.72199	3.81038	3.0991e-10	4.49525e-06	7.50465	8.49141	8.37453	4.75585	2.61679	2.12172	2.22855	1.81054
ENSBTAG00000001867	SACS	1.37477	5.4226	3.11506e-10	4.5184e-06	3.58924	5.93557	4.7055	4.49082	2.03937	1.69344	1.80906	1.84686
ENSBTAG00000030836	ZBTB21	1.77116	4.12041	3.13935e-10	4.55363e-06	5.17384	8.10572	5.65243	6.66962	1.86279	1.50913	2.34748	1.96785
ENSBTAG00000012800	MMAA	-4.3747	3.33809	3.14952e-10	4.56838e-06	1.37508	1.03725	0	0	14.3555	10.6361	7.7186	8.81414
ENSBTAG00000019630	RGL1	1.40239	5.12033	3.17729e-10	4.60866e-06	31.5437	21.9157	18.8632	22.5032	8.16519	9.00405	9.44986	9.1338
ENSBTAG00000001212	SSR2	-1.45039	7.33316	3.22945e-10	4.68432e-06	89.5262	58.2627	76.0405	83.9276	225.749	209.039	222.95	203.025
ENSBTAG00000005458	TBC1D24	-2.48347	4.1219	3.23681e-10	4.69499e-06	1.05189	4.76079	4.48183	0	13.5778	13.6345	13.5325	14.2114
ENSBTAG00000000695	UBAP2	1.41989	5.23865	3.25813e-10	4.72592e-06	17.0213	21.1232	19.1057	11.0961	6.56043	5.74569	6.81107	6.27106
ENSBTAG00000034170	DYNLL1	-10.0701	2.62752	3.27492e-10	4.75027e-06	0	0	0	0	32.9302	32.1692	26.875	28.7686
ENSBTAG00000021656	SPECC1L	1.51313	5.34172	3.32819e-10	4.82754e-06	17.9019	24.088	12.369	12.1625	5.04229	5.46012	5.91103	6.45003
ENSBTAG00000015853	SDHC	-1.8417	6.34811	3.34505e-10	4.852e-06	20.4988	25.4031	17.676	36.8064	104.226	80.5056	109.49	85.7555
ENSBTAG00000018201	TKFC	-2.73271	4.07545	3.35153e-10	4.86139e-06	1.50663	1.13649	0	2.59913	9.39326	9.03612	11.9551	8.38076
ENSBTAG00000006844	LEF1	2.21979	3.15209	3.40881e-10	4.94448e-06	7.87751	12.5446	5.59402	9.49122	2.86453	1.52065	1.78659	1.64579
ENSBTAG00000008153	CAMSAP2	1.31632	5.51423	3.48234e-10	5.05113e-06	18.4872	13.6354	12.253	14.782	5.81521	5.85887	6.06727	6.1485
ENSBTAG00000031756	new_gene	-3.76743	7.59911	3.48514e-10	5.05519e-06	24.3283	27.5271	69.1045	173.873	1153.66	1563.17	838.981	961.605
ENSBTAG00000001002	TCF7	1.78789	4.86883	3.50722e-10	5.08722e-06	13.2028	13.128	17.899	16.8605	5.68443	3.78588	3.80099	5.14562
ENSBTAG00000031886	HIST1H2BN	-2.04176	6.26119	3.51184e-10	5.09392e-06	32.5072	15.3256	15.3894	19.3606	90.5813	107.044	53.3218	85.7629
ENSBTAG00000020795	RPS21*	-1.93503	7.41501	3.51327e-10	5.096e-06	355.801	170.793	103.362	178.029	948.578	804.64	661.381	613.43
ENSBTAG00000018570	SDR16C5	-10.5919	3.07032	3.51901e-10	5.10432e-06	0	0	0	0	13.0724	14.4661	7.57782	6.82142
ENSBTAG00000026233	new_gene	1.4619	6.27689	3.5457e-10	5.14303e-06	94.481	76.2883	95.4427	62.9666	36.8647	31.4015	23.8269	28.4041
ENSBTAG00000000414	FUT6*	-10.242	2.77338	3.54775e-10	5.14601e-06	0	0	0	0	6.39442	6.7658	5.11348	4.09958
ENSBTAG00000001407	AP3S2	-2.36149	4.81308	3.58586e-10	5.20129e-06	5.26625	8.607	0.623283	1.73046	17.9169	19.3216	20.5633	19.4529
ENSBTAG00000020665	GFRA2	2.90727	3.87482	3.5965e-10	5.21673e-06	17.6392	18.9081	3.95559	22.8796	1.66343	1.97755	2.57773	2.31135
ENSBTAG00000004321	SFXN2	-2.80732	4.59744	3.69832e-10	5.36441e-06	4.48253	3.38128	1.59158	0	12.4436	14.0459	18.7514	12.142
ENSBTAG00000000067	SDF2L1	-3.46254	3.71548	3.71033e-10	5.38184e-06	0	1.6625	6.26034	0	18.818	19.7776	21.1701	27.5507
ENSBTAG00000011527	NT5C	-2.11081	4.6177	3.74759e-10	5.43587e-06	17.4492	16.453	1.54889	5.37538	44.724	42.0786	37.6082	37.8985
ENSBTAG00000001523	YES1	-2.9747	6.29029	3.75718e-10	5.44979e-06	3.05511	4.03295	6.23735	0.376461	32.1109	28.5088	23.8722	21.5299
ENSBTAG00000014247	FAM83F	-4.90905	2.94443	3.85383e-10	5.58999e-06	1.24515	0	0	0	6.03283	6.8659	6.89902	7.43567
ENSBTAG00000021962	CXorf23	1.65869	5.01738	3.90897e-10	5.66996e-06	11.769	16.487	21.8885	11.8779	5.51259	4.80049	5.18131	4.60538
ENSBTAG00000028443	5S_rRNA	7.7228	7.60223	3.93101e-10	5.70192e-06	1801.93	1034.46	6624.45	3041.74	0.437325	2.50058	29.7345	29.5813
ENSBTAG00000021512	ZBTB7B	-1.60335	5.13752	3.94067e-10	5.71594e-06	8.50097	7.83748	7.37826	7.91457	25.4294	23.8586	23.3426	25.3251
ENSBTAG00000011419	HSPA9	-1.36433	7.62917	3.96649e-10	5.75339e-06	62.5946	60.2633	31.5829	38.9715	131.672	128.427	122.765	106.967
ENSBTAG00000021368	LOC782884*	-5.11068	5.61279	3.99044e-10	5.78813e-06	0	0	0	7.4676	164.155	88.9187	64.7227	31.6299
ENSBTAG00000044427	RNaseP_nuc	-3.29323	12.3759	3.99064e-10	5.78842e-06	1994.48	1091.83	3662.23	4291.78	17224.1	32943.3	26991.4	37811
ENSBTAG00000046026	SLC39A4	-11.2586	3.63674	3.99518e-10	5.79501e-06	0	0	0	0	8.05579	3.71272	6.44168	15.9726
ENSBTAG00000000879	C8orf33	-3.1741	3.46613	4.01892e-10	5.82944e-06	0	3.51986	2.20908	0	12.5736	11.326	14.1001	12.2944
ENSBTAG00000014021	UBN2	1.44369	5.28352	4.02244e-10	5.83455e-06	13.6304	17.0291	8.46938	14.9063	5.64613	4.89052	4.85222	4.77583
ENSBTAG00000008590	SPAG7	-2.38912	4.84129	4.03162e-10	5.84787e-06	19.3042	8.73699	0	7.61193	47.4393	35.6646	42.4068	48.7332
ENSBTAG00000009488	NXF1	1.69037	5.61254	4.11072e-10	5.9626e-06	50.6371	41.4338	34.1303	21.1514	9.39936	9.33541	13.2934	12.3574
ENSBTAG00000038148	SOWAHB	-10.0613	2.62024	4.11276e-10	5.96556e-06	0	0	0	0	3.82026	2.98466	3.41801	3.66615
ENSBTAG00000001992	CYP51A1	-1.49823	6.39002	4.2674e-10	6.18986e-06	24.3466	19.4456	13.2211	9.52964	51.7301	44.6672	43.8842	40.8048
ENSBTAG00000015878	RHNO1	-2.81162	4.19543	4.3301e-10	6.28081e-06	6.39786	2.89564	2.72597	0	24.4592	16.6244	17.0729	14.4136
ENSBTAG00000020053	ZEB1	1.572	5.52433	4.33518e-10	6.28818e-06	16.2716	32.5898	16.3362	20.7418	6.64386	7.43244	7.60011	7.43565
ENSBTAG00000001109	MRPS14*	-2.64319	3.90052	4.36494e-10	6.33134e-06	3.05081	16.1091	2.16646	1.50372	34.5271	36.7561	34.3871	30.2758
ENSBTAG00000014626	RARS	-2.32929	6.76151	4.38918e-10	6.36651e-06	20.5485	14.1524	25.3774	6.16499	116.909	76.1609	77.8059	60.3922
ENSBTAG00000043558	ND1	1.84817	11.665	4.40741e-10	6.39295e-06	4867.08	5066.83	4051.07	6835.83	1732.04	1118.41	1586.41	1506.88
ENSBTAG00000003952	FBXL2	2.75195	1.34325	4.41802e-10	6.40834e-06	1.78012	5.37114	1.89616	5.70315	0.537016	0.57819	0.574417	0.68183
ENSBTAG00000000253	PTPRF	-2.50938	6.13796	4.44447e-10	6.44671e-06	2.27492	3.6772	6.46191	1.12129	21.4679	17.9595	16.4773	21.7008
ENSBTAG00000047441	new_gene	-2.05938	4.7814	4.51843e-10	6.55399e-06	7.71384	8.31248	3.91271	3.25894	19.7212	21.4666	26.1264	24.6308
ENSBTAG00000000532	EXO5	2.02615	3.79141	4.52322e-10	6.56093e-06	18.4682	13.931	6.55736	14.1094	4.11944	3.52938	2.38376	2.99028
ENSBTAG00000008731	PRDX3	-1.42558	6.43757	4.53723e-10	6.58125e-06	24.6747	39.8845	25.0317	23.1657	91.2443	75.2707	70.9982	67.5752
ENSBTAG00000009839	GSTK1	-2.15578	5.34477	4.59589e-10	6.66634e-06	13.9677	19.5671	18.4206	6.88456	73.9127	81.2848	53.4171	48.8851
ENSBTAG00000038682	FAM83H	-4.1173	3.61124	4.60102e-10	6.67377e-06	0	1.21101	0	0	4.24631	4.62431	4.0185	6.95973
ENSBTAG00000036087	ARMC2	2.00285	3.63903	4.6337e-10	6.72118e-06	7.32666	10.0485	12.7706	4.59615	2.53298	2.20364	1.90936	2.02935
ENSBTAG00000012267	ZFC3H1	1.46417	7.81236	4.77583e-10	6.92734e-06	41.8436	57.9418	63.6732	43.7532	21.9183	18.5284	17.0371	19.1408
ENSBTAG00000047023	U2	-4.92284	4.96443	4.80325e-10	6.96712e-06	9.93511	7.49429	14.1103	4.89694	101.978	121.567	534.805	323.13
ENSBTAG00000003825	PTPN12	1.43963	6.35357	4.81862e-10	6.98941e-06	59.9097	60.9558	38.0912	27.4689	17.1307	17.8716	14.531	17.3336
ENSBTAG00000018711	DENND4B	1.59259	4.64857	4.82367e-10	6.99673e-06	11.5708	16.0597	6.24469	7.75628	3.64715	2.92268	3.59131	3.36824
ENSBTAG00000010826	EMSY	1.74363	5.48962	4.85903e-10	7.04802e-06	9.68401	24.6975	17.0284	18.6381	5.92715	5.58023	4.97628	5.05538
ENSBTAG00000006039	ARHGDIB	-1.50794	7.23174	4.91878e-10	7.13469e-06	81.9847	103.072	55.7937	42.9353	239.889	173.003	181.353	194.745
ENSBTAG00000020602	IDO1	-5.99681	6.26455	4.94686e-10	7.17542e-06	5.651	0.852537	0	0	224.834	56.1568	31.856	33.2936
ENSBTAG00000034519	LOC100126544*	-3.16336	3.46137	5.05838e-10	7.33717e-06	4.77986	5.40835	0	0	22.547	17.2583	17.6837	19.598
ENSBTAG00000002256	YEATS4	-2.75113	4.11342	5.14336e-10	7.46045e-06	3.96712	0	2.81715	3.25894	20.9376	19.8409	13.0792	16.2656
ENSBTAG00000027201	RAPH1	1.52839	5.34789	5.39341e-10	7.82314e-06	18.7663	22.4829	20.3816	13.6026	8.42052	6.91255	5.36058	5.49669
ENSBTAG00000044033	EDIL3	-5.92967	3.78868	5.48204e-10	7.9517e-06	0	0	0	0.605775	18.5157	19.9224	5.60754	10.2066
ENSBTAG00000002415	TSPAN3	-2.41684	6.85131	5.56811e-10	8.07654e-06	58.9711	69.9024	8.97362	26.9903	204.596	238.106	217.815	174.136
ENSBTAG00000017147	AK3	-1.52225	6.93408	5.57011e-10	8.07945e-06	12.5427	18.9225	15.9582	18.5466	61.9421	48.3437	44.8596	41.5725
ENSBTAG00000017741	HACD4	1.74022	5.19271	5.57454e-10	8.08587e-06	38.6305	26.297	22.7489	32.5085	8.18266	8.32695	12.2604	7.49665
ENSBTAG00000018280	SLC28A3	-3.42106	3.94086	5.60297e-10	8.12711e-06	3.85823	0	0	0	7.50087	8.05633	8.75355	6.13511
ENSBTAG00000005150	HMGB3	-4.93724	2.96629	5.66866e-10	8.22239e-06	0	0	1.34754	0	8.86444	12.0833	10.6944	10.6051
ENSBTAG00000020734	ARL6IP1	-1.97971	6.47777	5.71353e-10	8.28748e-06	83.328	74.2847	96.8291	28.0035	335.482	299.263	237.345	223.428
ENSBTAG00000019073	TRAF7	-2.12285	5.65067	5.74999e-10	8.34036e-06	10.3217	10.1816	9.02118	1.56538	31.8758	31.3584	31.9004	32.2429
ENSBTAG00000006815	new_gene	-4.90068	2.93743	5.75362e-10	8.34563e-06	1.96439	0	0	0	10.5265	12.3976	10.9741	8.92191
ENSBTAG00000000810	COPE	-2.11519	6.01688	5.77696e-10	8.37948e-06	20.6261	16.8554	8.54417	33.0411	93.3592	98.2848	85.54	85.1231
ENSBTAG00000039555	COX7C*	-2.57883	6.27822	5.97337e-10	8.66437e-06	136.818	67.3077	8.44852	64.5046	457.931	388.196	306.329	432.701
ENSBTAG00000031641	PSMD8	-1.57115	5.83913	6.08824e-10	8.83099e-06	28.922	30.3008	23.9613	12.6715	81.5511	66.4619	66.5105	62.2758
ENSBTAG00000012456	HEPACAM2	-3.34399	5.23761	6.10255e-10	8.85174e-06	0	6.54608	0	4.75262	47.2025	31.8285	23.7047	23.62
ENSBTAG00000015529	CHCHD4	-3.1745	3.47076	6.17053e-10	8.95035e-06	2.82172	3.19274	0	0	10.7437	10.4652	12.0592	12.4045
ENSBTAG00000006974	PLEKHA7	-2.45768	4.10998	6.32145e-10	9.16927e-06	2.04759	1.93068	1.45405	0	6.28113	6.49794	6.23081	7.37044
ENSBTAG00000010899	TIMP2	2.37022	6.64521	6.36625e-10	9.23424e-06	237.42	169.806	51.204	195.038	27.207	27.4719	35.3431	34.9668
ENSBTAG00000003205	RPL35*	-1.71624	9.05937	6.5067e-10	9.43797e-06	267.873	246.795	226.526	305.389	1161	1008.56	738.501	625.2
ENSBTAG00000005733	CHD6	1.31441	5.61204	6.58392e-10	9.54997e-06	10.6934	9.99514	7.42855	7.90602	3.35767	3.2087	4.11921	3.73975
ENSBTAG00000037717	PCDHGA7	4.48296	3.12883	6.65788e-10	9.65725e-06	15.6181	11.7811	18.2999	0.769808	0.756711	0.424703	0.421932	0.428267
ENSBTAG00000019729	COQ3	-2.01821	5.23397	6.7289e-10	9.76027e-06	12.077	10.2488	7.50419	12.6495	33.066	48.0756	51.0076	43.9226
ENSBTAG00000004193	VEZF1	1.50566	6.67564	6.74887e-10	9.78923e-06	36.0475	53.1655	56.1633	29.701	16.8824	15.618	15.2709	14.5003
ENSBTAG00000039582	NDUFC1	-2.06007	4.53486	6.76325e-10	9.81009e-06	27.3693	27.5271	22.6749	4.49671	76.5196	79.0768	86.0916	74.1762
ENSBTAG00000015303	MPP6	1.80356	3.26645	6.80866e-10	9.87597e-06	9.0416	13.6406	12.0388	9.47015	3.65749	3.39775	2.93455	2.9122
ENSBTAG00000018831	DAO	-10.3078	2.82926	6.82753e-10	9.90334e-06	0	0	0	0	13.0145	8.0857	9.46642	6.21223
ENSBTAG00000006441	ATP5F1	-2.25484	7.43899	6.93473e-10	1.00588e-05	38.1178	55.0061	22.3609	81.687	275.477	268.227	226.303	214.583
ENSBTAG00000011785	WDR26	1.18185	6.45853	7.11063e-10	1.0314e-05	60.0669	55.5206	50.4651	55.0431	28.2598	23.7103	22.4953	24.4432
ENSBTAG00000000565	RFX7	1.54983	6.53565	7.196e-10	1.04378e-05	17.4786	33.2566	13.8941	15.1729	7.44543	6.47194	6.38988	6.59043
ENSBTAG00000004624	LOC533307*	-4.07596	3.09094	7.24574e-10	1.05099e-05	2.84285	0	0	0	8.20375	7.83084	8.94583	9.67623
ENSBTAG00000012271	THAP2*	1.56113	5.16501	7.41693e-10	1.07583e-05	14.5921	19.1429	22.076	19.0753	8.30533	6.29707	6.18932	5.54496
ENSBTAG00000009050	ADIPOR2	-2.26115	4.54198	7.45322e-10	1.08109e-05	2.28903	4.31668	4.8765	4.51299	22.0764	16.2357	25.586	17.8739
ENSBTAG00000007809	PPP1R36	2.94096	1.37501	7.46813e-10	1.08325e-05	1.46533	13.264	4.16228	7.94477	1.15202	0.796934	1.09963	0.637795
ENSBTAG00000008646	TRMT112*	-2.61233	3.88814	7.50759e-10	1.08898e-05	5.73873	8.65772	1.35841	0	24.0273	20.3207	21.8053	18.1175
ENSBTAG00000046649	SGPP2	-10.0561	2.61582	7.56952e-10	1.09796e-05	0	0	0	0	8.80363	8.71688	7.22683	9.76277
ENSBTAG00000009132	TMPRSS2	-4.19013	6.51703	7.99415e-10	1.15955e-05	1.59664	0.602192	11.3381	0.786972	75.9815	65.4214	66.7019	68.5426
ENSBTAG00000015155	HACD3	-2.12798	6.01464	8.07815e-10	1.17174e-05	8.76336	3.05096	13.4036	6.31297	38.5768	34.2839	34.1385	34.6495
ENSBTAG00000010579	ACADL	-3.4444	3.41344	8.08039e-10	1.17206e-05	0	1.6331	1.53741	0	7.16452	8.89624	9.748	7.93755
ENSBTAG00000013650	PQLC2*	2.3232	3.81527	8.10017e-10	1.17493e-05	31.4135	10.5315	19.8289	12.0427	2.87171	3.02318	4.27817	4.19302
ENSBTAG00000010696	DVL1	-2.11187	4.29667	8.31197e-10	1.20565e-05	3.3117	0.832699	4.70345	4.89694	16.684	16.5601	15.0544	16.1249
ENSBTAG00000018937	HMOX2	-2.56238	4.65365	8.37568e-10	1.21489e-05	8.61569	2.43713	5.35344	0	20.9506	20.3861	23.7849	19.8189
ENSBTAG00000013723	MRPS25	-3.36603	3.34682	8.41892e-10	1.22116e-05	2.71474	6.14339	0	0	19.1093	22.9668	19.7203	18.4014
ENSBTAG00000016313	ECH1	-1.81603	5.86928	8.42246e-10	1.22168e-05	35.2298	19.3271	22.7433	9.47156	83.3253	78.5029	66.6184	62.7595
ENSBTAG00000003446	EPHB4	-3.08093	3.8309	8.4798e-10	1.22999e-05	1.87264	0.941717	0.886538	0	5.05581	6.95941	7.28171	7.36101
ENSBTAG00000001557	CCL28	-10.1013	2.65396	8.48503e-10	1.23075e-05	0	0	0	0	21.6277	20.5388	15.6581	14.4451
ENSBTAG00000012163	ITGB1BP2	3.02257	2.19876	8.52182e-10	1.23609e-05	19.5785	2.27208	17.1116	7.42315	1.51444	1.27411	1.53704	1.31548
ENSBTAG00000021227	ATP5PD*	-2.3413	6.92773	8.53044e-10	1.23734e-05	34.1073	49.117	44.0372	108.509	379.117	348.553	287.321	279.148
ENSBTAG00000005542	EPS15	1.22461	7.27309	8.60631e-10	1.24835e-05	72.1034	56.4975	63.9039	63.3646	29.7773	27.9887	25.8516	27.6223
ENSBTAG00000008006	RASGRP3	1.86717	6.83034	8.87848e-10	1.28782e-05	63.0479	42.9061	94.8971	57.085	16.5391	18.1592	20.8246	17.3839
ENSBTAG00000018653	NABP1	1.63477	5.43144	8.88332e-10	1.28853e-05	29.8754	52.8425	40.9675	27.4197	16.3113	12.0148	10.5449	10.2414
ENSBTAG00000025221	TEX30	-3.4083	3.38228	8.92996e-10	1.29529e-05	1.66749	3.77349	0	0	16.275	12.1673	11.2287	11.3803
ENSBTAG00000005629	AIM1L	-2.63725	4.04617	8.95504e-10	1.29893e-05	1.56085	0.883041	1.1084	0	5.13176	4.87518	3.89461	5.47572
ENSBTAG00000018966	PLCE1	2.33975	2.99163	8.98345e-10	1.30305e-05	5.36805	1.82216	2.47779	1.45523	0.623224	0.393316	0.543827	0.523371
ENSBTAG00000010384	CDC6	-4.00552	3.03097	9.08062e-10	1.31714e-05	1.51687	0	0	0	4.65921	4.38835	3.9613	4.62159
ENSBTAG00000007617	TERF2	1.7606	5.17802	9.11549e-10	1.3222e-05	35.0044	22.2355	18.9702	38.5931	8.56128	8.68374	8.90358	8.62831
ENSBTAG00000017999	TNRC6A	1.52366	6.59865	9.19653e-10	1.33396e-05	26.8335	32.3859	27.7982	13.0705	9.46003	7.55198	8.82272	8.54112
ENSBTAG00000011359	CD7	-3.93122	3.46078	9.31995e-10	1.35186e-05	0	2.56755	1.20855	0	19.642	10.7985	11.0601	14.8249
ENSBTAG00000006359	EPHA1	-4.17989	3.16703	9.45177e-10	1.37098e-05	0	0.881953	0	0	3.37753	3.24121	3.99217	4.59028
ENSBTAG00000023600	APOD	1.91541	6.42436	9.46999e-10	1.37362e-05	119.386	150.093	184.431	152.789	55.2967	49.1714	24.9596	37.0125
ENSBTAG00000020312	NCOA2	1.34	6.18213	9.57741e-10	1.3892e-05	28.8158	26.8509	27.0832	14.6208	10.2148	9.28159	9.37634	9.17798
ENSBTAG00000015047	LOC781988*	-4.22823	6.94539	9.6192e-10	1.39526e-05	0	3.02304	15.6525	4.44448	174.511	150.265	94.7969	58.8017
ENSBTAG00000003381	PAPD7	1.35556	4.83304	9.64054e-10	1.39836e-05	12.269	14.6534	8.71253	11.8426	4.65459	4.38662	4.66489	5.02865
ENSBTAG00000015164	SLC27A5	-3.07009	3.999	9.6463e-10	1.3992e-05	0.845258	0	4.20168	0	11.1733	9.0791	9.65416	11.508
ENSBTAG00000045895	NFASC	2.81677	2.43631	9.6633e-10	1.40166e-05	3.40989	1.28608	5.44827	3.15134	0.335099	0.5087	0.594941	0.50462
ENSBTAG00000002326	LGALS3	3.15416	8.35269	9.70928e-10	1.40833e-05	787.651	590.047	160.727	748.789	116.316	51.4811	30.6871	61.1473
ENSBTAG00000020173	INPP5D	1.26637	6.59387	9.7834e-10	1.41908e-05	29.8835	30.9228	29.9272	22.0941	12.0517	9.64264	13.5559	11.8075
ENSBTAG00000015874	CASP3	-2.48718	6.7847	9.85733e-10	1.42981e-05	9.98083	11.2932	2.65787	16.9107	69.8375	64.483	60.7913	43.4673
ENSBTAG00000005009	PRELID1	-1.99386	6.72171	1.00512e-09	1.45793e-05	71.3152	25.728	18.7158	24.4527	133.26	117.305	146.365	135.925
ENSBTAG00000006567	VIPR1	-2.75027	4.68116	1.0054e-09	1.45833e-05	0	0.529172	5.47982	1.72887	14.378	15.0173	14.3297	13.7769
ENSBTAG00000017232	KIF13B	1.32106	7.24781	1.00604e-09	1.45927e-05	29.9412	47.4292	37.5629	37.7144	17.481	15.6103	14.0495	15.1133
ENSBTAG00000039647	MGC152010*	-11.7722	4.07816	1.01418e-09	1.47107e-05	0	0	0	0	35.0148	10.0725	7.65104	4.64407
ENSBTAG00000018604	SEMA4G	-3.16242	5.08456	1.02968e-09	1.49355e-05	1.33352	0.670607	3.78788	0	13.1333	12.5105	12.8926	12.1425
ENSBTAG00000011104	RTN4	1.41505	8.1003	1.03616e-09	1.50294e-05	97.0034	75.8168	61.6919	93.3204	38.3377	27.9436	29.8778	28.8004
ENSBTAG00000014315	PBLD	-4.04985	3.55488	1.03705e-09	1.50425e-05	0	2.69062	0	0	10.3149	13.3099	11.8847	6.78972
ENSBTAG00000002591	GLTP	-1.77449	5.15618	1.04246e-09	1.51209e-05	5.48441	6.61924	7.78924	11.8942	32.4885	29.7943	27.8548	28.2874
ENSBTAG00000009237	KDELR2	-1.51146	6.24762	1.05498e-09	1.53025e-05	34.6278	27.4266	44.2622	29.8687	98.5858	90.3967	109.184	97.7568
ENSBTAG00000022861	KLRJ1*	-11.6948	4.0112	1.05626e-09	1.53211e-05	0	0	0	0	55.248	8.79769	14.1781	11.8527
ENSBTAG00000015251	new_gene	2.61625	2.92706	1.0677e-09	1.5487e-05	5.00499	10.2475	2.03095	9.86769	1.45759	1.09636	1.06775	0.983415
ENSBTAG00000018245	SLC1A3	-3.43827	4.36835	1.07207e-09	1.55504e-05	0	0.738602	0	1.68917	10.7691	9.88865	7.48977	4.79031
ENSBTAG00000020850	MUL1	-2.58596	3.7263	1.10082e-09	1.59674e-05	2.34852	0.590516	1.11183	1.15757	7.00373	7.8055	7.86031	7.55521
ENSBTAG00000043582	new_gene	-3.70092	3.25258	1.10747e-09	1.60639e-05	0	0	0	42.5144	172.421	215.44	186.417	220.752
ENSBTAG00000000752	SGO1	-3.61241	3.18431	1.11022e-09	1.61038e-05	0	0.499794	0	0.653154	5.24536	4.26909	3.69927	4.19893
ENSBTAG00000019911	COA3	-1.96064	5.36618	1.11708e-09	1.62032e-05	29.4202	22.1924	3.48201	25.3768	85.3663	80.3819	75.8068	73.7588
ENSBTAG00000021796	C12orf43	-10.0443	2.60559	1.12653e-09	1.63403e-05	0	0	0	0	4.1355	3.99209	5.24137	4.92253
ENSBTAG00000014170	MAP7D3	1.77694	5.64288	1.15482e-09	1.67507e-05	18.4353	21.3228	28.801	33.0147	8.99382	7.33397	7.21233	7.67101
ENSBTAG00000046924	SEMA3G	-3.48177	3.95035	1.16589e-09	1.69112e-05	2.39093	0	0	1.17848	7.75198	10.3786	7.09319	12.821
ENSBTAG00000000252	POLE3	-1.61026	5.951	1.17708e-09	1.70735e-05	20.9295	18.043	7.07741	15.7196	55.8045	43.8013	47.6194	40.6937
ENSBTAG00000011847	ASPN	1.83163	4.74505	1.17941e-09	1.71074e-05	31.3322	19.9985	12.5512	17.0274	7.75558	5.78933	4.40108	4.44793
ENSBTAG00000019079	PLCB2	1.53896	5.4755	1.20771e-09	1.75178e-05	15.5626	19.1742	20.9977	19.1768	7.32207	5.01563	7.5709	6.66536
ENSBTAG00000004207	CD93	-3.39385	3.91096	1.24596e-09	1.80726e-05	3.48696	0.52606	0	0	6.24781	7.43816	9.84934	8.57209
ENSBTAG00000021802	MIEN1	-2.66845	3.90283	1.24853e-09	1.811e-05	5.06704	1.91109	0	8.74127	35.859	26.4476	26.3005	25.451
ENSBTAG00000012342	LIMA1	-1.97339	6.80147	1.24901e-09	1.81169e-05	11.7641	16.2046	15.9816	4.28582	50.3447	51.9917	41.6787	41.9896
ENSBTAG00000008186	UBXN6	-2.601	4.12843	1.27858e-09	1.85458e-05	9.81037	4.22868	0	0.69078	19.4484	20.8972	17.164	16.5921
ENSBTAG00000018116	MTFP1	-1.94363	4.42376	1.27889e-09	1.85504e-05	9.9699	5.01369	5.8999	6.55213	24.6589	27.2115	27.6325	25.3329
ENSBTAG00000020405	NDUFB9	-3.11419	5.5993	1.28785e-09	1.86803e-05	12.9382	29.2788	1.53129	2.12572	96.1301	98.5477	88.2569	79.3845
ENSBTAG00000000130	TNFSF13	-2.88987	3.83074	1.29659e-09	1.8807e-05	4.26908	1.61013	0	1.0521	9.81514	10.8994	14.1921	10.4799
ENSBTAG00000001725	CXCL10	-5.21363	5.47648	1.30254e-09	1.88933e-05	4.83261	2.43024	0	0.793987	160.531	64.1976	26.6913	18.8467
ENSBTAG00000017542	PPARD	1.8863	3.46279	1.31326e-09	1.90488e-05	15.2474	13.5926	12.7962	19.1299	4.28295	3.60176	4.05674	5.14825
ENSBTAG00000022564	AKR1C4*	3.04041	4.28753	1.31342e-09	1.90512e-05	12.5907	27.1357	8.94101	28.8131	3.47027	3.27679	1.46559	1.55011
ENSBTAG00000014002	CEP95	1.44926	6.46015	1.31999e-09	1.91464e-05	53.7325	69.3306	48.1981	30.3176	23.0819	18.1789	15.3968	16.3096
ENSBTAG00000030942	MRPL3	-1.60436	5.6475	1.32221e-09	1.91786e-05	18.2327	25.3909	10.9556	15.2084	59.1883	59.1169	48.9198	44.5834
ENSBTAG00000025903	GLDC	2.97192	1.09689	1.32962e-09	1.92862e-05	4.30079	1.44186	0.339345	2.35537	0.253372	0.194919	0.279712	0.307831
ENSBTAG00000012609	SCO2	-3.95047	2.98417	1.34518e-09	1.95119e-05	2.87516	0	0	0	8.14794	7.84012	8.26363	7.88401
ENSBTAG00000009852	NAV3	1.5345	5.2716	1.35493e-09	1.96533e-05	6.53689	14.1764	8.12353	6.57823	3.3203	3.06549	3.1245	2.72193
ENSBTAG00000006963	RPL12*	-4.30214	7.6074	1.36753e-09	1.9836e-05	50.8571	11.9884	0	56.401	643.094	833.07	441.586	506.131
ENSBTAG00000016336	MGEA5	1.45755	7.45532	1.3819e-09	2.00444e-05	95.8945	113.604	85.1215	49.9926	27.022	29.1039	31.7402	35.3227
ENSBTAG00000004685	SRGAP3	2.33219	2.61121	1.42095e-09	2.06108e-05	7.47541	7.37393	1.63338	2.83429	0.777997	0.84265	0.970923	1.00114
ENSBTAG00000005290	CLDN2	-2.4387	5.30853	1.43513e-09	2.08165e-05	1.42143	5.89719	4.54226	4.20367	20.1163	16.0731	21.4723	33.6458
ENSBTAG00000042986	SNORA16	3.11593	4.94878	1.44621e-09	2.09773e-05	309.239	265.076	908.341	325.629	38.9349	38.8604	78.2684	61.7513
ENSBTAG00000015351	STYK1	-11.336	3.70335	1.45406e-09	2.10912e-05	0	0	0	0	27.4923	10.7593	6.56731	5.52013
ENSBTAG00000007106	GATD3A*	-2.15504	4.52508	1.45987e-09	2.11754e-05	10.6181	8.00949	0	5.98124	25.5702	30.157	26.4239	23.4513
ENSBTAG00000032087	ATXN2L	1.57326	5.95379	1.46032e-09	2.1182e-05	36.4721	37.8785	23.2722	14.3294	9.09401	7.84962	9.57679	9.86532
ENSBTAG00000002126	PFKFB2	-2.0734	5.41923	1.47153e-09	2.13446e-05	7.94199	5.19206	2.63191	2.34873	18.7422	16.3014	23.1244	13.3018
ENSBTAG00000000638	CDT1	-10.1707	2.71289	1.48609e-09	2.15557e-05	0	0	0	0	3.45956	3.29417	4.57093	5.19255
ENSBTAG00000004307	VPS36	-1.39216	6.97939	1.49132e-09	2.16316e-05	22.7095	21.2416	9.99849	12.9843	45.4573	46.4972	40.7646	38.865
ENSBTAG00000011027	PTGR1*	-2.88898	5.89797	1.5117e-09	2.19273e-05	4.51811	10.2244	22.459	3.71157	97.6539	72.5333	92.7195	49.6615
ENSBTAG00000020773	CTSW	-3.42794	3.66375	1.52109e-09	2.20634e-05	0	4.54777	0	0.742904	17.8157	9.67727	15.0478	15.3249
ENSBTAG00000001662	EHD3	1.86687	3.56983	1.52446e-09	2.21122e-05	7.80219	5.04462	6.7278	6.86723	2.33691	1.46612	1.60594	2.01167
ENSBTAG00000021979	EEF1B2	-1.6487	7.66213	1.5447e-09	2.24058e-05	120.189	132.506	68.9362	142.405	440.989	411.953	349.925	280
ENSBTAG00000045702	ZBED6	1.29994	6.42195	1.55828e-09	2.26029e-05	32.8841	55.9334	41.2091	38.7729	19.6578	17.5921	15.7934	16.5806
ENSBTAG00000017218	ACER3	-2.0473	4.52309	1.56695e-09	2.27286e-05	5.33535	4.69535	4.42023	1.31488	16.5587	13.3061	17.559	13.709
ENSBTAG00000003352	new_gene	-3.48009	5.62605	1.57591e-09	2.28585e-05	29.4202	11.0962	10.446	54.3789	195.661	179.857	435.485	464.173
ENSBTAG00000026893	EXOC3L4	-3.56766	4.24933	1.5978e-09	2.31761e-05	0	0	3.72984	0	14.0387	12.8639	9.71498	9.21413
ENSBTAG00000006510	YRDC	-3.09331	3.41134	1.59785e-09	2.31767e-05	3.27927	0.824545	0.776232	0	9.93269	7.21641	8.30132	8.29751
ENSBTAG00000009487	TMEM223	-3.37239	3.35916	1.60069e-09	2.3218e-05	2.54712	1.92136	3.61755	0	20.0483	22.4722	18.1969	15.3499
ENSBTAG00000004400	PRRC2B	1.50705	6.7016	1.60427e-09	2.32699e-05	30.2695	18.5897	25.6801	15.1837	7.55697	6.66778	8.34632	8.85719
ENSBTAG00000008541	MGST1	-2.78507	6.93505	1.63221e-09	2.36752e-05	19.7873	8.95564	57.6111	30.2344	232.951	233.53	228.428	167.603
ENSBTAG00000013454	TAB2	1.3133	6.32257	1.66872e-09	2.42048e-05	41.8483	65.8557	31.7671	40.5422	20.2362	17.5547	17.6189	16.9962
ENSBTAG00000001727	FAM213B	-2.71074	4.39931	1.6884e-09	2.44902e-05	9.35934	15.8849	0	1.15329	35.2506	44.4328	39.121	34.9565
ENSBTAG00000005344	GNPNAT1	-2.61694	4.03384	1.69399e-09	2.45713e-05	15.3741	6.6269	0	0	29.2389	25.8472	25.5137	27.3468
ENSBTAG00000005670	ARHGEF19	-5.03641	3.05446	1.69574e-09	2.45967e-05	0.663498	0	0	0	4.99794	3.96934	2.62896	4.38963
ENSBTAG00000047059	TIMM17A	-3.02439	3.58304	1.73161e-09	2.51169e-05	2.69546	2.03325	7.65647	0	22.0783	23.2923	28.2781	21.1728
ENSBTAG00000040607	SLA2	-2.12138	5.15982	1.76401e-09	2.5587e-05	2.1906	6.19658	1.5556	3.77906	18.8141	12.9742	12.2566	17.6106
ENSBTAG00000044062	RBMS3	2.04937	3.3473	1.76889e-09	2.56577e-05	20.6402	14.5963	16.4893	7.63004	2.96	4.26797	3.75608	2.82988
ENSBTAG00000000524	CSTB*	2.14066	6.56988	1.77967e-09	2.58141e-05	448.132	300.736	92.1769	242.207	59.4439	49.8413	63.2692	65.8334
ENSBTAG00000045647	ARL4C	-4.06673	3.08436	1.78347e-09	2.58692e-05	6.55477	0	0	0	19.1449	20.597	16.7734	22.9381
ENSBTAG00000020179	AAAS	-3.10756	3.41942	1.79291e-09	2.60062e-05	1.07149	0.808249	2.28267	0	8.14958	7.38135	9.58733	8.11487
ENSBTAG00000006486	TSEN34	-2.34109	4.35956	1.80405e-09	2.61677e-05	12.0271	1.00804	0.948971	3.95204	21.8429	21.8842	20.5213	18.8339
ENSBTAG00000003757	DNAJA2	-2.20094	6.50461	1.86071e-09	2.69896e-05	12.0797	39.7614	13.257	9.20161	104.343	84.1581	77.1234	67.8282
ENSBTAG00000011864	RGMB	1.55418	5.14406	1.87632e-09	2.7216e-05	39.3443	39.9516	54.8042	42.5144	14.0549	13.6251	18.1466	15.8998
ENSBTAG00000013953	CALD1	1.60001	7.41143	1.88272e-09	2.73088e-05	146.124	175.906	136.46	96.1955	32.2699	38.9642	59.4043	50.1575
ENSBTAG00000000918	ERMARD	1.44645	4.50897	1.97211e-09	2.86054e-05	20.1483	25.5609	13.6575	13.0908	6.24567	6.61344	6.10982	7.11141
ENSBTAG00000000091	NDUFB8	-2.11046	5.98696	1.98989e-09	2.88634e-05	35.9081	14.585	21.5763	51.7351	153.146	142.273	142.706	131.394
ENSBTAG00000021374	FARSA	-2.01426	4.41859	1.99756e-09	2.89746e-05	4.15458	5.48433	3.68784	3.07165	16.5686	13.7009	18.6934	16.8896
ENSBTAG00000014536	SFXN1	-2.98931	3.74671	2.03272e-09	2.94846e-05	0	1.906	4.48581	0	15.0835	9.79122	13.674	12.2407
ENSBTAG00000001659	VPS4A*	-1.54808	5.69833	2.06062e-09	2.98894e-05	14.5509	15.4956	11.5486	5.48449	35.25	32.1329	33.2486	31.709
ENSBTAG00000038430	new_gene	2.79474	7.82589	2.12183e-09	3.07771e-05	1398.05	837.7	178.651	756.402	152.295	114.42	100.341	79.0654
ENSBTAG00000021549	PHPT1	-2.37211	4.14299	2.12413e-09	3.08105e-05	9.48803	7.15705	17.9672	0	42.5585	42.9057	42.4833	38.489
ENSBTAG00000020455	ITPR1	1.28976	6.79434	2.12891e-09	3.08799e-05	23.7285	16.7169	21.7781	13.792	7.89087	7.58199	8.14902	7.49069
ENSBTAG00000008573	ZFP36	1.65164	5.1201	2.13451e-09	3.0961e-05	46.3638	49.1292	16.4621	25.5729	11.1612	9.37238	11.4816	10.3976
ENSBTAG00000000435	TARBP2	-2.39679	3.91896	2.14033e-09	3.10456e-05	1.27613	5.77569	0	3.14498	14.3491	13.0517	15.9735	13.6268
ENSBTAG00000010937	APOO	-2.72397	3.69629	2.14623e-09	3.11311e-05	8.63529	4.88536	0	1.06407	22.0245	23.1231	17.7557	19.2063
ENSBTAG00000023832	ADAM8	-2.95444	3.87142	2.16444e-09	3.13951e-05	1.28957	1.94551	0	0.635621	6.0005	6.61407	6.50317	9.27258
ENSBTAG00000005257	PEX13	-1.69867	5.0994	2.18272e-09	3.16604e-05	10.7767	4.06458	5.73963	7.52502	26.4026	23.0507	21.8085	20.5189
ENSBTAG00000024503	FCER1G	2.58689	6.28901	2.1865e-09	3.17152e-05	159.411	201.184	97.9632	407.973	40.7478	33.6692	40.259	37.0407
ENSBTAG00000006657	ZDHHC8	3.39073	0.760718	2.20389e-09	3.19675e-05	5.43282	4.09811	0	3.44288	0.17028	0.375198	0.267914	0.364834
ENSBTAG00000006200	SLC25A17	-2.01265	4.64536	2.21851e-09	3.21795e-05	7.87855	9.33897	2.39775	2.77377	25.743	21.067	20.5241	17.6294
ENSBTAG00000015887	FOXJ3	1.22038	5.91464	2.22701e-09	3.23028e-05	39.8423	55.2155	42.7685	33.3389	21.2859	18.2135	17.3874	16.898
ENSBTAG00000012189	TMEM86B	-2.67397	4.23151	2.25587e-09	3.27214e-05	0	5.65216	2.66049	6.46319	22.7415	24.3942	36.2682	24.868
ENSBTAG00000004242	ARPC1A	-1.94625	5.9712	2.31055e-09	3.35145e-05	27.635	21.8384	3.73797	16.8642	64.9828	69.9212	63.4771	63.8527
ENSBTAG00000002650	ZNF259	-2.10558	5.04149	2.32609e-09	3.37399e-05	8.07983	12.1896	0	7.39605	31.5922	27.534	29.2816	30.0598
ENSBTAG00000021007	FOLR1	-12.6137	4.81363	2.39763e-09	3.47777e-05	0	0	0	0	159.468	19.8243	8.01313	34.8412
ENSBTAG00000012673	CDK18	-3.04782	3.61449	2.40274e-09	3.48517e-05	2.69642	0	0.957398	0	6.22405	4.94934	7.14286	6.009
ENSBTAG00000000781	HIP1	2.19229	3.60453	2.4049e-09	3.4883e-05	13.325	9.59451	4.30111	6.26928	1.32887	1.39083	2.22716	2.07738
ENSBTAG00000011928	ZBTB20	2.5553	4.19289	2.41075e-09	3.49679e-05	27.1863	19.3355	15.9962	3.82856	2.64149	2.72241	2.76294	2.55593
ENSBTAG00000007489	NCOA3	1.10995	7.25031	2.41817e-09	3.50755e-05	56.3166	47.4592	43.7411	47.0586	25.0636	21.0038	22.3468	22.621
ENSBTAG00000019471	CNIH4	-2.50583	5.71577	2.43589e-09	3.53326e-05	37.4338	41.2698	12.2689	5.67719	149.524	150.885	119.165	86.2361
ENSBTAG00000003294	MRPL43	-3.48925	3.09446	2.45972e-09	3.56783e-05	4.63962	0	0	1.14342	14.6752	14.7893	13.5439	13.207
ENSBTAG00000014728	TAPBPL	-1.89483	5.77989	2.55017e-09	3.69902e-05	8.03786	13.1368	3.3296	6.93316	39.3726	26.0618	27.584	23.3597
ENSBTAG00000048246	new_gene	-3.05221	5.3596	2.55048e-09	3.69947e-05	0	11.8913	12.5938	6.79877	126.348	55.013	53.2048	45.3883
ENSBTAG00000000250	HDHD3	-2.88431	5.52569	2.55419e-09	3.70485e-05	18.7649	6.19275	1.66568	1.73421	55.3975	49.9289	40.2769	38.2624
ENSBTAG00000044175	CENPK	-4.798	2.84156	2.56722e-09	3.72375e-05	0	0	0	0.584938	7.55077	6.09565	4.96938	5.45464
ENSBTAG00000019017	IFITM1	-2.10219	6.9259	2.61881e-09	3.79858e-05	67.7716	55.7692	89.69	68.3267	371.36	429.679	166.644	279.104
ENSBTAG00000018996	PARK2	2.92722	1.3934	2.64587e-09	3.83783e-05	5.14535	3.88126	10.2308	1.52166	0.583258	0.637401	0.741355	0.707696
ENSBTAG00000018240	CYP2S1	-2.64149	3.99994	2.64646e-09	3.83869e-05	2.16993	1.63683	0	3.7434	12.1798	11.2605	16.2187	12.656
ENSBTAG00000012975	VDAC2	-1.39741	6.65855	2.64653e-09	3.8388e-05	48.9538	43.7294	36.593	21.5891	92.3537	90.1803	108.228	95.9396
ENSBTAG00000005180	RBMS1	1.70974	5.46442	2.65194e-09	3.84665e-05	45.1549	34.8922	26.591	56.4555	14.8202	11.4332	13.0087	12.2525
ENSBTAG00000019190	CPO	-11.7622	4.06921	2.66661e-09	3.86792e-05	0	0	0	0	39.4679	18.002	3.15482	21.0097
ENSBTAG00000006832	SLC5A6	-2.63141	4.22247	2.6801e-09	3.88748e-05	1.64153	5.5721	0	0.809097	10.9846	13.813	11.1544	10.9459
ENSBTAG00000018188	NDUFC2*	-2.00877	5.66726	2.68971e-09	3.90143e-05	38.0692	30.9255	43.6702	8.66034	128.525	122.832	118.288	100.895
ENSBTAG00000038619	LOC512672*	1.24929	7.81529	2.69621e-09	3.91085e-05	186.65	171.3	150.217	184.508	75.9462	81.0926	62.1919	76.1389
ENSBTAG00000021289	POGZ	1.41806	5.80937	2.70112e-09	3.91797e-05	21.3572	10.5799	14.0345	11.7838	5.5658	5.49223	5.4596	4.97537
ENSBTAG00000017200	RHOJ	2.41234	3.89053	2.74039e-09	3.97494e-05	18.2853	12.2605	8.65656	7.00987	1.37441	1.43235	2.71387	2.79442
ENSBTAG00000037510	GIMAP1*	-3.70386	5.25947	2.88376e-09	4.1829e-05	8.84252	12.0062	0	0	34.4251	76.259	59.5864	63.9717
ENSBTAG00000007833	PIAS2	1.64393	5.63181	2.90316e-09	4.21103e-05	34.1143	28.9499	51.479	26.0627	11.5622	12.1499	11.2322	10.9136
ENSBTAG00000004676	TMEM184A	-4.78818	2.84294	2.91174e-09	4.22348e-05	0.990399	0	0	0	5.64962	5.79035	4.34044	4.2418
ENSBTAG00000004971	GRAMD1C	-2.70129	5.39154	2.93527e-09	4.25761e-05	6.61186	0.554166	3.65186	4.70736	35.5653	31.3422	16.8828	19.6103
ENSBTAG00000007634	HOOK3	1.56333	6.37206	2.95645e-09	4.28833e-05	37.1939	44.7821	45.7137	58.8759	21.0351	15.1117	14.9111	14.7941
ENSBTAG00000008092	RAB37	-4.89176	2.93153	2.97605e-09	4.31676e-05	1.2033	0	0	0	6.66609	5.18087	5.94169	8.30658
ENSBTAG00000000160	CBS*	-2.54347	4.17408	2.98018e-09	4.32276e-05	3.04103	4.58785	0.539879	0	9.60492	9.94759	10.8875	11.0391
ENSBTAG00000002721	ZCCHC11	1.86299	6.25039	2.99619e-09	4.34597e-05	13.672	33.0549	29.8734	14.86	6.62098	6.59622	6.86886	5.32218
ENSBTAG00000034691	TSTA3	-2.36111	5.41911	3.00249e-09	4.3551e-05	14.3976	9.77442	0	14.193	51.7258	48.3954	52.2177	48.0757
ENSBTAG00000012393	AGT	3.44145	3.66067	3.0111e-09	4.3676e-05	17.1988	27.6768	8.14222	22.0407	1.19492	1.80146	3.23696	0.658759
ENSBTAG00000038062	FUT4	-3.00616	4.10403	3.01321e-09	4.37066e-05	8.07492	3.04555	0	0	16.6214	21.5921	14.5028	18.4402
ENSBTAG00000002859	new_gene	-4.14105	3.14898	3.03416e-09	4.40105e-05	1.28782	0	0	0	3.70255	3.41928	4.10245	5.22607
ENSBTAG00000006439	DOCK11	1.34559	7.87842	3.08444e-09	4.47399e-05	45.1674	54.904	51.2784	52.3244	23.7693	23.5309	17.956	16.6755
ENSBTAG00000015521	GEMIN6	-2.94881	3.5024	3.0903e-09	4.48248e-05	3.91259	1.47568	0	2.89273	19.9046	15.5159	16.5597	12.9426
ENSBTAG00000009233	RAC1	-1.48644	6.83454	3.13096e-09	4.54146e-05	63.3944	108.392	55.5222	39.5791	198.392	172.835	194.157	167.769
ENSBTAG00000007411	F7	-3.74768	3.32508	3.15802e-09	4.5807e-05	4.00057	0	0	0	8.83014	11.1608	11.411	7.59196
ENSBTAG00000003494	C20orf194	1.80655	3.53089	3.18763e-09	4.62366e-05	10.3694	7.03972	2.57726	5.11102	1.69681	1.7506	1.83644	1.60676
ENSBTAG00000027843	TCEAL8	-2.12572	4.54015	3.18866e-09	4.62515e-05	22.4759	16.9541	15.9607	1.5826	66.5124	50.4955	58.1897	50.0956
ENSBTAG00000032660	CHIC2	1.49052	5.00735	3.19118e-09	4.62881e-05	27.8923	24.5465	19.1468	27.4958	11.0832	9.52544	8.53993	6.86331
ENSBTAG00000010809	HID1	-1.78695	4.77196	3.20319e-09	4.64623e-05	2.84926	3.86867	3.23733	3.08963	12.9151	9.2373	12.2496	11.7964
ENSBTAG00000019855	MAP3K15	-4.23147	3.21274	3.21905e-09	4.66923e-05	0.459914	0	0	0.226688	3.91847	3.40452	3.23045	1.96177
ENSBTAG00000030940	GIMAP7*	-1.47403	7.33066	3.25934e-09	4.72767e-05	35.4807	80.2918	47.785	50.0524	152.468	159.669	153.51	136.047
ENSBTAG00000019998	HAGH	-2.58096	4.49902	3.28169e-09	4.7601e-05	6.57749	4.96156	9.34169	0	26.096	27.5248	36.0366	25.7732
ENSBTAG00000048167	U4	3.7982	9.58828	3.29326e-09	4.77687e-05	11399.1	6943.86	14163.5	7727.97	157.314	337.367	1351.72	1069.28
ENSBTAG00000012109	EDN3	-10.0137	2.57961	3.34803e-09	4.85632e-05	0	0	0	0	9.91023	8.68885	6.87647	5.89607
ENSBTAG00000008607	ARID3A	1.76902	3.88806	3.35728e-09	4.86974e-05	27.8273	16.9541	8.36036	11.0782	4.40285	4.00989	4.81902	4.69572
ENSBTAG00000001498	CYTH2	-2.29723	4.24584	3.3581e-09	4.87093e-05	7.53018	7.5736	0.891229	0.618595	18.9076	18.7893	16.0547	17.5022
ENSBTAG00000017931	new_gene	-10.2949	2.81826	3.38081e-09	4.90387e-05	0	0	0	0	21.2579	39.7773	24.0563	37.1627
ENSBTAG00000001711	new_gene	-2.85031	3.43513	3.41918e-09	4.95952e-05	3.11253	2.34786	0	0	8.49815	8.16608	8.42422	7.20726
ENSBTAG00000010915	CRTC3	2.14784	3.55234	3.41942e-09	4.95987e-05	8.05045	22.5555	8.98359	17.0058	2.67042	3.07524	3.98726	3.40389
ENSBTAG00000046616	new_gene	-3.23779	4.57723	3.47658e-09	5.04278e-05	2.93293	0	5.554	0	25.4564	16.3597	19.0412	15.3756
ENSBTAG00000010490	PEX5	-2.20381	4.93767	3.49558e-09	5.07034e-05	5.79598	3.93485	3.2927	0.28568	13.9774	13.9835	15.0451	12.1512
ENSBTAG00000024180	HIST1H2AD	-3.37417	5.90667	3.51257e-09	5.09498e-05	24.1426	0	37.7174	30.9392	186.531	404.537	150.691	283.914
ENSBTAG00000002038	RPL14	-1.47765	9.12741	3.57726e-09	5.18881e-05	339.237	439.819	378.289	451.982	1353.15	1254.6	1089.43	903.607
ENSBTAG00000034206	EMCN	-3.60818	3.20005	3.58154e-09	5.19502e-05	1.33165	0	1.89128	0	7.83973	9.43512	10.2396	7.60448
ENSBTAG00000019804	SNRNP25	-2.6907	3.48517	3.58753e-09	5.20372e-05	5.10795	3.85305	0	3.77651	23.6744	19.4846	20.0156	19.3424
ENSBTAG00000017136	SSTR2	-10.4553	2.95395	3.63617e-09	5.27426e-05	0	0	0	0	8.36804	5.59365	9.6221	14.6835
ENSBTAG00000005934	TTYH3	2.03033	3.44583	3.66942e-09	5.32249e-05	18.7187	11.4725	14.1234	10.9562	2.22455	3.49948	3.84538	3.74781
ENSBTAG00000017438	C5orf52	4.13147	0.48386	3.68935e-09	5.3514e-05	4.8719	3.67499	3.45966	22.8126	0.445372	0.625606	0.438722	0.720978
ENSBTAG00000046248	ARPC1B	-1.29944	7.40594	3.70994e-09	5.38126e-05	65.9349	64.6571	71.1695	62.3978	184.218	170.182	134.277	173.588
ENSBTAG00000024928	TNFRSF1B	1.35369	5.61918	3.71269e-09	5.38526e-05	41.1192	29.6973	27.336	37.0849	13.2124	11.8424	14.4591	14.1351
ENSBTAG00000046569	CISD3	-3.68096	3.25826	3.73853e-09	5.42274e-05	3.39464	2.56066	2.41062	0	19.3023	20.5134	27.5124	26.5366
ENSBTAG00000002041	SASH3	-1.49982	5.67722	3.76681e-09	5.46376e-05	10.5775	7.97887	10.0151	8.6893	30.4005	23.91	23.5996	29.0039
ENSBTAG00000013961	MYSM1	1.68935	5.78317	3.8153e-09	5.5341e-05	28.8898	26.3801	49.129	32.9759	12.8784	9.98078	10.7543	10.6751
ENSBTAG00000001933	PTPA	-2.03357	5.60554	3.86085e-09	5.60016e-05	11.0143	11.2756	7.82153	1.55111	32.3283	29.7015	29.7816	29.2784
ENSBTAG00000012078	TMEM176A	-1.94229	5.45298	3.99761e-09	5.79854e-05	23.997	15.3166	23.595	5.45904	75.3282	55.2156	62.197	58.9811
ENSBTAG00000001286	ELMO3	-3.12949	4.91456	4.01784e-09	5.82787e-05	1.5631	0	0.554999	5.39309	21.7198	21.4475	18.068	17.4442
ENSBTAG00000034766	U1	-5.84841	6.29945	4.04884e-09	5.87285e-05	11.5708	0	0	39.922	221.253	254.901	1449.45	1550.98
ENSBTAG00000001353	PMPCA	-1.89352	5.57469	4.12573e-09	5.98438e-05	5.73047	12.9679	2.90668	10.0875	29.0094	31.4749	33.1163	28.1348
ENSBTAG00000015261	CARD14	-2.06677	4.6477	4.21767e-09	6.11774e-05	0.633168	1.91046	3.1474	4.36918	12.4331	11.6698	10.8239	13.2504
ENSBTAG00000033015	FAHD1	-1.77064	5.21706	4.29315e-09	6.22722e-05	7.00654	13.213	6.63403	10.3604	38.4948	30.9609	37.3058	25.2335
ENSBTAG00000003405	TP53I3	-2.83408	3.77811	4.36953e-09	6.338e-05	1.4733	6.66806	1.04623	0	17.1587	17.2717	12.6519	13.21
ENSBTAG00000009392	PLA1A	2.46836	1.59735	4.39344e-09	6.37268e-05	2.2014	7.47256	4.68981	5.42527	1.14709	0.715024	1.05728	0.862355
ENSBTAG00000017830	RBMS2	2.31014	4.71303	4.41828e-09	6.40872e-05	35.0327	38.7582	8.29254	39.715	6.29838	5.76878	5.9064	6.66855
ENSBTAG00000025161	AGPAT2	-10.5183	3.00824	4.48934e-09	6.51178e-05	0	0	0	0	10.2752	22.549	11.4741	8.75461
ENSBTAG00000000578	ABHD16A	-1.64037	5.40127	4.52126e-09	6.55809e-05	13.6308	13.2198	4.8398	8.63812	38.6374	29.8662	27.9422	27.1925
ENSBTAG00000011154	SDC1	-3.01236	5.81914	4.53006e-09	6.57085e-05	6.24983	4.7144	8.87633	0	32.9048	39.0062	40.0903	40.6862
ENSBTAG00000047042	bta-mir-2904-3	3.07534	2.95456	4.56618e-09	6.62325e-05	352.412	204.487	288.758	320.68	55.0254	20.1614	16.0955	51.1047
ENSBTAG00000011667	PM20D2	2.04085	2.50616	4.58283e-09	6.6474e-05	4.42332	13.3465	10.4704	10.1744	2.74968	2.09382	2.54487	2.46436
ENSBTAG00000000490	RTKN	-2.46802	3.86198	4.63104e-09	6.71732e-05	0	4.67127	0	1.74418	9.33548	9.79639	10.2547	8.57904
ENSBTAG00000014122	FOXRED1	-2.22609	3.89814	4.65153e-09	6.74705e-05	3.76136	1.41864	0.667759	2.78092	11.6565	9.63159	9.55462	9.97027
ENSBTAG00000005227	ATF6	1.60136	6.32166	4.72596e-09	6.85501e-05	38.8127	62.3736	41.9421	71.9474	21.0089	17.5778	18.1596	16.752
ENSBTAG00000005170	ADGRG5	-2.80709	3.77553	4.73558e-09	6.86896e-05	3.20361	1.61104	2.27497	0	10.6797	8.42117	11.4114	12.7747
ENSBTAG00000010013	DNAJA3	-1.55592	5.6153	4.77684e-09	6.92881e-05	8.50944	7.00241	11.5362	9.91367	27.8348	26.9977	31.5281	26.6336
ENSBTAG00000040331	LOC512867*	-2.60042	5.25303	4.77999e-09	6.93338e-05	9.52203	8.2088	9.65977	2.01143	23.8409	47.8391	52.3084	44.5991
ENSBTAG00000001888	MED13L	1.22407	7.46932	4.88027e-09	7.07883e-05	29.8108	39.9991	30.9111	37.059	15.1309	14.0687	15.2459	15.6034
ENSBTAG00000021316	COL4A3	-9.86941	2.45674	4.88396e-09	7.08419e-05	0	0	0	0	1.50184	1.42966	1.5794	1.14673
ENSBTAG00000005571	PHF20	1.20987	6.90034	4.91687e-09	7.13191e-05	34.7388	47.3464	26.0705	33.6613	17.7863	15.5533	15.0272	13.189
ENSBTAG00000009423	NIPAL1	-2.40212	4.03026	5.01248e-09	7.27061e-05	4.35897	4.3841	0	4.29701	22.3283	17.8239	14.371	16.443
ENSBTAG00000018164	FNDC4	2.77879	1.67368	5.08144e-09	7.37063e-05	14.5271	8.21862	1.28951	14.3206	1.12882	1.53625	1.63524	1.35945
ENSBTAG00000047147	new_gene	1.80593	5.19882	5.18453e-09	7.52016e-05	10.8488	14.2323	11.7235	21.8543	4.82946	4.55345	3.86535	4.40175
ENSBTAG00000021214	FBXL5	1.22562	6.92107	5.19266e-09	7.53196e-05	114.876	86.0019	58.2686	62.1558	38.4213	33.5633	34.1626	29.1176
ENSBTAG00000004172	SETD1B	1.67183	4.58552	5.28727e-09	7.66918e-05	8.36942	4.61353	5.94334	8.0918	2.28942	1.76109	2.18374	2.468
ENSBTAG00000006969	TUBB	-1.38578	7.87936	5.33354e-09	7.73631e-05	119.873	75.068	48.9868	68.5601	216.366	194.095	198.034	195.833
ENSBTAG00000016819	FABP3	-3.5302	4.19455	5.33457e-09	7.73779e-05	5.54855	10.4635	0	0	39.4117	26.7815	34.4346	60.6659
ENSBTAG00000020281	NIN	1.40428	7.17617	5.36532e-09	7.7824e-05	30.2279	34.445	45.4432	31.7003	16.4807	13.2654	12.1147	13.1989
ENSBTAG00000012330	B2M	-1.89031	11.7786	5.43061e-09	7.8771e-05	1951.94	1647.38	1165	1781.02	9263.86	6890.27	4495.91	3989.37
ENSBTAG00000013821	RIOK1	1.6021	4.58458	5.45023e-09	7.90556e-05	25.5682	29.3493	13.4201	25.2048	6.74784	6.93595	8.25882	8.99975
ENSBTAG00000017115	TMEM41A	-2.33799	4.42896	5.45772e-09	7.91643e-05	10.878	0.911726	0.858305	4.1702	19.8444	18.3508	22.3353	18.7074
ENSBTAG00000012088	FBLN1	2.07322	7.27823	5.45791e-09	7.9167e-05	147.02	135.142	75.8775	85.9287	12.8819	20.7299	33.5765	35.4016
ENSBTAG00000038865	TCEA3	-4.18622	4.34845	5.47017e-09	7.93448e-05	0	0	5.46447	0	19.3873	42.8501	22.7404	17.6041
ENSBTAG00000011770	TJP2	-2.11712	5.63939	5.47788e-09	7.94566e-05	3.86653	1.29627	6.40668	3.59981	19.8922	18.8271	15.9682	13.9982
ENSBTAG00000007836	PPA1	-3.05276	6.35076	5.56106e-09	8.06631e-05	4.51452	7.94597	29.9215	7.41726	174.71	88.5184	99.0416	80.1972
ENSBTAG00000031763	HIST1H4K	-2.33925	6.68348	5.5791e-09	8.09248e-05	42.5745	59.6421	129.571	152.888	526.088	627.619	443.65	523.511
ENSBTAG00000013824	WWC3	2.0788	3.19112	5.80349e-09	8.41797e-05	8.86731	3.34442	7.47758	3.55114	1.19262	1.26425	1.59703	1.31225
ENSBTAG00000008801	ATPAF2	-2.93866	3.27331	5.96276e-09	8.64898e-05	1.4733	3.33403	1.04623	0	10.9632	9.9713	9.59666	10.0037
ENSBTAG00000046587	LOC104976285*	-9.99493	2.56369	6.03287e-09	8.75068e-05	0	0	0	0	21.9178	22.9168	17.9068	29.5757
ENSBTAG00000022205	LOC100296421*	-5.23198	6.2249	6.04054e-09	8.7618e-05	0	0	8.31814	0	135.692	87.1475	79.502	36.9075
ENSBTAG00000001094	MTUS2	3.79613	1.91295	6.06095e-09	8.79141e-05	6.37047	4.8054	0.28274	1.76623	0.283904	0.114285	0.28086	0.201027
ENSBTAG00000004801	PDXDC1	-1.59395	6.91472	6.08324e-09	8.82374e-05	14.1032	19.0757	7.25226	18.6967	49.1297	45.4128	45.2801	42.2732
ENSBTAG00000022242	DPP3	-2.4722	5.8668	6.08805e-09	8.83072e-05	15.1982	2.72961	7.19509	2.14031	34.4695	33.6116	36.2595	36.4168
ENSBTAG00000033979	new_gene	-10.7348	3.19183	6.0888e-09	8.8318e-05	0	0	0	0	6.40509	17.4195	5.47912	9.07487
ENSBTAG00000016131	NCAPG2	-2.18028	4.05358	6.08891e-09	8.83197e-05	2.91044	1.46361	0	1.19545	5.69372	6.2362	5.54516	6.06368
ENSBTAG00000023928	RDH14	-2.53452	3.69176	6.10631e-09	8.85721e-05	6.34651	1.91493	0	1.25126	14.0634	11.9464	11.0329	10.6775
ENSBTAG00000018320	RPLP1	-1.71753	10.0523	6.11731e-09	8.87316e-05	1261.39	1079.11	566.697	957.068	3925.93	3841.46	2749.05	2154.9
ENSBTAG00000016251	TMEM101	-2.0135	4.22672	6.23385e-09	9.0422e-05	6.21758	4.69007	2.64916	3.67752	17.5064	18.2788	18.2342	14.1157
ENSBTAG00000021896	NUP214	1.60627	6.21939	6.45159e-09	9.35803e-05	15.3009	22.8617	22.7759	11.3126	5.45514	4.81422	6.69835	6.793
ENSBTAG00000021841	CHD7	1.39572	6.12513	6.50338e-09	9.43316e-05	13.9799	12.0055	14.6621	7.2086	4.50902	4.15027	4.63214	4.79016
ENSBTAG00000004240	TMPO*	-1.27175	7.11652	6.54721e-09	9.49673e-05	25.5379	35.8521	29.2177	27.2728	83.6331	77.1093	60.429	68.4019
ENSBTAG00000021678	SLC31A1	-2.20953	8.14293	6.70019e-09	9.71863e-05	21.1854	23.971	17.5517	38.785	181.622	98.3016	72.2293	139.774
ENSBTAG00000007909	NOTCH2	1.49489	7.69677	6.78359e-09	9.8396e-05	50.1728	42.4808	24.9039	49.2073	13.0769	14.5948	15.7725	15.9841
ENSBTAG00000003242	ACAD9	-2.39745	4.16268	6.88707e-09	9.9897e-05	3.43769	3.24142	3.05149	0	10.0407	12.8017	10.6763	12.3648
ENSBTAG00000000014	TXN2	-1.57722	5.70873	6.91519e-09	0.000100305	14.541	41.1325	18.0704	20.6056	72.319	74.497	72.2376	66.6135
ENSBTAG00000002727	PHACTR4	1.44694	5.58729	6.94421e-09	0.000100726	18.0881	15.1948	20.7269	10.3339	6.72694	6.0552	5.81929	5.053
ENSBTAG00000005997	ABCB1*	-2.41971	6.95953	7.00897e-09	0.000101665	4.4935	15.592	12.7638	3.32222	51.7896	38.6809	42.6122	59.4091
ENSBTAG00000005708	KIF20B*	-1.99599	5.6132	7.06976e-09	0.000102547	2.94761	3.70576	4.88407	1.29143	14.6676	14.8564	9.8949	11.1799
ENSBTAG00000014588	RSL1D1	-1.44595	5.29821	7.2267e-09	0.000104823	8.38257	14.2272	11.1613	9.29635	31.3515	28.7783	31.8616	27.7109
ENSBTAG00000038698	LOC617079*	2.78752	3.746	7.22958e-09	0.000104865	24.932	31.3447	45.2458	62.8096	5.03956	8.32822	8.40567	3.56085
ENSBTAG00000010888	C10orf54	-1.88045	5.32742	7.27397e-09	0.000105509	12.2786	10.1041	2.37801	12.1041	33.9622	29.6455	38.0213	36.3853
ENSBTAG00000017624	RAB17	-3.14217	3.45206	7.33416e-09	0.000106382	0	0	8.14715	0	22.9898	16.5349	16.3582	17.5843
ENSBTAG00000003319	FLRT3	-2.75408	3.54389	7.42674e-09	0.000107725	0.460919	1.73841	0.327311	0	4.61385	4.03517	3.63182	3.35433
ENSBTAG00000016982	MCOLN3	5.20647	2.33716	7.43338e-09	0.000107821	20.8528	12.7336	1.4103	8.80989	0.744361	0.195017	0.0894204	0.121017
ENSBTAG00000035286	CMC1	-2.85957	3.44295	7.44701e-09	0.000108019	0.648976	0.979076	1.38256	0	4.81736	5.67663	4.5893	5.20503
ENSBTAG00000015266	SDHAF2	-1.89644	5.30911	7.46656e-09	0.000108303	20.765	7.22934	9.07433	14.9588	65.178	47.1276	43.663	40.0775
ENSBTAG00000001942	SNX27	1.24709	5.27224	7.48848e-09	0.00010862	31.4749	22.4927	22.9393	23.2706	10.7067	9.34727	11.0888	11.2021
ENSBTAG00000018361	R3HDM2	1.18589	5.37265	7.51015e-09	0.000108935	24.0813	24.5229	15.8182	13.9467	8.93228	7.92176	8.6155	8.32936
ENSBTAG00000006533	NSFL1C	-1.59153	4.85748	7.5899e-09	0.000110092	15.7181	8.62295	7.10299	9.15596	30.7004	28.9265	32.1262	28.3135
ENSBTAG00000016562	SEC63	1.30487	6.86676	7.61381e-09	0.000110438	41.6561	47.1333	51.567	55.4919	22.3234	21.0648	19.9835	18.5165
ENSBTAG00000005536	MEA1*	-1.92358	5.50774	7.61625e-09	0.000110474	26.2342	19.7891	27.9443	9.69798	105.971	78.4336	63.6084	63.0066
ENSBTAG00000008921	NEXN	2.38551	3.44862	7.67244e-09	0.000111289	14.7911	16.4077	9.2678	5.57502	1.49531	1.45901	2.62474	2.83267
ENSBTAG00000015857	TPRG1L	-1.3099	5.94096	7.68589e-09	0.000111484	41.5534	26.1206	28.2786	28.1619	85.1217	73.1727	75.2124	74.114
ENSBTAG00000012784	RACGAP1	-2.25625	4.87462	7.71151e-09	0.000111855	5.58393	5.61612	7.2697	0.458713	20.6028	24.1192	18.4609	21.6147
ENSBTAG00000014762	ISG20	-10.0496	2.61	7.72678e-09	0.000112077	0	0	0	0	13.9382	7.91565	7.40349	10.9304
ENSBTAG00000010254	MAP3K6	-2.51124	3.67458	7.85614e-09	0.000113953	1.37807	0.693009	0.978604	0.226414	4.00695	4.66341	3.88839	4.37065
ENSBTAG00000007578	SHTN1*	1.59236	6.49764	7.86508e-09	0.000114083	68.6428	44.9321	22.1568	36.3501	13.6029	12.7525	16.3758	12.9583
ENSBTAG00000002170	NOVA1	3.78998	1.71726	7.89897e-09	0.000114575	0	11.1771	11.9251	3.40823	0.541819	0.507389	0.400297	0.515946
ENSBTAG00000001036	HIBADH	-1.82585	5.73722	7.97645e-09	0.000115698	15.6396	19.6622	8.14446	7.19474	48.7158	53.6858	38.7402	31.8328
ENSBTAG00000002378	NUCB1	-1.22027	7.49258	8.1097e-09	0.000117631	63.4249	51.7221	35.3014	43.9354	132.347	99.8992	117.678	101.421
ENSBTAG00000044173	EHBP1	1.72734	5.62524	8.1323e-09	0.000117959	19.0551	21.0347	26.7329	11.9119	8.08943	5.37471	6.18247	4.40585
ENSBTAG00000006824	APPL1	1.37823	5.79083	8.16843e-09	0.000118483	33.8563	36.7507	43.3933	29.712	15.1883	14.3649	11.0489	15.5053
ENSBTAG00000009211	UBE2S	-2.13843	4.28155	8.28306e-09	0.000120146	14.5271	6.84885	3.86853	1.79008	26.0955	24.7446	24.0197	29.4156
ENSBTAG00000018915	FAM21A	1.26112	7.4812	8.29517e-09	0.000120321	61.0341	61.7348	49.5805	72.4733	27.6458	25.4787	24.1872	26.9921
ENSBTAG00000021577	ZFYVE16	1.08873	6.91306	8.30309e-09	0.000120436	32.068	39.0973	28.8626	30.5094	17.8381	15.6716	13.7393	14.7368
ENSBTAG00000005759	PLA2G2A*	-2.53471	11.5459	8.31348e-09	0.000120587	1378.43	1696.49	441.13	836.98	9975.07	3947.41	7414.94	3378.74
ENSBTAG00000015885	PPFIA4	2.78172	3.54145	8.39346e-09	0.000121747	7.91493	8.65712	5.90163	1.56049	0.593315	0.612808	1.17604	0.930156
ENSBTAG00000021993	SPDEF	-3.25373	3.25867	8.4875e-09	0.000123111	0	0.743203	2.09897	0	8.1242	5.81983	5.90754	7.27311
ENSBTAG00000017685	JUP	-1.75126	5.69861	8.51226e-09	0.00012347	13.9787	4.39352	4.5497	5.74166	25.0891	22.8748	20.6462	24.0753
ENSBTAG00000005108	SLIT2	1.9906	4.05339	8.67254e-09	0.000125795	11.1405	7.1586	4.68811	5.28772	1.33527	1.49602	1.57915	2.45682
ENSBTAG00000024175	LOC616819*	-2.70023	5.20861	8.74184e-09	0.0001268	4.61704	17.4137	29.5081	27.3085	118.518	210.228	85.4759	147.162
ENSBTAG00000018436	UBE2J1	1.57371	6.20896	8.76422e-09	0.000127125	79.265	137.521	100.193	68.7618	26.3469	27.2784	41.4715	33.9624
ENSBTAG00000037452	new_gene	-10.7658	3.21757	8.82085e-09	0.000127946	0	0	0	0	27.4619	10.4853	8.67552	7.3538
ENSBTAG00000023929	FOSL2	-1.62747	4.96569	8.86274e-09	0.000128554	6.95377	5.24539	7.68141	3.42746	18.9153	18.67	15.8057	17.178
ENSBTAG00000007837	SELENOI	-2.52983	4.36085	8.88837e-09	0.000128926	7.67226	7.71649	0.908045	0	24.0103	19.5205	20.3815	16.9902
ENSBTAG00000018646	ATP6V1B2	1.4507	6.53904	9.06115e-09	0.000131432	58.0083	54.8221	26.5152	57.1838	18.0787	17.4261	18.0673	18.6565
ENSBTAG00000016406	MCM10	-2.68811	3.67478	9.16087e-09	0.000132878	0.732949	0.552881	3.12292	0	7.5178	6.6769	5.89629	7.25032
ENSBTAG00000009363	GINS3	-3.60448	3.18364	9.18803e-09	0.000133272	0	2.08559	0	0	5.4426	5.22113	5.96359	7.397
[truncated: 22,618 more rows]
