# Supplementary material for: Heat stress directly impairs gut integrity and recruits distinct immune cell populations into the bovine intestine
Source: Proc Natl Acad Sci U S A. 2019 May 7;116(21):10333–8. doi: 10.1073/pnas.1820130116 (PMC6535017; doi:10.1073/pnas.1820130116)
Supplement: Supplementary File [file pnas.1820130116.sd04.xlsx]

## Sheet: Suppl_Tab_S4
Ingenuity Canonical Pathways	-log(p-value)	Ratio	z-score	Molecules
Phagosome Formation	8.84	0.183		MRC1,PLCB2,C5AR1,MSR1,PLA2R1,TLR8,RHOJ,FCGR2B,INPP5D,TLR2,MARCKS,CLEC7A,PLCE1,RHOQ,RHOG,GAB1,RHOA,TLR6,TLR7,FCER1G,C3AR1,FNBP1,ITGA4,CR2
Colorectal Cancer Metastasis Signaling	4.62	0.105	3.962	MAPK1,MMP14,TLR8,VEGFB,GNB4,APPL1,ARRB1,JUN,RHOG,TGFB1,TLR7,PTGER4,MMP19,GRK3,TYK2,RHOJ,TLR2,BCL2L1,RHOQ,GAB1,RHOA,TLR6,LEF1,ADCY7,FNBP1,LRP1
Axonal Guidance Signaling	4.55	0.0861		SLIT3,KLC1,PLCB2,MAPK1,ITSN1,CXCL12,VEGFB,NFATC1,ADAMTS2,LIMK1,GNB4,NTNG1,PLCE1,NFAT5,MYSM1,GLI3,ADAM28,BAIAP2,PLXNB2,ITGA4,PAPPA,PLXNC1,STK36,ADAMTS1,NRP2,CXCR4,SEMA5A,L1CAM,SLIT2,EPHA3,PLXND1,SRGAP3,KIF7,SDCBP,GAB1,RHOA,RTN4,NFATC2,ADAM9
PI3K Signaling in B Lymphocytes	4.41	0.131	2.5	PLCB2,ATF3,MAPK1,ATF7,ATF6,ITPR1,FCGR2B,NFATC1,INPP5D,NFAT5,JUN,PLCE1,CBL,VAV3,NFATC2,PIK3AP1,CR2
Iron homeostasis signaling pathway	4.28	0.128		ATP6V0C,MAPK1,TYK2,ATP6V0D2,CYBRD1,CD163,ATP6V0A1,FTL,HP,SLC40A1,FBXL5,STAT5B,ACO1,SLC11A1,ATP6V1B2,LRP1,FTH1
Phospholipase C Signaling	3.93	0.0992	4.359	PLCB2,PLD3,MAPK1,CREBBP,MEF2A,RHOJ,ITPR1,FCGR2B,NFATC1,EP300,MARCKS,GNB4,NFAT5,RHOG,PLCE1,RHOQ,AHNAK,RHOA,FCER1G,NFATC2,ADCY7,FNBP1,LCP2,ITGA4
IL-8 Signaling	3.51	0.102	4.359	PLCB2,ICAM1,PLD3,MAPK1,PTK2B,VEGFB,RHOJ,CSTB,BCL2,LIMK1,BCL2L1,GNB4,JUN,RHOQ,RHOG,GAB1,RHOA,CYBB,FNBP1,CR2
TREM1 Signaling	3.49	0.147	3.317	TLR2,ICAM1,NLRP3,MAPK1,TYROBP,TLR6,TLR7,TLR8,NOD1,STAT5B,FCGR2B
Cholecystokinin/Gastrin-mediated Signaling	3.44	0.129	3.606	PLCB2,IL1A,PTK2B,MAPK1,MEF2A,RHOJ,ITPR1,JUN,RHOQ,RHOG,RHOA,FNBP1,MAP2K5
Estrogen Receptor Signaling	3.43	0.117		MED12L,NCOA2,MAPK1,TAF4,RUNX2,TRRAP,CREBBP,HNRNPD,TAF3,MED13L,NCOR2,ESR1,MED12,NCOA3,EP300
Role of Osteoblasts, Osteoclasts and Chondrocytes in Rheumatoid Arthritis	3.36	0.0944		IL1A,CTSK,MAPK1,PTK2B,SMAD9,MMP14,TAB2,ACP5,NFATC1,BCL2,NFAT5,JUN,CBL,FOXO1,GAB1,RUNX2,TGFB1,NFATC2,LEF1,SFRP1,TNFRSF1B,LRP1
Rac Signaling	3.33	0.12	3.742	ABI2,PTK2B,MAPK1,PIKFYVE,LIMK1,MCF2L,JUN,GAB1,RHOA,BAIAP2,CYBB,CD44,PI4KA,ITGA4
RhoGDI Signaling	3.23	0.102	-2.668	GDI1,ARHGAP6,WASF2,CREBBP,CDH23,PIKFYVE,RHOJ,LIMK1,EP300,GNB4,RHOQ,RHOG,RHOA,CD44,ESR1,FNBP1,PI4KA,ITGA4
Phagosome Maturation	3.22	0.108		ATP6V0C,CTSK,VTI1A,PIKFYVE,RAB7A,ATP6V0D2,ATP6V0A1,CTSZ,CTSD,CTSH,RAB7B,CYBB,CTSB,LAMP1,VPS37A,ATP6V1B2
Glucocorticoid Receptor Signaling	3.15	0.0826		ARID1A,ICAM1,MAPK1,SGK1,CD163,NFATC1,EP300,BCL2,JUN,NFAT5,NCOA2,TGFB1,ANXA1,TAF3,STAT5B,AGT,CREBBP,NCOA3,BCL2L1,POU2F1,TAF4,GAB1,SMARCA2,NFATC2,NCOR2,A2M,ESR1,PHF10
Sumoylation Pathway	3.1	0.125	-2.714	GDI1,RHOQ,RHOG,JUN,RHOA,PIAS1,CREBBP,RHOJ,ZEB1,ZNF217,FNBP1,EP300
Osteoarthritis Pathway	3.1	0.0943	1.698	SIK3,PPARG,SMAD9,PPARD,FGF2,DCN,CREBBP,VEGFB,GREM1,EP300,TLR2,GLI3,RUNX2,TGFB1,SPHK1,LEF1,TNFRSF1B,HTRA1,LRP1,ITGA4
Role of Macrophages, Fibroblasts and Endothelial Cells in Rheumatoid Arthritis	3.01	0.0831		PLCB2,IL1A,ICAM1,MAPK1,FGF2,TLR8,CXCL12,VEGFB,NFATC1,EP300,PLCE1,JUN,NFAT5,TGFB1,TLR7,TNFRSF1B,C5AR1,CREBBP,TLR2,GAB1,RHOA,TLR6,NFATC2,LEF1,SFRP1,LRP1
autophagy	2.92	0.145		CTSZ,CTSD,CTSK,ULK1,WDFY3,CTSH,CTSB,LAMP1,BCL2
Gαq Signaling	2.83	0.0994	3.357	PLCB2,PLD3,MAPK1,PTK2B,RHOJ,ITPR1,NFATC1,GNB4,GYS1,RHOQ,RHOG,GAB1,RHOA,NFATC2,FNBP1,AGTR1
B Cell Receptor Signaling	2.82	0.0938	2.668	APBB1IP,PTK2B,MAPK1,EGR1,CREBBP,FCGR2B,NFATC1,INPP5D,EP300,BCL2L1,NFAT5,JUN,SYNJ1,FOXO1,GAB1,VAV3,NFATC2,PIK3AP1
HMGB1 Signaling	2.78	0.105	3.742	IL1A,ICAM1,MAPK1,RHOJ,JUN,RHOQ,RHOG,GAB1,TGFB1,RHOA,KAT6A,TNFRSF1B,FNBP1,MAP2K5
Production of Nitric Oxide and Reactive Oxygen Species in Macrophages	2.77	0.0928	3.3	MAPK1,CREBBP,TYK2,RHOJ,TLR2,LYZ,JUN,RHOQ,RHOG,GAB1,PPP2R3A,RHOA,CYBB,PPP2R2C,TNFRSF1B,FNBP1,SIRPA,APOD
VDR/RXR Activation	2.76	0.128		FOXO1,NCOA2,GADD45A,RUNX2,PPARD,CD14,NCOR2,NCOA3,SULT2A1,EP300
PPARα/RXRα Activation	2.73	0.0944	-2.324	PLCB2,MAPK1,TGFBR3,CREBBP,ACVR1,NCOA6,BCL3,MED12,ABCA1,NCOA3,EP300,JUN,PLCE1,TGFB1,NCOR2,STAT5B,ADCY7
CXCR4 Signaling	2.72	0.097	3.207	PLCB2,MAPK1,CXCR4,EGR1,CXCL12,RHOJ,ITPR1,GNB4,JUN,RHOQ,RHOG,GAB1,RHOA,ELMO1,ADCY7,FNBP1
Neuroinflammation Signaling Pathway	2.72	0.0804	3.266	ICAM1,MAPK1,TGFBR3,TLR8,CXCL12,NFATC1,EP300,BCL2,NFAT5,JUN,TGFB1,TLR7,CYBB,NFE2L2,NLRP3,TYROBP,CD200R1,CREBBP,TYK2,ACVR1,TLR2,GAB1,TLR6,NFATC2,CX3CL1
ILK Signaling	2.69	0.0914	3.153	MAPK1,CREBBP,VEGFB,VIM,RHOJ,ITGB8,RICTOR,EP300,JUN,RHOQ,RHOG,GAB1,PPP2R3A,RHOA,LEF1,PPP2R2C,TMSB10/TMSB4X,FNBP1
Sphingosine-1-phosphate Signaling	2.57	0.104	2.887	PLCB2,PTK2B,MAPK1,RHOJ,ASAH1,PLCE1,RHOQ,RHOG,GAB1,RHOA,SPHK1,ADCY7,FNBP1
Hepatic Fibrosis / Hepatic Stellate Cell Activation	2.55	0.0909		IL1A,ICAM1,CTGF,FGF2,COL12A1,VEGFB,COL4A3BP,BCL2,TGFB1,CD14,TNFRSF1B,KLF12,A2M,AGTR1,IFNAR1,TIMP2,AGT
Glioma Invasiveness Signaling	2.54	0.129	2.333	RHOQ,RHOG,GAB1,MAPK1,RHOA,CD44,RHOJ,FNBP1,TIMP2
Aryl Hydrocarbon Receptor Signaling	2.54	0.0993	3.207	IL1A,NFIX,MAPK1,NCOA3,EP300,CTSD,JUN,NCOA2,TGFB1,NFIA,NCOR2,NFE2L2,ESR1,AHR
TR/RXR Activation	2.51	0.112		HP,NCOA2,GAB1,SCARB1,AKR1C3,NCOA6,BCL3,NCOR2,THRB,NCOA3,EP300
Clathrin-mediated Endocytosis Signaling	2.46	0.087		EPS15,FGF2,RAB7A,DNM3,VEGFB,ITGB8,HIP1,LYZ,CBL,ARRB1,SYNJ1,GAB1,AAK1,DAB2,STAM,FGF7,MYO1E,APOD
Ephrin B Signaling	2.42	0.123	2.646	GNB4,CBL,MAPK1,ITSN1,CXCR4,VAV3,RHOA,CXCL12,LIMK1
TGF-β Signaling	2.41	0.115	2.828	JUN,SMAD9,MAPK1,RUNX2,TGFB1,RNF111,CREBBP,ACVR1,EP300,BCL2
Leukocyte Extravasation Signaling	2.37	0.0853	3	CD99,ARHGAP6,ICAM1,MAPK1,PTK2B,CXCR4,MMP14,CXCL12,ITGAL,GAB1,VAV3,RHOA,FER,CYBB,CD44,ITGA4,TIMP2,MMP19
Complement System	2.35	0.162		SERPING1,CD55,C5AR1,C7,C3AR1,CR2
Toll-like Receptor Signaling	2.3	0.118	2.449	TLR2,IL1A,JUN,MAPK1,TLR6,TAB2,TLR7,TLR8,CD14
Regulation of Actin-based Motility by Rho	2.3	0.111	3.162	RHOQ,RHOG,RHOA,BAIAP2,PIKFYVE,RHOJ,FNBP1,PI4KA,ITGA4,LIMK1
Wnt/Ca+ pathway	2.28	0.127	2.828	PLCB2,NFAT5,PLCE1,CREBBP,NFATC2,DVL3,NFATC1,EP300
S-adenosyl-L-methionine Biosynthesis	2.28	0.667		MAT2A,MAT2B
Inhibition of Matrix Metalloproteases	2.23	0.154	0.447	MMP14,THBS2,A2M,LRP1,TIMP2,MMP19
Role of Pattern Recognition Receptors in Recognition of Bacteria and Viruses	2.23	0.0949	2.828	IL1A,C5AR1,NLRP3,MAPK1,TLR8,TLR2,CLEC7A,GAB1,TGFB1,TLR6,TLR7,NOD1,C3AR1
Wnt/β-catenin Signaling	2.15	0.0872	0.535	PPARD,TGFBR3,CREBBP,ACVR1,EP300,APPL1,JUN,TGFB1,PPP2R3A,CD44,DVL3,LEF1,PPP2R2C,SFRP1,LRP1
Semaphorin Signaling in Neurons	2.15	0.132		RHOQ,RHOG,MAPK1,RHOA,RHOJ,FNBP1,LIMK1
PI3K/AKT Signaling	2.14	0.096	0.632	BCL2L1,GYS1,SYNJ1,FOXO1,GAB1,MAPK1,PPP2R3A,TYK2,PPP2R2C,INPP5D,ITGA4,BCL2
PPAR Signaling	2.14	0.105	-1.265	PPARG,IL1A,JUN,MAPK1,PPARD,CREBBP,NCOR2,STAT5B,TNFRSF1B,EP300
3-phosphoinositide Degradation	2.13	0.0892	3.742	PTPN23,PIKFYVE,ACP5,PTPN12,INPP5D,CA3,INPP4A,TNS3,INPP4B,SYNJ1,PPP2R3A,PPP1R13B,SIRPA,PPFIA4
RAR Activation	2.12	0.0842		ARID1A,SMAD9,AKR1C3,MAPK1,CREBBP,NR2F2,EP300,JUN,TAF4,TGFB1,SMARCA2,SORBS3,NCOR2,STAT5B,ADCY7,PHF10
Protein Kinase A Signaling	2.11	0.0698	1.877	PLCB2,MAPK1,PTK2B,PTPN23,PDE4A,PTPN12,NFATC1,EP300,GNB4,GYS1,NFAT5,PLCE1,GLI3,TGFB1,RYR3,PTPRZ1,RYR1,CREBBP,ITPR1,TTN,AKAP13,RHOA,EYA3,PTPRS,NFATC2,LEF1,ADCY7,SIRPA
p53 Signaling	2.1	0.0991	-0.378	BCL2L1,JUN,GAB1,GADD45A,JMY,PPP1R13B,PIAS1,CCNK,EP300,BCL2,DRAM1
Actin Cytoskeleton Signaling	2.05	0.0793	2.496	ABI2,WASF2,MAPK1,FGF2,PIKFYVE,FGD1,TTN,SSH1,LIMK1,GAB1,VAV3,RHOA,BAIAP2,CD14,TMSB10/TMSB4X,NCKAP1L,FGF7,ITGA4
ATM Signaling	2.04	0.102	-0.707	JUN,GADD45A,PPP2R3A,TRRAP,CREBBP,MDC1,PPP2R2C,TLK1,ZEB1,EP300
Actin Nucleation by ARP-WASP Complex	2.02	0.125	2.646	RHOQ,RHOG,RHOA,BAIAP2,RHOJ,FNBP1,ITGA4
Chemokine Signaling	1.98	0.113	2.828	PLCB2,JUN,MAPK1,PTK2B,CXCR4,RHOA,CXCL12,LIMK1
PEDF Signaling	1.93	0.103	1	PPARG,BCL2L1,WASF2,GAB1,MAPK1,RHOA,ZEB1,TCF7,BCL2
Signaling by Rho Family GTPases	1.92	0.0754	4.243	MAPK1,PTK2B,CDH23,PIKFYVE,VIM,RHOJ,LIMK1,GNB4,JUN,RHOQ,RHOG,GAB1,RHOA,BAIAP2,CYBB,SEPT6,FNBP1,PI4KA,ITGA4
Th2 Pathway	1.91	0.0867	1.265	CCR1,NOTCH2,ICAM1,JUN,GAB1,BHLHE41,CXCR4,TGFB1,TGFBR3,TYK2,ACVR1,NFATC2,STAT5B
Adipogenesis pathway	1.91	0.0896		PPARG,EGR2,RUNX1T1,SMAD9,FOXO1,FGF2,TGFB1,KAT6A,NR2F2,SAP130,STAT5B,TCF7
Superpathway of Inositol Phosphate Compounds	1.89	0.0763	4.243	PLCB2,PTPN23,PIKFYVE,ACP5,PTPN12,INPP5D,CA3,TNS3,PLCE1,SYNJ1,GAB1,PPP2R3A,PPP1R13B,PIK3AP1,ESR1,SIRPA,PI4KA,PPFIA4
Th1 and Th2 Activation Pathway	1.88	0.0811		CCR1,ICAM1,CXCR4,BHLHE41,TGFBR3,TYK2,ACVR1,NFATC1,NOTCH2,JUN,GAB1,TGFB1,NFATC2,STAT5B,IFNAR1
Fcγ Receptor-mediated Phagocytosis in Macrophages and Monocytes	1.75	0.0968	2.333	MYO5A,CBL,PLD3,MAPK1,PTK2B,VAV3,FYB1,INPP5D,LCP2
Dendritic Cell Maturation	1.71	0.0773	3.606	PLCB2,IL1A,ICAM1,MAPK1,TYROBP,CREBBP,FCGR2B,EP300,TLR2,PLCE1,GAB1,CD1A,FCER1G,TNFRSF1B,IFNAR1
D-myo-inositol-5-phosphate Metabolism	1.68	0.0807	3.606	PLCB2,PTPN23,PIKFYVE,ACP5,PTPN12,CA3,TNS3,PLCE1,SYNJ1,PPP2R3A,PPP1R13B,SIRPA,PPFIA4
Huntington's Disease Signaling	1.66	0.072	2.121	PLCB2,VTI1A,MAPK1,RCOR3,SGK1,CREBBP,DNM3,ITPR1,HIP1,EP300,CTSD,BCL2L1,GNB4,JUN,GAB1,TAF4,CAPN7,NCOR2
ERK5 Signaling	1.65	0.106	2.646	GAB1,SGK1,CREBBP,MEF2A,WNK1,MAP2K5,EP300
April Mediated Signaling	1.61	0.128	2.236	NFAT5,JUN,MAPK1,NFATC2,NFATC1
Cardiac Hypertrophy Signaling	1.61	0.0723	3.873	PLCB2,MAPK1,CREBBP,MEF2A,RHOJ,CACNA1A,EP300,GNB4,RHOG,JUN,PLCE1,RHOQ,GAB1,TGFB1,RHOA,ADCY7,FNBP1
Glycogen Biosynthesis II (from UDP-D-Glucose)	1.61	0.333		GYS1,GBE1
JAK/Stat Signaling	1.6	0.0964	1.414	BCL2L1,PIAS2,JUN,GAB1,MAPK1,TYK2,PIAS1,STAT5B
3-phosphoinositide Biosynthesis	1.59	0.0746	3.873	PTPN23,PIKFYVE,ACP5,PTPN12,CA3,TNS3,SYNJ1,GAB1,PPP2R3A,PPP1R13B,PIK3AP1,ESR1,PI4KA,SIRPA,PPFIA4
D-myo-inositol (1,4,5)-Trisphosphate Biosynthesis	1.58	0.148	2	PLCB2,PLCE1,PIKFYVE,PI4KA
IL-10 Signaling	1.56	0.101		CCR1,IL1A,JUN,MAPK1,TYK2,CD14,FCGR2B
Agrin Interactions at Neuromuscular Junction	1.56	0.101	2.236	JUN,MAPK1,LAMA2,MUSK,UTRN,ITGAL,ITGA4
Unfolded protein response	1.53	0.109		PPARG,ERN1,ATF6,NFE2L2,EIF2AK3,BCL2
B Cell Activating Factor Signaling	1.53	0.122	2.236	NFAT5,JUN,MAPK1,NFATC2,NFATC1
RANK Signaling in Osteoclasts	1.52	0.0882	2.828	CBL,JUN,GAB1,MAPK1,PTK2B,MITF,TAB2,NFATC2,NFATC1
Tec Kinase Signaling	1.51	0.0765	3.464	PTK2B,TYK2,RHOJ,GNB4,RHOQ,RHOG,GAB1,VAV3,RHOA,FCER1G,STAT5B,FNBP1,ITGA4
Molecular Mechanisms of Cancer	1.49	0.0635		PLCB2,MAPK1,TAB2,EP300,BCL2,SYNGAP1,JUN,RHOG,TGFB1,ITGA4,STK36,SMAD9,CREBBP,TYK2,RHOJ,BCL2L1,CBL,RHOQ,FOXO1,GAB1,RHOA,LEF1,ADCY7,FNBP1,LRP1
Regulation of the Epithelial-Mesenchymal Transition Pathway	1.49	0.0741		MAPK1,FGF2,EGR1,TYK2,ZEB1,NOTCH2,GAB1,TGFB1,RHOA,ZEB2,DVL3,LEF1,FGF7,MAP2K5
Ephrin Receptor Signaling	1.43	0.0743	3.317	GNB4,SDCBP,MAPK1,ITSN1,CXCR4,RHOA,CREBBP,CXCL12,VEGFB,EPHA3,ITGA4,EP300,LIMK1
Altered T Cell and B Cell Signaling in Rheumatoid Arthritis	1.42	0.0889		TLR2,IL1A,SLAMF1,TGFB1,TLR6,FCER1G,TLR7,TLR8
RhoA Signaling	1.4	0.0806	1.667	ARHGAP6,NRP2,PTK2B,RHOA,BAIAP2,PIKFYVE,TTN,SEPT6,PI4KA,LIMK1
Role of Tissue Factor in Cancer	1.4	0.0806		BCL2L1,ARRB1,CTGF,GAB1,MAPK1,PTK2B,EGR1,STAT5B,CYR61,LIMK1
iNOS Signaling	1.38	0.111	2.236	JUN,MAPK1,TYK2,CREBBP,CD14
D-myo-inositol (1,4,5,6)-Tetrakisphosphate Biosynthesis	1.37	0.0769	3.317	CA3,TNS3,SYNJ1,PTPN23,PPP2R3A,PPP1R13B,PIKFYVE,ACP5,PTPN12,SIRPA,PPFIA4
D-myo-inositol (3,4,5,6)-tetrakisphosphate Biosynthesis	1.37	0.0769	3.317	CA3,TNS3,SYNJ1,PTPN23,PPP2R3A,PPP1R13B,PIKFYVE,ACP5,PTPN12,SIRPA,PPFIA4
BMP signaling pathway	1.36	0.0921	1.633	JUN,SMAD9,MAPK1,RUNX2,CREBBP,GREM1,CHRD
T Cell Receptor Signaling	1.36	0.0826		CBL,NFAT5,JUN,GAB1,MAPK1,VAV3,NFATC2,NFATC1,LCP2
Ceramide Signaling	1.34	0.086	1.414	CTSD,JUN,GAB1,PPP2R3A,SPHK1,PPP2R2C,TNFRSF1B,BCL2
Glioblastoma Multiforme Signaling	1.34	0.0741	2.887	PLCB2,RHOQ,PLCE1,RHOG,FOXO1,GAB1,MAPK1,RHOA,RHOJ,LEF1,ITPR1,FNBP1
Atherosclerosis Signaling	1.34	0.0787		IL1A,LYZ,ICAM1,MSR1,TGFB1,CXCR4,PLA2R1,CXCL12,ITGA4,APOD
Granulocyte Adhesion and Diapedesis	1.33	0.0718		CD99,IL1A,ICAM1,C5AR1,CXCR4,MMP14,CXCL12,SDC3,TNFRSF1B,CX3CL1,ITGAL,ITGA4,MMP19
Integrin Signaling	1.31	0.0685	3.742	MAPK1,ASAP1,PIKFYVE,RHOJ,ITGB8,TTN,ITGAL,RHOQ,RHOG,GAB1,RHOA,ZYX,CAPN7,FNBP1,ITGA4
mTOR Signaling	1.3	0.0697	1.732	ULK1,PLD3,MAPK1,VEGFB,EIF4G3,RHOJ,RICTOR,RHOQ,RHOG,GAB1,PPP2R3A,RHOA,PPP2R2C,FNBP1
Estrogen-Dependent Breast Cancer Signaling	1.26	0.0875	2.646	JUN,GAB1,MAPK1,CREBBP,STAT5B,ESR1,EP300
Regulation of IL-2 Expression in Activated and Anergic T Lymphocytes	1.26	0.0875		NFAT5,JUN,MAPK1,TGFB1,VAV3,NFATC2,NFATC1
STAT3 Pathway	1.26	0.0825	2.828	IL1A,MAPK1,FGF2,TGFB1,TGFBR3,TYK2,IFNAR1,BCL2
Inhibition of Angiogenesis by TSP1	1.26	0.118	1	JUN,GUCY1A1,MAPK1,TGFB1
Role of NFAT in Regulation of the Immune Response	1.25	0.0699	3.317	PLCB2,MAPK1,MEF2A,ITPR1,FCGR2B,NFATC1,GNB4,JUN,NFAT5,GAB1,FCER1G,NFATC2,LCP2
Endoplasmic Reticulum Stress Pathway	1.24	0.143		ERN1,ATF6,EIF2AK3
Netrin Signaling	1.23	0.0923		NFAT5,RYR3,NFATC2,RYR1,CACNA1A,NFATC1
GP6 Signaling Pathway	1.21	0.0746	3.162	RHOG,GAB1,APBB1IP,COL12A1,LAMA2,FCER1G,COL4A3BP,ITPR1,KLF12,LCP2
Prolactin Signaling	1.19	0.0843	2.236	JUN,GAB1,MAPK1,CREBBP,STAT5B,TCF7,EP300
Methionine Degradation I (to Homocysteine)	1.18	0.136		FTSJ1,MAT2A,MAT2B
Interferon Signaling	1.18	0.111	0	TYK2,PIAS1,IFNAR1,BCL2
Germ Cell-Sertoli Cell Junction Signaling	1.17	0.0694		RHOQ,RHOG,GAB1,MAPK1,TGFB1,RHOA,FER,ZYX,RHOJ,A2M,FNBP1,LIMK1
PTEN Signaling	1.16	0.0756	-1.414	BCL2L1,CBL,SYNJ1,FOXO1,MAPK1,TGFBR3,INPP5D,ITGA4,BCL2
Adrenomedullin signaling pathway	1.14	0.067	2.887	PPARG,PLCB2,IL1A,GUCY1A1,PTK2B,MAPK1,ITPR1,TTN,BCL2,PLCE1,GAB1,ADCY7,MAP2K5
ErbB2-ErbB3 Signaling	1.13	0.087	1.342	JUN,FOXO1,GAB1,MAPK1,TYK2,STAT5B
Corticotropin Releasing Hormone Signaling	1.13	0.0719	1.89	JUN,GUCY1A1,MAPK1,GLI3,CREBBP,MEF2A,ITPR1,ADCY7,CACNA1A,EP300
LXR/RXR Activation	1.13	0.0744	-1.134	IL1A,LYZ,MSR1,CD14,NCOR2,TNFRSF1B,ABCA1,APOD,AGT
FLT3 Signaling in Hematopoietic Progenitor Cells	1.11	0.0805	1.89	CBL,GAB1,MAPK1,CREBBP,STAT5B,INPP5D,EP300
PKCÎ¸ Signaling in T Lymphocytes	1.1	0.0692	3	NFAT5,JUN,POU2F1,GAB1,MAPK1,VAV3,FCER1G,NFATC2,CACNA1A,NFATC1,LCP2
AMPK Signaling	1.1	0.0648	0.707	ULK1,ARID1A,MAPK1,CREBBP,RAB7A,EP300,GYS1,AK5,FOXO1,GAB1,SMARCA2,PPP2R3A,PPP2R2C,PHF10
Cardiac β-adrenergic Signaling	1.1	0.0709	0	GNB4,AKAP13,PPP2R3A,GRK3,PKIB,PDE4A,PPP2R2C,SLC8A1,ADCY7,CACNA1A
Insulin Receptor Signaling	1.1	0.0709	1.265	CBL,RHOQ,GYS1,SYNJ1,FOXO1,GAB1,MAPK1,SGK1,VAMP2,INPP5D
fMLP Signaling in Neutrophils	1.09	0.0732	2.828	GNB4,PLCB2,NFAT5,GAB1,MAPK1,CYBB,NFATC2,ITPR1,NFATC1
IL-22 Signaling	1.09	0.125		MAPK1,TYK2,STAT5B
Cysteine Biosynthesis III (mammalia)	1.09	0.125		FTSJ1,MAT2A,MAT2B
Glycine Degradation (Creatine Biosynthesis)	1.08	0.5		GATM
UVA-Induced MAPK Signaling	1.08	0.0755	2	BCL2L1,PLCB2,PLCE1,JUN,GAB1,MAPK1,PARP4,PARP8
IL-4 Signaling	1.07	0.0787		NFAT5,SYNJ1,GAB1,TYK2,NFATC2,NFATC1,INPP5D
NF-κB Signaling	1.06	0.0663	3.464	TLR2,IL1A,GAB1,TGFBR3,TLR6,TAB2,CREBBP,FCER1G,TLR7,TLR8,TNFRSF1B,EP300
Role of JAK family kinases in IL-6-type Cytokine Signaling	1.05	0.12		MAPK1,TYK2,STAT5B
Thyroid Cancer Signaling	1.05	0.1		PPARG,MAPK1,CXCL12,LEF1
PDGF Signaling	1.05	0.0778	2.646	JUN,SYNJ1,GAB1,MAPK1,TYK2,SPHK1,INPP5D
FXR/RXR Activation	1.04	0.0714		PPARG,IL1A,CYP27A1,FOXO1,SCARB1,CREBBP,SULT2A1,APOD,AGT
FGF Signaling	1.03	0.0769	2.646	GAB1,MAPK1,FGF2,CREBBP,ITPR1,FGF7,EP300
IL-7 Signaling Pathway	1.03	0.0769	1.633	JUN,FOXO1,GAB1,MAPK1,STAT5B,NFATC1,BCL2
IL-12 Signaling and Production in Macrophages	1.02	0.0685		TLR2,PPARG,LYZ,JUN,GAB1,MAPK1,TGFB1,RAB7A,EP300,APOD
Gαs Signaling	1.01	0.0727	2.646	GNB4,MAPK1,CREBBP,RYR3,RYR1,ADCY7,PTGER4,EP300
Hypoxia Signaling in the Cardiovascular System	0.997	0.08		JUN,UBE2J1,UBE2H,CREBBP,EP300,UBE2J2
Bile Acid Biosynthesis, Neutral Pathway	0.983	0.154		CYP27A1,AKR1C3
Calcium Signaling	0.983	0.0631	3.464	NFAT5,MAPK1,CREBBP,RYR3,MEF2A,NFATC2,RYR1,ASPH,ITPR1,SLC8A1,CACNA1A,NFATC1,EP300
Nur77 Signaling in T Lymphocytes	0.972	0.0847		FCER1G,NFATC1,MAP2K5,EP300,BCL2
Systemic Lupus Erythematosus Signaling	0.966	0.0617		IL1A,MAPK1,FCGR2B,NFATC1,INPP5D,SNRNP48,NFAT5,JUN,CBL,GAB1,TLR7,C7,FCER1G,NFATC2
14-3-3-mediated Signaling	0.965	0.0687	1.89	PLCB2,CBL,PLCE1,JUN,FOXO1,GAB1,MAPK1,VIM,PDCD6IP
Paxillin Signaling	0.957	0.0708	1.633	GAB1,MAPK1,PTK2B,ITGB8,PTPN12,ITGAL,ITGA4,GIT2
Neurotrophin/TRK Signaling	0.956	0.0779	2.449	JUN,GAB1,MAPK1,CREBBP,MAP2K5,EP300
Ephrin A Signaling	0.949	0.0833		GAB1,VAV3,RHOA,EPHA3,LIMK1
P2Y Purigenic Receptor Signaling Pathway	0.921	0.0672	2.828	GNB4,PLCB2,PLCE1,JUN,GAB1,MAPK1,CREBBP,ADCY7,EP300
Prostate Cancer Signaling	0.918	0.0722		FOXO1,GAB1,MAPK1,CREBBP,LEF1,EP300,BCL2
Thyroid Hormone Biosynthesis	0.911	0.333		CTSD
Phospholipases	0.904	0.0806	2.236	PLCB2,PLCE1,PLD3,PLA2R1,PLA1A
Melanocyte Development and Pigmentation Signaling	0.901	0.0714	2.646	GAB1,MAPK1,MITF,CREBBP,ADCY7,EP300,BCL2
Synaptic Long Term Depression	0.899	0.0632	2.111	PLCB2,PLCE1,GUCY1A1,MAPK1,PPP2R3A,PLA2R1,RYR3,PPP2R2C,RYR1,ITPR1,CACNA1A
Role of BRCA1 in DNA Damage Response	0.898	0.075		ARID1A,POU2F1,GADD45A,SMARCA2,MDC1,PHF10
FAK Signaling	0.884	0.0707		GAB1,MAPK1,ASAP1,CAPN7,TNS1,ITGA4,GIT2
Role of Oct4 in Mammalian Embryonic Stem Cell Pluripotency	0.879	0.087		PHC1,NR2F2,MEF2A,PHC3
HIF1α Signaling	0.879	0.0678		JUN,GAB1,MAPK1,MMP14,CREBBP,VEGFB,EP300,MMP19
IL-2 Signaling	0.862	0.0781	2	JUN,GAB1,MAPK1,PTK2B,STAT5B
PAK Signaling	0.852	0.0693	2.449	ARHGAP10,GAB1,MAPK1,PTK2B,EPHA3,ITGA4,LIMK1
Pancreatic Adenocarcinoma Signaling	0.849	0.0667	2.646	BCL2L1,PLD3,GAB1,MAPK1,TGFB1,TYK2,VEGFB,BCL2
IL-3 Signaling	0.843	0.0723	0.816	JUN,FOXO1,GAB1,MAPK1,STAT5B,INPP5D
Renal Cell Carcinoma Signaling	0.843	0.0723		JUN,GAB1,MAPK1,TGFB1,CREBBP,EP300
Parkinson's Signaling	0.831	0.125		MAPK1,PRKN
Natural Killer Cell Signaling	0.821	0.0656		SYNJ1,GAB1,MAPK1,TYROBP,VAV3,FCER1G,INPP5D,LCP2
Renin-Angiotensin Signaling	0.821	0.0656	2.646	JUN,GAB1,MAPK1,PTK2B,ITPR1,ADCY7,AGTR1,AGT
VEGF Signaling	0.82	0.068	2.449	BCL2L1,FOXO1,GAB1,MAPK1,PTK2B,VEGFB,BCL2
iCOS-iCOSL Signaling in T Helper Cells	0.807	0.065	1.633	NFAT5,GAB1,FCER1G,NFATC2,ITPR1,NFATC1,INPP5D,LCP2
Lymphotoxin β Receptor Signaling	0.803	0.0746		BCL2L1,GAB1,MAPK1,CREBBP,EP300
Leptin Signaling in Obesity	0.792	0.0698		PLCB2,PLCE1,FOXO1,GAB1,MAPK1,ADCY7
Thrombin Signaling	0.785	0.0588	2.714	GNB4,PLCB2,RHOQ,PLCE1,RHOG,GAB1,MAPK1,RHOA,RHOJ,ITPR1,ADCY7,FNBP1
Dopamine-DARPP32 Feedback in cAMP Signaling	0.784	0.061	3.162	PLCB2,PLCE1,GUCY1A1,PPP2R3A,CREBBP,PPP2R2C,ITPR1,ADCY7,CACNA1A,EP300
α-Adrenergic Signaling	0.776	0.069		GNB4,GYS1,MAPK1,ITPR1,SLC8A1,ADCY7
Mouse Embryonic Stem Cell Pluripotency	0.776	0.066	2.646	SMAD9,GAB1,MAPK1,TYK2,CREBBP,DVL3,LEF1
GNRH Signaling	0.772	0.0606	3	PLCB2,JUN,MAPK1,PTK2B,EGR1,CREBBP,ITPR1,ADCY7,CACNA1A,EP300
Bladder Cancer Signaling	0.76	0.0682		MAPK1,FGF2,MMP14,VEGFB,FGF7,MMP19
Circadian Rhythm Signaling	0.755	0.0882		BHLHE41,CREBBP,EP300
Oncostatin M Signaling	0.755	0.0882		MAPK1,TYK2,STAT5B
Role of JAK2 in Hormone-like Cytokine Signaling	0.755	0.0882		TYK2,STAT5B,SIRPA
D-myo-inositol (1,4,5)-trisphosphate Degradation	0.75	0.111		SYNJ1,INPP5D
Antioxidant Action of Vitamin C	0.747	0.0648	-2.449	SLC23A2,PLCB2,PLCE1,PLD3,MAPK1,PLA2R1,STAT5B
Docosahexaenoic Acid (DHA) Signaling	0.742	0.0769		BCL2L1,FOXO1,GAB1,BCL2
Aldosterone Signaling in Epithelial Cells	0.739	0.0595	2.828	SACS,PLCB2,PLCE1,GAB1,MAPK1,SGK1,PIKFYVE,ITPR1,HSPB6,PI4KA
Caveolar-mediated Endocytosis Signaling	0.73	0.0704		CD55,ITSN1,ITGB8,ITGAL,ITGA4
Melatonin Signaling	0.713	0.0694	2.236	PLCB2,PLCE1,MAPK1,RORA,MAP2K5
Basal Cell Carcinoma Signaling	0.713	0.0694	1.342	STK36,KIF7,GLI3,DVL3,LEF1
1D-myo-inositol Hexakisphosphate Biosynthesis II (Mammalian)	0.713	0.105		SYNJ1,INPP5D
D-myo-inositol (1,3,4)-trisphosphate Biosynthesis	0.713	0.105		SYNJ1,INPP5D
Mitochondrial Dysfunction	0.707	0.0585		MT-ND6,MT-ND1,MT-ND5,MT-ATP6,MT-ND4,PRKN,MT-ND2,ACO1,MT-ND4L,BCL2
Factors Promoting Cardiogenesis in Vertebrates	0.7	0.0652		SMAD9,TGFB1,TGFBR3,ACVR1,LEF1,LRP1
IL-1 Signaling	0.7	0.0652	2.236	GNB4,IL1A,JUN,MAPK1,TAB2,ADCY7
GM-CSF Signaling	0.697	0.0685	2.236	RUNX1,BCL2L1,GAB1,MAPK1,STAT5B
CD28 Signaling in T Helper Cells	0.692	0.0606	2.646	NFAT5,JUN,GAB1,FCER1G,NFATC2,ITPR1,NFATC1,LCP2
p70S6K Signaling	0.692	0.0606	1.414	PLCB2,PLCE1,GAB1,MAPK1,PPP2R3A,PPP2R2C,AGTR1,AGT
NRF2-mediated Oxidative Stress Response	0.691	0.057	3.162	FTL,JUN,GAB1,SCARB1,MAPK1,CREBBP,NFE2L2,EIF2AK3,MAP2K5,FTH1,EP300
Acute Myeloid Leukemia Signaling	0.685	0.0645	2.236	RUNX1,GAB1,MAPK1,LEF1,STAT5B,MAP2K5
Superpathway of Methionine Degradation	0.68	0.0811		FTSJ1,MAT2A,MAT2B
Granzyme A Signaling	0.679	0.1		CREBBP,EP300
Inflammasome pathway	0.679	0.1		NLRP3,CTSB
CCR5 Signaling in Macrophages	0.658	0.0632		GNB4,JUN,MAPK1,PTK2B,FCER1G,CACNA1A
Communication between Innate and Adaptive Immune Cells	0.658	0.0632		TLR2,IL1A,TLR6,FCER1G,TLR7,TLR8
Gα12/13 Signaling	0.657	0.0593	2.121	JUN,GAB1,MAPK1,PTK2B,VAV3,RHOA,MEF2A,CDH23
Notch Signaling	0.657	0.0789		NOTCH2,MAML3,MAML2
IL-15 Signaling	0.649	0.0658		BCL2L1,GAB1,MAPK1,TYK2,STAT5B
GDNF Family Ligand-Receptor Interactions	0.649	0.0658	2	JUN,GAB1,MAPK1,GFRA2,ITPR1
Role of CHK Proteins in Cell Cycle Checkpoint Control	0.647	0.0702		PPP2R3A,MDC1,PPP2R2C,TLK1
Role of NFAT in Cardiac Hypertrophy	0.643	0.0548	3.317	GNB4,PLCB2,PLCE1,GAB1,MAPK1,TGFB1,MEF2A,ITPR1,SLC8A1,ADCY7,CACNA1A,EP300
Glycine Cleavage Complex	0.638	0.167		GLDC
Role of Wnt/GSK-3β Signaling in the Pathogenesis of Influenza	0.634	0.0649		NCOA2,DVL3,LEF1,NCOA3,IFNAR1
ERK/MAPK Signaling	0.626	0.055	1.897	PPARG,GAB1,MAPK1,PTK2B,PPP2R3A,CREBBP,PPP2R2C,ESR1,NFATC1,ITGA4,EP300
Fc Epsilon RI Signaling	0.609	0.0588	1.134	SYNJ1,GAB1,MAPK1,VAV3,FCER1G,INPP5D,LCP2
CD40 Signaling	0.606	0.0633	2.236	ICAM1,JUN,GAB1,MAPK1,MAP2K5
CDK5 Signaling	0.605	0.0606	1.633	MAPK1,PPP2R3A,EGR1,PPP2R2C,ADCY7,CACNA1A
p38 MAPK Signaling	0.597	0.0583	2.646	IL1A,TGFB1,TAB2,CREBBP,MEF2A,TNFRSF1B,EP300
nNOS Signaling in Skeletal Muscle Cells	0.594	0.0732		RYR3,RYR1,CACNA1A
Xenobiotic Metabolism Signaling	0.587	0.0517		NDST3,IL1A,MAPK1,CREBBP,SULT2A1,EP300,FTL,GAB1,PPP2R3A,PPP2R2C,NCOR2,NFE2L2,EIF2AK3,MAP2K5,AHR
Induction of Apoptosis by HIV1	0.58	0.0656	0	BCL2L1,CXCR4,TNFRSF1B,BCL2
Ceramide Degradation	0.58	0.143		ASAH1
Erythropoietin Signaling	0.578	0.0617		CBL,JUN,GAB1,MAPK1,STAT5B
Macropinocytosis Signaling	0.578	0.0617		MRC1,GAB1,RHOA,CD14,ITGB8
Tumoricidal Function of Hepatic Natural Killer Cells	0.563	0.0833		ICAM1,ITGAL
Role of JAK1, JAK2 and TYK2 in Interferon Signaling	0.563	0.0833		TYK2,IFNAR1
Superpathway of D-myo-inositol (1,4,5)-trisphosphate Metabolism	0.563	0.0833		SYNJ1,INPP5D
MIF Regulation of Innate Immunity	0.556	0.0698		JUN,MAPK1,CD14
SAPK/JNK Signaling	0.546	0.0577	1.633	JUN,GAB1,GADD45A,FCER1G,MAP4K5,NFATC1
Cdc42 Signaling	0.545	0.0539	2.646	H2-T24,JUN,MAPK1,BAIAP2,FCER1G,EXOC2,FGD1,ITGA4,LIMK1
Epithelial Adherens Junction Signaling	0.544	0.0548		NOTCH2,RHOA,TGFBR3,FER,BAIAP2,ACVR1,ZYX,LEF1
IL-17A Signaling in Gastric Cells	0.538	0.08		JUN,MAPK1
CNTF Signaling	0.535	0.0625	2	GAB1,MAPK1,TYK2,CNTFR
Endothelin-1 Signaling	0.531	0.0526	1.897	PLCB2,PLCE1,PLD3,JUN,GAB1,GUCY1A1,MAPK1,PLA2R1,ITPR1,ADCY7
Sphingomyelin Metabolism	0.531	0.125		SGMS1
IGF-1 Signaling	0.524	0.0566		CTGF,JUN,FOXO1,GAB1,MAPK1,CYR61
Sperm Motility	0.524	0.0551	2.646	PLCB2,PLCE1,GUCY1A1,PTK2B,PLA2R1,PDE4A,ITPR1
Thrombopoietin Signaling	0.521	0.0615	2	JUN,GAB1,MAPK1,STAT5B
IL-9 Signaling	0.521	0.0667		GAB1,BCL3,STAT5B
Pyrimidine Ribonucleotides Interconversion	0.521	0.0667		SMARCA1,AK5,ANXA1
Acute Phase Response Signaling	0.519	0.0529	2.828	SERPING1,IL1A,FTL,HP,JUN,MAPK1,TNFRSF1B,A2M,AGT
Lipid Antigen Presentation by CD1	0.515	0.0769		CD1A,FCER1G
Antiproliferative Role of TOB in T Cell Signaling	0.515	0.0769		MAPK1,TGFB1
IL-6 Signaling	0.514	0.0547	2.449	IL1A,JUN,GAB1,MAPK1,CD14,TNFRSF1B,A2M
Agranulocyte Adhesion and Diapedesis	0.507	0.0518		CD99,IL1A,ICAM1,C5AR1,CXCR4,MMP14,CXCL12,CX3CL1,ITGA4,MMP19
Calcium-induced T Lymphocyte Apoptosis	0.507	0.0606		FCER1G,NFATC2,ITPR1,EP300
Role of IL-17F in Allergic Inflammatory Airway Diseases	0.504	0.0652		MAPK1,CREBBP,EP300
NF-κB Activation by Viruses	0.503	0.0575	2.236	GAB1,MAPK1,ITGAL,ITGA4,CR2
CCR3 Signaling in Eosinophils	0.495	0.0538		GNB4,PLCB2,GAB1,MAPK1,RHOA,ITPR1,LIMK1
Oxidative Phosphorylation	0.492	0.055	2.449	MT-ND1,MT-ND5,MT-ATP6,MT-ND4,MT-ND2,MT-ND4L
Pathogenesis of Multiple Sclerosis	0.488	0.111		CCR1
Sphingosine and Sphingosine-1-phosphate Metabolism	0.488	0.111		ASAH1
Pyrimidine Ribonucleotides De Novo Biosynthesis	0.488	0.0638		SMARCA1,AK5,ANXA1
Cellular Effects of Sildenafil (Viagra)	0.485	0.0534		PLCB2,PLCE1,GUCY1A1,PDE4A,ITPR1,ADCY7,CACNA1A
Virus Entry via Endocytic Pathways	0.482	0.0545		CD55,GAB1,ITSN1,ITGB8,ITGAL,ITGA4
EGF Signaling	0.481	0.0588	2	JUN,GAB1,MAPK1,ITPR1
Amyotrophic Lateral Sclerosis Signaling	0.472	0.0541	0.447	BCL2L1,GAB1,VEGFB,CAPN7,CACNA1A,BCL2
Telomerase Signaling	0.472	0.0541	0	TERF2,GAB1,MAPK1,PPP2R3A,TPP1,PPP2R2C
IL-15 Production	0.472	0.0714		PTK2B,TYK2
Apoptosis Signaling	0.469	0.0556	-0.447	BCL2L1,MAPK1,CAPN7,TNFRSF1B,BCL2
Remodeling of Epithelial Adherens Junctions	0.468	0.058		RAB7A,EXOC2,DNM3,ZYX
Opioid Signaling Pathway	0.463	0.0494	1.732	ARRB1,RGS20,MAPK1,GRK3,CREBBP,RYR3,RYR1,ITPR1,ADCY7,CACNA1A,MAP2K5,EP300
OX40 Signaling Pathway	0.458	0.0549	2	BCL2L1,H2-T24,JUN,FCER1G,BCL2
Nitric Oxide Signaling in the Cardiovascular System	0.453	0.0531	2.449	GAB1,GUCY1A1,MAPK1,VEGFB,ITPR1,CACNA1A
Th1 Pathway	0.45	0.0519	2	NOTCH2,ICAM1,GAB1,TYK2,NFATC2,IFNAR1,NFATC1
Role of JAK1 and JAK3 in Î³c Cytokine Signaling	0.444	0.0563		GAB1,MAPK1,PTK2B,STAT5B
Cell Cycle: G2/M DNA Damage Checkpoint Regulation	0.443	0.06		GADD45A,FBXL5,EP300
Death Receptor Signaling	0.437	0.0538	1.342	PARP4,PARP8,TNFRSF1B,LIMK1,BCL2
Sirtuin Signaling Pathway	0.435	0.0479	-1.155	PPARG,MT-ND6,MT-ND1,MT-ND5,MT-ATP6,JUN,FOXO1,GADD45A,MAPK1,MT-ND4,MT-ND4L,MT-ND2,NFE2L2,ABCA1
TNFR2 Signaling	0.433	0.0667		JUN,TNFRSF1B
Sonic Hedgehog Signaling	0.433	0.0667		STK36,GLI3
Androgen Signaling	0.433	0.0511	1.633	GNB4,JUN,NCOA2,MAPK1,CREBBP,CACNA1A,EP300
Hepatic Cholestasis	0.425	0.05		IL1A,JUN,CYP27A1,TGFB1,CD14,TNFRSF1B,ESR1,ADCY7
Breast Cancer Regulation by Stathmin1	0.421	0.0488		GNB4,PLCB2,GAB1,MAPK1,PPP2R3A,RHOA,PPP2R2C,ITPR1,ADCY7,LIMK1
GPCR-Mediated Integration of Enteroendocrine Signaling Exemplified by an L Cell	0.421	0.0548	0	PLCB2,PLCE1,ITPR1,ADCY7
Dolichyl-diphosphooligosaccharide Biosynthesis	0.419	0.0909		ALG13
CD27 Signaling in Lymphocytes	0.403	0.0566		BCL2L1,JUN,MAP2K5
Cytotoxic T Lymphocyte-mediated Apoptosis of Target Cells	0.399	0.0625		FCER1G,BCL2
4-1BB Signaling in T Lymphocytes	0.399	0.0625		JUN,MAPK1
G Protein Signaling Mediated by Tubby	0.399	0.0625		GNB4,PLCB2
Transcriptional Regulatory Network in Embryonic Stem Cells	0.39	0.0556		KAT6A,L1CAM,ZFHX3
Antiproliferative Role of Somatostatin Receptor 2	0.389	0.0526		GNB4,GAB1,GUCY1A1,MAPK1
Human Embryonic Stem Cell Pluripotency	0.386	0.049		FOXO1,GAB1,FGF2,TGFB1,ACVR1,SPHK1,LEF1
NGF Signaling	0.383	0.0496	2.449	RHOG,GAB1,MAPK1,RHOA,CREBBP,EP300
CTLA4 Signaling in Cytotoxic T Lymphocytes	0.38	0.0505		GAB1,PPP2R3A,FCER1G,PPP2R2C,LCP2
Hereditary Breast Cancer Signaling	0.379	0.0486		ARID1A,GAB1,GADD45A,SMARCA2,CREBBP,PHF10,EP300
Ovarian Cancer Signaling	0.379	0.0486	2	ARRB1,GAB1,MAPK1,CD44,VEGFB,LEF1,BCL2
Non-Small Cell Lung Cancer Signaling	0.378	0.0519	1	STK4,GAB1,MAPK1,ITPR1
Melanoma Signaling	0.378	0.0545		GAB1,MAPK1,MITF
CREB Signaling in Neurons	0.377	0.0472	2.828	GNB4,PLCB2,PLCE1,GAB1,MAPK1,CREBBP,ITPR1,ADCY7,CACNA1A,EP300
Tight Junction Signaling	0.376	0.0479		EPB41,JUN,VTI1A,PPP2R3A,TGFB1,RHOA,PPP2R2C,TNFRSF1B
Synaptic Long Term Potentiation	0.375	0.0492	2.449	PLCB2,PLCE1,MAPK1,CREBBP,ITPR1,EP300
Angiopoietin Signaling	0.369	0.0513		FOXO1,GAB1,ANGPT4,STAT5B
IL-17A Signaling in Airway Cells	0.369	0.0513		GAB1,MAPK1,TYK2,MUC5B
Assembly of RNA Polymerase III Complex	0.364	0.0769		GTF3C4
Fatty Acid Activation	0.364	0.0769		ACSL6
Choline Biosynthesis III	0.364	0.0769		PLD3
NAD Phosphorylation and Dephosphorylation	0.364	0.0769		ACP5
FcÎ³RIIB Signaling in B Lymphocytes	0.359	0.0506		GAB1,FCGR2B,CACNA1A,INPP5D
Regulation of Cellular Mechanics by Calpain Protease	0.355	0.0526		MAPK1,CAPN7,ITGA4
MIF-mediated Glucocorticoid Regulation	0.353	0.0571		MAPK1,CD14
IL-17A Signaling in Fibroblasts	0.353	0.0571		JUN,MAPK1
Cyclins and Cell Cycle Regulation	0.34	0.0494		PPP2R3A,TGFB1,PPP2R2C,FBXL5
Androgen Biosynthesis	0.34	0.0714		AKR1C3
Cell Cycle Regulation by BTG Family Proteins	0.325	0.0541		PPP2R3A,PPP2R2C
Chronic Myeloid Leukemia Signaling	0.323	0.0472		BCL2L1,GAB1,MAPK1,TGFB1,STAT5B
Telomere Extension by Telomerase	0.318	0.0667		TERF2
PCP pathway	0.313	0.0492		JUN,RHOA,DVL3
Sertoli Cell-Sertoli Cell Junction Signaling	0.308	0.0449		MPP6,EPB41,JUN,GUCY1A1,MAPK1,TGFBR3,A2M,ITGA4
IL-17 Signaling	0.306	0.0471		JUN,GAB1,MAPK1,MUC5B
Growth Hormone Signaling	0.306	0.0471	2	GAB1,MAPK1,STAT5B,A2M
Retinoic acid Mediated Apoptosis Signaling	0.304	0.0484		PARP4,PARP8,IFNAR1
Chondroitin Sulfate Degradation (Metazoa)	0.299	0.0625		MGEA5
Vitamin-C Transport	0.299	0.0625		SLC23A2
Activation of IRF by Cytosolic Pattern Recognition Receptors	0.294	0.0476		JUN,CREBBP,IFNAR1
Regulation of eIF4 and p70S6K Signaling	0.294	0.0446	0.447	GAB1,MAPK1,EIF4EBP2,PPP2R3A,EIF4G3,PPP2R2C,ITGA4
LPS-stimulated MAPK Signaling	0.29	0.046	2	JUN,GAB1,MAPK1,CD14
HIPPO signaling	0.29	0.046	0	STK4,PPP2R3A,CD44,PPP2R2C
Relaxin Signaling	0.288	0.0443	2.236	GNB4,JUN,GAB1,GUCY1A1,MAPK1,PDE4A,ADCY7
Type I Diabetes Mellitus Signaling	0.287	0.045	0.447	MAPK1,PIAS1,FCER1G,TNFRSF1B,BCL2
Endometrial Cancer Signaling	0.285	0.0469		GAB1,MAPK1,LEF1
Neuregulin Signaling	0.283	0.0455		MAPK1,DCN,STAT5B,ITGA4
VEGF Family Ligand-Receptor Interactions	0.283	0.0455		GAB1,MAPK1,NRP2,VEGFB
γ-linolenate Biosynthesis II (Animals)	0.281	0.0588		ACSL6
Dermatan Sulfate Degradation (Metazoa)	0.281	0.0588		MGEA5
Mitochondrial L-carnitine Shuttle Pathway	0.281	0.0588		ACSL6
GPCR-Mediated Nutrient Sensing in Enteroendocrine Cells	0.281	0.0446	2.236	PLCB2,PLCE1,ITPR1,ADCY7,CACNA1A
Pyridoxal 5'-phosphate Salvage Pathway	0.277	0.0462		MAPK1,SGK1,LIMK1
Crosstalk between Dendritic Cells and Natural Killer Cells	0.275	0.0449		TYROBP,TLR7,TNFRSF1B,ITGAL
Mitotic Roles of Polo-Like Kinase	0.268	0.0455		PPP2R3A,TGFB1,PPP2R2C
UVB-Induced MAPK Signaling	0.268	0.0455		JUN,GAB1,MAPK1
Neuropathic Pain Signaling In Dorsal Horn Neurons	0.262	0.0435	2.236	PLCB2,PLCE1,GAB1,MAPK1,ITPR1
Cell Cycle: G1/S Checkpoint Regulation	0.26	0.0448		FOXO1,TGFB1,FBXL5
Eicosanoid Signaling	0.26	0.0448		AKR1C3,PLA2R1,PTGER4
Role of Hypercytokinemia/hyperchemokinemia in the Pathogenesis of Influenza	0.257	0.0465		CCR1,IL1A
UVC-Induced MAPK Signaling	0.257	0.0465		JUN,MAPK1
GADD45 Signaling	0.249	0.0526		GADD45A
Methylglyoxal Degradation III	0.249	0.0526		AKR1C3
Role of RIG1-like Receptors in Antiviral Innate Immunity	0.247	0.0455		CREBBP,EP300
The Visual Cycle	0.235	0.05		AKR1C3
Dermatan Sulfate Biosynthesis (Late Stages)	0.229	0.0435		NDST3,SULT2A1
Maturity Onset Diabetes of Young (MODY) Signaling	0.222	0.0476		CACNA1A
Polyamine Regulation in Colon Cancer	0.21	0.0455		PPARG
Role of Lipids/Lipid Rafts in the Pathogenesis of Influenza	0.198	0.0435		IFNAR1
Differential Regulation of Cytokine Production in Intestinal Epithelial Cells by IL-17A and IL-17F	0.198	0.0435		IL1A
Pyrimidine Deoxyribonucleotides De Novo Biosynthesis I	0.198	0.0435		AK5
