# Supplementary material for: Heat stress directly impairs gut integrity and recruits distinct immune cell populations into the bovine intestine
Source: Proc Natl Acad Sci U S A. 2019 May 7;116(21):10333–8. doi: 10.1073/pnas.1820130116 (PMC6535017; doi:10.1073/pnas.1820130116)
Supplement: Supplementary File [file pnas.1820130116.sd05.xlsx]

## Sheet: In_LCM_higher_IPAq_0_05_2018_07
Upstream Regulator	Expr Log Ratio	Molecule Type	Predicted Activation State	Activation z-score	p-value of overlap	Target molecules in dataset
TGFB1	1.975	growth factor	Activated	6.292	5.3e-18	ABCA1,ABI2,ACVR1,ADAMTS2,AHNAK,AHR,ASPN,ATP13A3,BCL2,BCL2L1,BCL3,BGN,C3AR1,C5AR1,CADM1,CALD1,CBFA2T3,CCR1,CD14,CD163,CD44,CD55,CD68,CDHR1,CEACAM1,CELF2,CLIC4,CLK2,COL12A1,CTGF,CTSB,CTSD,CTSH,CTSK,CX3CL1,CXCL12,CXCR4,CYBB,CYR61,DAB2,DCN,DOCK4,EGR1,EGR2,ELMO1,ENPP1,FAP,FBLN5,FCER1G,FGF2,FGF7,FHL1,FNBP1,FNDC3B,FOXO1,FTH1,FTL,GADD45A,GATM,GDPD5,GNB4,GNS,GREM1,HTRA1,ICAM1,IL1A,INPP5D,ITGA4,ITGAL,ITPR1…
lipopolysaccharide		chemical drug	Activated	6.258	2.49e-13	ABCA1,ACO1,ACP5,ACVR1,AGT,AGTR1,AHR,ANXA1,ASAP1,ATF3,BAG3,BCL2,BCL2L1,BCL3,BGN,C3AR1,C5AR1,CACNA1A,CCNI,CCR1,CD14,CD163,CD1A,CD276,CD44,CD55,CD68,CEACAM1,CLEC7A,CLIC4,COL12A1,CR2,CREBBP,CSTB,CTGF,CTSB,CTSK,CX3CL1,CXCL12,CXCR4,CYBB,CYP27A1,CYR61,DCN,DRAM1,EGR1,EGR2,EIF2AK3,EP300,ERN1,ETV6,FBXO32,FCER1G,FCGR2B,FGF2,FOXO1,FTH1,FYB1,GAB1,GADD45A,GPR183,GUCY1A1,HIVEP2,HP,HTRA1,ICAM1,IL1A,INPP5D,ITGA4,…
miR-130a-3p (and other miRNAs w/seed AGUGCAA)		mature microrna	Inhibited	-9.937	2.18e-12	AAK1,ABCA1,ACVR1,ADAM9,APPL1,ARHGAP21,ARRDC3,ATP6V0A1,ATP6V1B2,BHLHE41,BPTF,C16orf70,C7,CAMSAP2,CCDC146,CCDC6,CCNI,CD302,CEP170,CLCN6,CPEB4,CREB3L2,CTSK,CXCL12,CYTH4,DENND1A,DICER1,DIP2C,EPS15,ESR1,FNDC4,GADD45A,GNPTAB,GUCY1A1,HIVEP2,IER5L,ITGB8,ITPR1,KMT2C,LIPA,LRP12,LYST,MAFB,MAML3,MAP4,MAP4K5,MAPK1,MAT2B,MDFIC,MED12L,MMP19,NABP1,NCOA3,NDRG2,NFIA,NIN,PHACTR4,PHF20,PIKFYVE,POU6F1,PPARG,PUS10,QKI…
miR-19b-3p (and other miRNAs w/seed GUGCAAA)		mature microrna	Inhibited	-10.016	1.17e-11	ABCA1,ACO1,ADNP,AFF1,APPL1,ARRDC3,ATP6V1B2,ATXN7,BCL3,BICD1,BNC2,BPTF,C16orf70,C20orf194,CAMSAP2,CCDC152,CCDC6,CD200R1,CLCN6,CLIC4,CNTFR,CR2,CREB3L2,CTGF,CTSK,DENND1A,DOCK4,EHBP1,ELL2,EMSY,EPG5,EPS15,ESR1,EXOC6B,GNPTAB,GPCPD1,GPR137B,INO80D,ITGB8,ITSN1,KLF12,KLHL17,KLHL28,LIMCH1,LRRC8B,MAN1C1,MAPK1,MDFIC,MED12L,MEF2A,MKL2,MLLT10,NAV3,NBEA,NFIA,NR4A2,PATL1,PHF20,PHTF2,PIKFYVE,PLXNC1,PRKN,QKI,R3HDM…
TCL1A		transcription regulator			2.49e-11	C3AR1,CCR1,CD68,CTSB,CTSD,CTSH,CYBB,FCER1G,FCGR2B,GPNMB,LY9,MAFB,MMP19,MSR1,MYO5A,SLC11A1,SLC15A3,SLC40A1,SPIC,TLR7,TNFAIP2,UTRN
miR-17-5p (and other miRNAs w/seed AAAGUGC)		mature microrna	Inhibited	-9.112	5.36e-11	ADAM9,AHNAK,ALG13,APBB1IP,B4GALT6,BCL2,BHLHE41,BICC1,BNC2,CALD1,CCNI,CHD9,CTSK,CYBRD1,DAB2,DDHD1,DNAH12,EGR2,EMSY,ESR1,EZH1,FAM13C,FBXL5,FCHO2,FOXJ3,GAB1,GNPTAB,GNS,GPCPD1,GPR137B,GPR63,GUCY1A1,HECTD2,ITGB8,KCNB1,KLF12,KLHL28,KMT2A,LAMP1,LHFPL2,MAPK1,MAT2B,MED12L,MKL2,MSR1,NABP1,NCEH1,NCOA3,NR4A2,NTNG1,PHTF2,PLEKHM1,POU6F1,PPARG,PPP1R21,RBMS1,RGL1,RGMB,RHOA,RNF38,RORA,RRAGD,RUNX1,RUNX2,S100A4,SAC…
P38 MAPK		group	Activated	4.846	6.26e-11	ABCA1,ATF3,BCL2,BCL2L1,BGN,CD44,CD55,CTGF,CTSK,CXCL12,CXCR4,CYBB,EGR1,EGR2,FBXO32,FGF2,GDI1,HP,HTRA1,ICAM1,IL1A,ITGA4,ITGB8,JUN,KCNB1,MAP4,MITF,MUC5B,NFATC1,NFATC2,NFE2L2,PPARG,PRDM1,PTPN12,RAB7A,RAB7B,RUNX1,RUNX2,RYR1,SGK1,SLC8A1,TERF2,TGFB1,TIMP2,TLR2,ULK1,ZFP36
IL13		cytokine		0.938	2.04e-10	ABCA1,ADAM28,ATF3,BCL2L1,BCL3,C3AR1,CD14,CD163,CD1A,CD44,CLEC4A,CLEC7A,CTGF,CTSB,CTSH,CTSK,CX3CL1,CXCR4,CYBB,DNASE2,EGR1,FCGR2B,GPNMB,HTRA1,ICAM1,LIPA,LTBP1,MMP14,MRC1,MTSS1,MUC5B,NFATC1,PCM1,PID1,PLXNC1,PPARG,RHOA,SLC43A3,SLC8A1,SPHK1,ST3GAL6,TFEC,TGFB1,TIMP2,TNFRSF1B,TNS1,TRPS1
dexamethasone		chemical drug	Activated	3.943	2.23e-10	ADAM9,ADAMTS1,ADAMTS2,AEBP1,AGT,AKAP13,AKR1C3,ANXA1,APOD,ARHGAP17,ARRB1,ASPH,ASPN,ATN1,ATP13A3,ATP6V1B2,BCL2,BCL2L1,BCL3,BGN,C3AR1,C5AR1,CCDC102B,CCR1,CD163,CD44,CD55,CEACAM1,CELF2,CLEC7A,CLIC4,CPEB4,CR2,CREG1,CTGF,CTSB,CTSD,CTSK,CX3CL1,CXCL12,CXCR4,CYBB,CYP27A1,CYR61,DCN,DST,EGR1,EGR2,EIF4G3,ENPP1,EPB41,FBLN1,FBXO32,FCGR2B,FGF2,FGF7,FOXO1,FTH1,FTL,GAB1,GADD45A,GIT2,GNS,GPR65,GRK3,GRN,HP,ICAM1,IL…
genistein		chemical drug	Activated	3.267	6.8e-10	A2M,ABCA9,ACP5,AKR1C3,ASAH1,ATP6V0A1,ATP6V0D2,BCL2,BCL2L1,BCL3,CD44,CD68,CTGF,CTSB,CTSD,CTSH,CTSK,CX3CL1,CXCL12,DNASE2,ESR1,FCGR2B,GNPTAB,GNS,ICAM1,JUN,LAMP1,LCP2,LGMN,LIPA,MDC1,NFE2L2,NPC1,PKIB,PLA2G15,PLBD2,PLCXD3,PPARG,PTAFR,RUNX2,SCPEP1,SLC11A1,SLC36A1,SPHK1,TGFB1,TPP1,ZEB2
cyclosporin A		biologic drug	Inhibited	-2.047	8.64e-10	A2M,AGT,AGTR1,ANXA1,APOD,ATF3,BCL2,BCL2L1,BGN,CBLB,CD14,CD163,CD1A,CD44,CD55,CD68,CR2,CTGF,CXCR4,CYP27A1,EGR1,EGR2,EIF2AK3,ELL2,GPNMB,ICAM1,IL1A,ITGAL,ITPR1,JUN,LGALS3,MARF1,MMP14,MRC1,NFAT5,NFATC1,RUNX1,RUNX2,S100A11,SDCBP,SLAMF1,SLC23A2,SLC8A1,SPHK1,TFEC,TGFB1,TMSB10/TMSB4X,TTN,UTRN,VIM
actinonin		chemical reagent	Inhibited	-3	9.36e-10	BCL2,MT-ATP6,mt-Atp8,MT-ND1,MT-ND2,MT-ND4,MT-ND4L,MT-ND5,MT-ND6
CXCL12	2.724	cytokine	Activated	3.763	1.98e-09	ACP5,AKR1C3,ANKRD12,BCL2,BCL2L1,BCL3,CD14,CD44,CTSK,CX3CL1,CXCL12,CXCR4,DNAAF4,EGR1,HNRNPD,ICAM1,IL1A,ITGAL,JMJD1C,JUN,LCP2,MARCKS,MMP14,PPEF2,RUNX2,RYR1,RYR3,SORBS3,TNFRSF1B,VIM
CSF1		cytokine	Activated	3.782	3.46e-09	ACP5,BCL2,BCL2L1,CBL,CD163,CD1A,CD68,CPM,CTSK,EGR1,FCER1G,FOLR2,IL1A,ITGA4,JDP2,JUN,MAFB,MERTK,MRC1,MSR1,NFATC1,PPARG,RHOA,RUNX1,SFRP1,SIGLEC1,TLR2,TLR6,TNFRSF1B
IL4		cytokine	Activated	4.877	3.88e-09	ACP5,AHNAK,AHR,BCL2,BCL2L1,BCL3,C5AR1,CD14,CD163,CD1A,CD200R1,CD276,CD44,CD55,CELF2,CLEC7A,CR2,CTGF,CTSK,CX3CL1,CXCR4,DDHD1,EGR2,FCER1G,FCGR2B,FNIP2,GATM,GBE1,GPM6B,HLX,ICAM1,IFNAR1,IL1A,ITGA4,ITGAL,JUN,LEF1,LGALS3,LRP1,MAFB,MAP4,MAPK1,MERTK,MRC1,MSR1,MYOF,NABP1,NCOA3,NFATC1,NFATC2,NUP214,PDS5A,PKIB,PMP22,PPARG,PRDM1,PREPL,PRRC2C,RHOA,SIRPA,SLAMF7,SMG7,SPHK1,STK4,TCF7,TFEC,TGFB1,TGFBI,TIMP2,TLR2,…
PD98059		chemical - kinase inhibitor	Inhibited	-4.222	4.19e-09	ABCA1,AGT,AGTR1,ANXA1,ARRB1,ATF3,BCL2,BCL2L1,BGN,CCR1,CD14,CD44,CD55,CTGF,CTSB,CTSH,CTSK,CXCR4,EGR1,EGR2,EIF2AK3,FGF2,FTH1,GADD45A,GRN,ICAM1,IL1A,ITGA4,ITGB1BP2,JUN,LAMP1,MAPK1,MAT2A,MCF2L,MITF,MMP14,MSR1,MUC5B,NPC1,PLA1A,PPARD,PPARG,PTAFR,RUNX1,RUNX2,S100A4,SCARB1,SIRPA,SLC8A1,TGFB1,TIMP2,TLR2,VCAN,VIM,ZFP36L1,ZFP36L2
MMP9		peptidase	Activated	3.036	5.28e-09	BCL2L1,CD44,CD68,CTSB,CTSK,CXCL12,CXCR4,GADD45A,ICAM1,IL1A,MMP14,MUC5B,NFATC1,SIGLEC15,TGFB1,TYROBP,VIM,XPR1
APP		other		0.341	6.08e-09	ABCA1,ARL11,ARRDC3,BCL2,BCL2L1,CD44,CD68,CREBBP,CTGF,CTSB,CTSD,CXCL12,CXCR4,CYBB,DCN,EGR1,ESR1,FAM49A,FAP,FBXL20,FCGR2B,FGF2,GAB1,GPM6B,HIVEP3,ICAM1,IL1A,ITGA4,ITGAL,JUN,KCNB1,KMT2A,L1CAM,LEF1,LGALS3,LHFPL2,LIMK1,LRP1,MAFB,MAPK1,MERTK,MMP14,MRC1,MSR1,MT-ATP6,MT-ND1,MT-ND2,MT-ND4,MT-ND5,MT-ND6,NCOA3,NR4A2,NRP2,PIAS1,PPARD,PPARG,RHOA,RUNX1T1,RYR3,SCARB1,SIRPA,SLAMF1,SLC7A11,SLIT2,SMARCA2,TGFB1,TLR2…
FOS		transcription regulator		1.745	7.9e-09	A2M,ADNP,AFF4,AGT,AGTR1,AKR1C3,ARID3A,ASAP1,ATF3,ATF7IP,ATXN2,C3AR1,CADM1,CD14,CD44,CD68,CELF2,CREBBP,CTGF,CTSB,CTSH,EGR1,EGR2,FGF2,FOLR2,FTH1,GIT2,ICAM1,IL1A,JUN,LGALS3,LTBP1,LTBP2,LTBP3,NFATC1,NFE2L2,PIAS1,PKIB,PRDM1,PTPN12,PTPRZ1,QKI,RUNX1,SIRPA,SPHK1,TAOK1,TGFB1,TGFBI,TPP1,UGCG,UTRN,VAV3,VIM,ZEB1,ZHX2
TNFSF11		cytokine	Activated	3.597	9.29e-09	ACP5,AKAP13,ATP6V0D2,BCL2,BCL2L1,C3AR1,CCR1,CD14,CD1A,CD44,CTSK,DAB2,EGR2,ESR1,FOXO1,GRN,ICAM1,IL1A,ITGAL,JDP2,JUN,LIMK1,MAFB,NFATC1,NFATC2,PRDM1,PTGER4,PTPN23,RGL1,SIGLEC15,TGFB1,TLR2,TNFRSF1B,ZC3H12C
IL10		cytokine	Activated	2.614	2.78e-08	ABCA6,BCL2,BCL2L1,BCL3,CCR1,CD14,CD163,CD1A,CD44,CD55,CD68,CEACAM1,CLEC7A,CTSB,CTSZ,CXCL12,CXCR4,DCN,FCER1G,FCGR2B,ICAM1,IL1A,INPP5D,ITGA4,ITGAL,JUN,MERTK,MRC1,MSR1,NFATC1,PRDM1,PTAFR,RARRES1,SLAMF1,TGFB1,TLR2,TLR7,TLR8,TNFRSF1B,VCAN,ZFP36
miR-148a-3p (and other miRNAs w/seed CAGUGCA)		mature microrna	Inhibited	-9.528	3.87e-08	ABCA1,ACVR1,ARHGAP21,ARRDC3,ASPH,B4GALT6,BHLHE41,BICC1,C16orf70,C6orf62,CAMSAP2,CCDC6,CEP85L,CHD7,CLCN6,CPEB4,CRTC3,CTTNBP2NL,CYBRD1,CYTH4,DMXL1,DNM3,EPS15,ESR1,EYA3,FAM20A,GADD45A,GNS,GPCPD1,GPR52,IER5L,ITGB8,JMY,KLHL5,LCP2,LENG8,LIPA,LTBP1,MAFB,MARF1,MDFIC,MED12L,MGP,MITF,MLLT10,MTSS1L,NCEH1,NIN,NOVA1,NPC1,PI4KA,PKIB,PLXDC1,PPARD,PPP2R2C,QKI,RASSF8,RICTOR,RNF38,RTN4,SBF2,SCIMP,SCN8A,SGMS1,SLC31…
STAT3		transcription regulator	Activated	4.652	3.93e-08	A2M,AGT,AHR,BCL2,BCL2L1,BCL3,C5AR1,CCR1,CEACAM1,CTGF,CTSB,CX3CL1,CXCR4,DVL3,EGR1,EGR2,ESR1,FCER1G,FGF2,GADD45A,GLIPR1,GPR65,HNRNPD,HP,ICAM1,LYZ,MAFB,MAP2K5,MITF,MT-ATP6,mt-Atp8,MT-ND1,MT-ND2,MT-ND4,MT-ND4L,MT-ND5,MT-ND6,NFATC2,NR4A2,NRP2,POU2F1,PRDM1,PTAFR,RORA,RUNX1,SGK1,SLAMF1,SLC39A10,SMAD9,TGFB1,TNFRSF1B,TNS1,VCAN,VIM,ZFP36
camptothecin		chemical drug	Inhibited	-2.646	4.79e-08	ATF3,BCL2,BCL2L1,C10orf76,CCR1,CLASP1,EGR2,EHBP1,FCGR2B,FCHSD2,FNDC3B,FOXO1,GADD45A,GIT2,GLIPR1,GPNMB,ICAM1,IL1A,INPP4A,ITPR1,ITSN1,JUN,LGALS3,LIMCH1,LIMK1,MAP2K5,MED13L,MERTK,MKL2,MYO5A,NR4A2,PHF21A,POU2F1,PPEF2,PRKN,PTGER4,RBMS1,RRAGD,STAT5B,SYNE1,TGFB1,TGFBI,TLK1,TLR2,TLR6,TNFRSF1B,TNS3,TOP1,TPP1,TYK2,UGCG,ULK1,VAV3,WDFY3,WNK1,ZFP36L1,ZHX2
Alpha catenin		group	Inhibited	-4.131	5.38e-08	ADAM33,ADAMTS1,ADAMTS2,BCL2L1,BCL3,BGN,CTSB,CXCL12,EPHA3,LAMA2,LEF1,LUM,LYZ,MMP19,RHOJ,SGK1,THBS2,TNFAIP2,VIM,ZEB2,ZYX
miR-6795-5p (and other miRNAs w/seed GGGGGGA)		mature microrna	Inhibited	-11.619	6.71e-08	AKAP13,ANGPT4,APOD,ARHGAP17,ARID1A,ARID3A,ASB14,ATN1,ATXN2L,BCL2,BCL2L1,BCL3,BGN,BHLHE41,BRD4,C19orf54,C5AR1,CACNA1A,CBL,CCR1,CD1A,CD276,CD68,CDHR1,CERS1,CLSTN2,CNTFR,CPAMD8,CREB3L2,CROCC,CYBRD1,DNM3,ELL2,EP300,EZH1,FBRSL1,FBXL20,FOXJ3,GDI1,GDPD5,GLI3,GTF3C4,HIVEP3,HSPB6,ICAM1,INO80D,INPP5D,IPCEF1,ITGAL,ITSN1,KIF13B,KMT2D,KMT5A,L1CAM,LCP2,LIMK1,LRP12,MAP4,MEF2A,MGAT5B,MMP19,MTSS1L,MYADM,NAV1,NCOA…
IKBKB		kinase	Activated	2.579	9.46e-08	ABCA1,AEBP1,ATF3,BCL2,BCL2L1,CBLB,CCR1,CD44,CTGF,CTSB,CTSK,CTSZ,CX3CL1,CXCL12,CXCR4,DCN,EGR1,FOXO1,GADD45A,GRN,ICAM1,IL1A,MAT2A,MGP,PLD3,PTK2B,S100A4,SFRP1,SGK1,TGFB1,TIMP2,TNFAIP2,TNFRSF1B,VCAN
2-bromoethylamine		chemical reagent	Activated	3.575	1.21e-07	A2M,ADAMTS1,ANXA1,CD14,CD44,GPNMB,LGALS3,MRC1,PLA1A,S100A11,TMEM173,TMSB10/TMSB4X,VIM
thioacetamide		chemical toxicant	Activated	3.657	1.4e-07	ACP5,ADAMTS1,AKR1C3,ANXA1,B4GALT6,BGN,CD14,CD44,CD55,CTGF,EHD3,FBLN5,GATM,GPNMB,JUN,LGALS3,LTBP1,MMP14,NFE2L2,PLA1A,PMP22,PRELP,PTK2B,PTPRS,S100A11,SCPEP1,SLC7A11,TGFB1,TIMP2,TMEM173,TMSB10/TMSB4X
FAS		transmembrane receptor	Inhibited	-2.603	1.8e-07	BCL2,BCL2L1,BGN,CCR1,CD44,CLASP1,CTGF,EGR1,EGR2,FCGR2B,FOXO1,GIT2,GLIPR1,GPNMB,ICAM1,IL1A,INPP4A,INPP5D,ITGB8,ITPR1,JUN,LGALS3,LUM,MAP2K5,MERTK,MGP,MYO5A,NR4A2,PTGER4,RRAGD,RUNX2,TGFB1,TLK1,TLR2,TLR8,TNFRSF1B,TYK2,UGCG,WNK1,ZFP36
progesterone		chemical - endogenous mammalian	Activated	3.387	1.92e-07	ACP5,ADAMTS1,AEBP1,AGTR1,AKR1C3,APOD,ATF3,ATP6V1B2,BCL2,BCL2L1,C5AR1,CA3,CADM1,CREB3L2,CXCL12,CXCR4,DICER1,EGR1,EIF5B,ELL2,ENPP1,EP400,ESR1,FAM49A,FOXO1,FTH1,ICAM1,IL1A,JUN,LAMA2,LGALS3,MRC1,MTSS1,NDRG2,NPC1,NPL,PHF21A,PMP22,PPARG,PTGER4,RTN4,RYR3,SGK1,SLC31A2,SPHK1,STAT5B,TGFB1,TGFBI,TGFBR3,TNXB,UGCG,VEGFB,VIM,ZEB1,ZFHX3
miR-200b-3p (and other miRNAs w/seed AAUACUG)		mature microrna	Inhibited	-7.679	2.12e-07	ABI2,ANP32B,ARHGAP6,ATF3,BCLAF3,BHLHE41,BNC2,CA3,CBL,CHRDL1,CLASP1,CLIC4,CNTFR,COL4A3BP,CREG1,ELL2,FBXO30,FGF7,FHL1,GBE1,GIT2,GLI3,GUCY1A1,HECTD2,HNRNPD,IGSF10,JUN,KLF12,MAP4K5,MARCKS,MTSS1L,NCOA2,NFIA,NOVA1,PLS3,PMP22,PTPN12,PTPRZ1,RASSF8,RERE,RHOA,RSPRY1,SCAMP1,SESN1,SGIP1,SLIT2,SUPT20H,TBC1D12,TCP11L1,TMCC1,TMEM237,TRIM52,TSC22D2,TTC21B,USF3,USP25,VIM,WDR91,ZEB1,ZEB2,ZFPM2
MYOC		other	Activated	2.157	2.27e-07	ADAMTS1,ANXA1,CD44,CHRDL1,DAB2,EGR2,EIF2AK3,FBXO32,JDP2,LAMA2,NFASC,PLXNC1,PTGER4,QKI,RUNX2,SFRP1,SLC7A11
lipoteichoic acid		chemical - endogenous non-mammalian	Activated	2.168	2.31e-07	AGTR1,ANTXR2,BCL2,BCL2L1,CCR1,CD14,CXCR4,CYBB,ICAM1,NLRP3,NR4A2,PTAFR,TLR2,TLR6,TLR7
prostaglandin E2		chemical - endogenous mammalian	Activated	3.344	2.44e-07	ADAMTS1,AHR,ATF3,BCL2,BCL2L1,C5AR1,CCR1,CD14,CD44,CD55,CTGF,CXCL12,CXCR4,DCN,EGR1,EGR2,FGF2,FOXO1,ICAM1,IL1A,JUN,MAFB,MITF,MMP14,MMP19,MRC1,NR4A2,PDE4A,PPARG,PRDM1,PTGER4,RUNX2,SPHK1,TGFB1,TGFBR3
TNF		cytokine	Activated	4.726	2.48e-07	A2M,AAK1,ABCA1,ACP5,AEBP1,AGT,AGTR1,ANXA1,ARRDC3,ATF3,BCL2,BCL2L1,BCL3,BGN,BHLHE41,C3AR1,C5AR1,CCDC80,CCR1,CD14,CD163,CD1A,CD44,CD55,CLASP1,CLIC4,COL4A3BP,CTGF,CTSB,CTSK,CTSZ,CX3CL1,CXCL12,CXCR4,CYBB,CYP27A1,CYR61,DCN,EGR1,EGR2,ESR1,ETV6,FBXO32,FCER1G,FCGR2B,FGF2,FNBP1,FOXO1,FTH1,GAB1,GADD45A,GFRA2,GNB4,GRN,HP,ICAM1,IL1A,INPP5D,ITGA4,ITGAL,ITGB8,ITPR1,JUN,LGALS3,LTBP2,MAN1C1,MAPK1,MAT2A,MGP,MITF,…
PDGF BB		complex	Activated	3.595	3.11e-07	ATF3,BCL3,CALD1,CD44,CTGF,CYR61,DAB2,DCN,EGR1,EGR2,ENPP1,FBLN5,FGF2,FGF7,FHL1,GADD45A,GPR183,GREM1,JUN,LGALS3,MAT2A,MMP14,NEXN,NR4A2,NXF1,PCGF2,PPARD,PPARG,RYR3,SGK1,SPHK1,SYNE1,TGFB1,VCAN,ZFP36,ZFP36L1
miR-128-3p (and other miRNAs w/seed CACAGUG)		mature microrna	Inhibited	-8.367	3.32e-07	AFF1,AFF4,APBB1IP,ASPH,C19orf54,C20orf194,CAPN7,CLCN6,CLIC4,CNTLN,CTSK,DMTF1,ELMO1,FBLN5,FBXL20,FBXO30,FNDC4,FOXO1,GAB1,GNS,GPNMB,GREM1,KMT2A,LGALS3,LTBP1,MCF2L,MCOLN3,MLLT10,MPP6,MTSS1L,NABP1,NAV3,NOD1,NOVA1,NR2F2,NRP2,PCF11,PCM1,PKIB,PLEKHH2,PLXNC1,POGZ,PPARG,RBM33,RNF38,RUNX1,SCIMP,SGMS1,SLAMF1,SLC26A11,SLC36A1,SMAD9,SMARCA2,STAM,SUSD1,TAF4,TLR8,TMCC1,TMSB10/TMSB4X,UGCG,ULK1,UVSSA,VEGFB,WDR7,W…
CSF2		cytokine	Activated	4.427	3.46e-07	ABCA1,ACP5,ANXA1,ARRB1,BCL2,BCL2L1,BCL3,C5AR1,CCR1,CD14,CD1A,CD276,CEACAM1,CLEC7A,CXCR4,CYBB,EGR1,EGR2,FCGR2B,FOLR2,GRK3,ICAM1,IL1A,INPP5D,ITGA4,LY9,MAT2A,MMP14,MRC1,NFATC1,NFATC2,NLRP3,NR4A2,PLA2G15,PMP22,PPARG,PTGER4,PTK2B,SCIMP,SGK1,SLAMF7,TGFB1,TLR2,TNFRSF1B,ZFP36
APOE		transporter	Inhibited	-3.056	3.89e-07	ABCA1,ADNP,APOD,ATF3,BGN,C5AR1,CD44,CD68,CTGF,CTSB,CTSD,CTSK,CYBB,CYR61,EGR1,ESR1,FCGR2B,ICAM1,IL1A,JUN,LIPA,LRP1,LTBP1,LTBP2,MGEA5,MGP,MSR1,PCDH9,PHF21A,PPARD,PPARG,SCARB1,SRRM2,TGFB1,ZYX
DAP3		other	Activated	2.646	4.11e-07	MT-ATP6,MT-ND1,MT-ND2,MT-ND4,MT-ND4L,MT-ND5,MT-ND6
heme		chemical - endogenous mammalian		0.993	4.11e-07	CD14,CD163,CD55,CYBB,ICAM1,MRC1,PRDM1,SPIC,TGFB1
CTNNB1		transcription regulator	Activated	4.566	5.29e-07	AHR,AKAP13,ANXA1,APOD,ATP6V0A1,BCL2,BCL2L1,BGN,CA3,CADM1,CD44,CD99,CEACAM1,CNTFR,CREG1,CTGF,CTSZ,CXCL12,CYR61,EGR1,ELMO1,ENPP1,FCER1G,GPR137B,GREM1,HTRA1,ITGAL,ITSN1,JMY,JUN,L1CAM,LEF1,LGALS3,LIPA,MAP4,MITF,MMP14,NDRG2,NFAT5,NFATC1,NRP2,PCDH9,PLS3,PMP22,PPARG,PPP1R13B,PRDM1,RUNX2,S100A4,SCRN1,SEMA5A,SESN1,SFRP1,SGK1,SORBS3,SSH1,STAT5B,TCF7,TGFB1,UGCG,VCAN,VIM,ZEB1,ZEB2
CSF3		cytokine	Activated	2.788	5.77e-07	AGTR1,BCL2,BCL2L1,C3AR1,CD14,CD44,CTSD,CXCL12,CXCR4,CYBB,EGR1,EGR2,GADD45A,GPR183,ICAM1,JUN,LYZ,NFATC1,PLCB2,PPARG,TGFB1,TLR2,TLR8,TNFRSF1B
MITF	3.092	transcription regulator	Activated	4.786	6.02e-07	ACP5,ASAH1,ATP6V1B2,BCL2,CD44,CTSK,FBXO32,GNPTAB,GPM6B,GPNMB,GPR137B,HPS4,INPP4B,ITGA4,LGALS3,LYST,MDC1,MGP,MITF,MMP14,PHACTR1,PLA1A,RHOQ,RRAGD,SCARB1,SHTN1,ST3GAL6,USP48,ZFYVE16
onapristone		chemical drug	Inhibited	-2.4	7.9e-07	ADAMTS1,CTSD,ESR1,PMP22,RUNX1,SPHK1,TGFB1
Akt		group	Activated	2.267	8.12e-07	A2M,BCL2,BCL2L1,CD44,CTGF,CTSD,CXCL12,CXCR4,EGR2,ESR1,FBXO32,FOXO1,JUN,LEF1,MMP14,NFATC1,NFE2L2,NOTCH2,NRP2,PPARD,PPARG,PTAFR,PTGER4,RUNX2,SCARB1,SGK1,SLC8A1,THBS2,TLR2,UTRN,VCAN,ZEB1
miR-30c-5p (and other miRNAs w/seed GUAAACA)		mature microrna	Inhibited	-8.886	9.64e-07	ACVR1,ADAM28,ADAM9,AIDA,B4GALT6,CBLB,CCNK,CHD7,CHD9,COL4A3BP,CPEB4,CREG1,CTGF,DOCK7,ELL2,ELMO1,EPB41,EPB41L2,EPG5,FAM13C,FAM214A,FAM49A,FAP,FBXO32,FCER1G,GATM,GLDC,GPCPD1,HECTD2,HLX,HPS4,IL1A,INO80D,IQCB1,ITGA4,ITSN1,JDP2,JUN,KLF12,KLHL28,KMT2C,LIMCH1,MAT2A,MFSD11,NAV3,NCEH1,NFAT5,NR2F2,NR4A2,PPARG,PRDM1,QKI,R3HDM1,RAB7A,RARRES1,RBMS1,RFX2,RFX7,RORA,RUNX2,SCAF4,SCAMP1,SLC12A4,SLC29A3,SLC7A11,TAOK…
PRKAG3		other			1.01e-06	ABCA1,ACSL6,ACVR1,ASPH,C16orf70,CD55,CELF2,CLASP1,CYP27A1,EGR1,ELL2,FTL,GBE1,HIVEP2,MAP4,MAT2A,POLK,REV3L,SLC40A1,XPR1,ZC3H11A,ZEB2,ZFP36
miR-124-3p (and other miRNAs w/seed AAGGCAC)		mature microrna	Inhibited	-9.774	1.16e-06	AHR,AIDA,ANTXR2,ATF7IP,CBL,CD200R1,CHIC2,CHRD,CLCN6,CREB3L2,CRTC3,CTGF,CTSH,CYBRD1,CYP4V2,DAB2,DRAM1,EGR1,EGR2,EIF4EBP2,ERN1,FCHO2,FCHSD2,FNIP2,GIT2,GLI3,HECTD2,HIVEP2,HIVEP3,ICE2,INF2,INPP5D,IPCEF1,KIF13B,LIMCH1,LIMD1,MDFIC,MEF2A,MITF,MLXIP,MYADM,MYO1E,NFATC1,NFATC2,NFIA,NFIX,NRP2,OSBPL8,PLCXD3,PLXNB2,PTPN12,PTPRZ1,QKI,QSER1,RALGPS2,RBM33,RBMS1,RHOA,RHOG,RHOJ,RHOQ,RNF216,RRAGD,RREB1,RYR1,RYR3,SC…
Pkc(s)		group	Activated	2.716	1.26e-06	ABCA1,ACO1,AHR,ATF3,ATF6,BCL2,BCL2L1,CD55,CTGF,CTSB,CXCR4,CYBB,CYR61,EGR1,EGR2,EP300,ERN1,FGF2,GADD45A,JUN,LIPA,MAPK1,MSR1,NR4A2,PPARG,SCARB1,TGFB1
TWIST1		transcription regulator	Activated	3.857	1.27e-06	ADAMTS1,APOD,BCL2,CD44,CXCL12,DCN,ESR1,FOXO1,PTPRZ1,RHOA,RUNX2,SDC3,SEMA5A,SPHK1,TGFB1,TGFBI,THBS2,VCAN,VIM,ZEB1,ZEB2,ZYX
bleomycin		chemical drug	Activated	3.811	1.32e-06	BCL2,BCL2L1,CCR1,CTGF,CTSD,CTSK,CXCR4,DCN,FAP,ICAM1,IL1A,LTBP1,LTBP2,MAP4,MMP14,MRC1,PLA1A,PLA2G15,S100A4,SFRP1,SPHK1,TGFB1,TIMP2,TLR2
ciprofloxacin		chemical drug		-0.943	1.32e-06	ASAH1,ATP6V1B2,CCR1,CD68,CTSD,GRN,ICAM1,ITGAL,LGMN,MAPK1,MSR1,MYOF,PLXNB2,SGIP1,SPRED1,TLR7,TTYH3,VIM
N-nitro-L-arginine methyl ester		chemical drug	Activated	2.309	1.41e-06	ACO1,ADNP,AGT,AGTR1,ATF3,BCL2,BCL2L1,BGN,CD68,CTGF,CYBB,ICAM1,PPARD,RHOA,TGFB1,TLR2
COLQ		other			1.41e-06	ADAMTS2,ASPN,BGN,DCN,FBLN5,FGF7,LTBP1,LTBP3,LTBP4,MMP19,MUSK,PRELP,TGFB1,VCAN
Tgf beta		group	Activated	2.831	1.42e-06	ABCA1,BCL2,BCL2L1,BGN,CTGF,CTSK,CXCR4,CYR61,DAB2,DCN,EGR2,FGF2,GREM1,IL1A,INPP5D,JUN,MERTK,NFAT5,NR4A2,RNF111,RORA,RUNX1,RUNX2,RYR3,TGFB1,TGFBI,TIMP2,TLR2,VIM
miR-328-5p (and other miRNAs w/seed GGGGGGC)		mature microrna	Inhibited	-10.904	1.49e-06	AKAP13,ANGPT4,APBA1,APOD,ARHGAP17,ARHGAP6,ARID3A,ATN1,ATP6V0A1,ATXN2L,BAIAP2,BCL2L1,BCL3,BGN,BHLHE41,BRD4,C19orf54,C2CD3,C5AR1,CBL,CCSER2,CD276,CD68,CDHR1,CERS1,CLK2,CNTFR,CPAMD8,CREB3L2,CROCC,ELL2,ERN1,FBRSL1,FER,GDI1,GTF3C4,GYS1,HIVEP3,HSPB6,INPP5D,IPCEF1,ITGAL,KIF13B,KLF12,KMT2D,KMT5A,L1CAM,LCP2,LENG8,LIMK1,LTBP3,LTBP4,LY9,MAP4,MGAT5B,MLXIP,MMP19,MTSS1L,MTUS2,MUC5B,MYADM,MYO9B,NAV1,NCOA3,NDRG2…
doxorubicin		chemical drug	Activated	3.651	1.61e-06	A2M,ADAMTS1,ANXA1,ATF3,BCL2,BCL2L1,CD14,CD44,CTGF,CTSB,CTSD,CYBB,CYR61,DRAM1,EGR1,EP300,ESR1,FBLN1,FTH1,GADD45A,GLIPR1,GPNMB,HSPB6,IQCB1,JUN,KMT5A,LGALS3,MAP4,MRC1,NFE2L2,OSGIN1,PLA1A,RUNX1,S100A11,SESN1,SPHK1,TERF2,TGFB1,UGCG,VIM
IFNG		cytokine	Activated	2.628	1.72e-06	A2M,ABCA1,ABCA6,ACO1,ADCY7,AGT,AGTR1,AHR,ATF3,BCL2,BCL2L1,BCL3,C5AR1,CCR1,CD14,CD163,CD276,CD44,CD55,CD68,CEACAM1,CLEC7A,CLIC4,CTGF,CTSB,CTSD,CTSH,CTSK,CTSZ,CX3CL1,CXCL12,CXCR4,CYBB,CYP27A1,EGR1,EGR2,FBLN1,FCER1G,FCGR2B,FGF2,FOXO1,FTH1,FTL,GLA,GNB4,HIP1,HTRA1,ICAM1,IL1A,ITGA4,ITGAL,ITPR1,JUN,LCP2,LGALS3,LIMK1,MAT2A,MERTK,MITF,MRC1,MSR1,MTSS1,NLRP3,PAPPA,PHACTR1,PPARD,PPARG,PRDM1,PTAFR,PTPN23,RARR…
PGR		ligand-dependent nuclear receptor	Activated	3.858	1.88e-06	ACP5,ADAMTS1,AKAP13,AKR1C3,BCL2L1,CALD1,CD44,CREB3L2,CTSD,DST,EIF5B,ELL2,EP400,ESR1,FAM49A,FOXO1,ICAM1,MAT2A,MTSS1,NPC1,PHF21A,PPARG,RUNX1,SGK1,SIK3,SLC31A2,STAT5B,TGFBI,UGCG,VCAN,ZEB1
IL1B		cytokine	Activated	4.12	2.14e-06	A2M,ADAMTS1,AGTR1,ANXA1,ATF3,BCL2,BCL2L1,BCL3,BGN,CCR1,CD14,CD44,CD55,CTGF,CTSB,CTSZ,CX3CL1,CXCL12,CXCR4,CYBB,DAB2,DCN,EGR1,ENPP1,EP300,ESR1,FCGR2B,FGF2,FGF7,FOXO1,GADD45A,GLA,GRN,GYS1,HP,ICAM1,IL1A,ITGB8,JUN,MMP14,MUC5B,NCOA2,NFAT5,NFATC2,NFE2L2,NR4A2,PAPPA,PLD3,PLXDC2,PPARG,RNASE1,RORA,RUNX2,SCARB1,SESN1,SLAMF1,SLC7A11,TGFB1,TIMP2,TLR2,TLR7,TLR8,TNFAIP2,TNFRSF1B,UGCG,VCAN,VIM,ZFP36,ZYX
miR-606 (miRNAs w/seed AACUACU)		mature microrna	Inhibited	-6.325	2.46e-06	ACVR1,ALG13,ASAH1,CLHC1,CLIC4,CNTLN,CYBRD1,DMTF1,FAM13C,FBXO30,GADD45A,GNPTAB,GPCPD1,GREM1,HECTD2,KLHDC1,LRP12,MAFB,MAT2B,NFE2L2,PLXDC2,POLK,QKI,RASSF8,RORA,RTN4,RUNX1T1,SCAMP1,SCIMP,SFRP1,SH3BP5,SHTN1,SMARCA2,TAF3,TFEC,ZBTB21,ZC2HC1A,ZC3H12C,ZC3H13,ZEB2
tretinoin		chemical - endogenous mammalian	Activated	4.657	2.86e-06	A2M,ABCA1,AFF2,AGT,AGTR1,AHNAK,AHR,ANXA1,APBB1IP,APOD,ATP6V1B2,BCL2,BCL2L1,BCL3,C3AR1,C5AR1,CAPN7,CCR1,CD14,CD44,CD68,CEACAM1,CREG1,CTGF,CTSB,CTSD,CTSK,CXCR4,CYBB,CYR61,DAB2,DCN,EGR1,EIF4EBP2,EIF5B,EP300,ETV6,FCER1G,FGF2,FOLR2,GREM1,HIP1,HIVEP3,HNRNPD,ICAM1,IL1A,ITGA4,ITGAL,JUN,LIMK1,LIPA,MAFB,MAP2K5,MERTK,MGP,MMP14,MMP19,MPP6,MUC5B,NCOA2,NCOA3,NFATC1,NFE2L2,NR2F2,PLA2G15,PLCB2,PLCE1,PLS3,POU2F1,…
ERK		group	Activated	2.92	2.86e-06	ABCA1,ACP5,AGT,BCL2,BCL2L1,BGN,CCR1,CTGF,CTSK,EGR1,EGR2,ESR1,FGF2,FOXO1,ICAM1,IFNAR1,JUN,MAFB,MMP14,NFE2L2,PPARD,PRDM1,RAB7B,RUNX2,UGCG,VCAN,ZFP36,ZFP36L1
miR-1249-5p (and other miRNAs w/seed GGAGGGA)		mature microrna	Inhibited	-12.53	2.88e-06	AAK1,ACVR1,ADAMTS2,ADCY7,ANGPT4,APBA1,ARHGAP17,ARID1A,ARRB1,ATP6V0A1,ATP6V0C,ATXN2,ATXN2L,BCL2,BCL2L1,BCL3,BGN,BHLHE41,BTBD9,C19orf54,C5AR1,CBL,CCDC102B,CD200R1,CD276,CD44,CD84,CDHR1,CERS1,CHRDL1,CLCN6,CLSTN2,CNTFR,CREB3L2,DENND1A,DENND4B,DIP2C,EHBP1,EIF4G3,ELMO1,EPB41,EYA3,FGD1,FTL,FYB1,GATAD2B,GFRA2,GPR65,GREM1,GTF3C4,GYS1,HIP1,HIVEP3,HSPB6,ICAM1,INF2,IQCA1,KCNB1,KLF12,KMT2D,KMT5A,LENG8,LRRC8B,…
LRPPRC		other		-0.447	3.11e-06	MT-ATP6,MT-ND1,MT-ND2,MT-ND5,MT-ND6
MT-TE		other			3.11e-06	MT-ATP6,MT-ND1,MT-ND4,MT-ND5,MT-ND6
TGFB2		growth factor	Activated	2.011	3.44e-06	ABCA1,AHR,ASPN,CTGF,DOCK4,EGR1,EGR2,FGF2,NFATC2,PTAFR,RUNX1,RUNX1T1,SESN1,SPHK1,TGFB1,TGFBR3,VCAN
ESR1	4.515	ligand-dependent nuclear receptor		1.559	4.21e-06	ABI2,AGT,AHNAK,AKAP13,ARRB1,ARRDC3,ATF3,BCAS3,BCL2,BCL2L1,CALD1,CBL,CCNI,CD55,CERS1,CLEC7A,CNOT4,CPM,CREBBP,CTSB,CTSD,CXCL12,DAB2,DOCK4,DST,EGR1,EP300,ESR1,FBLN1,FHL1,FOXO1,GIT2,GREM1,GUCY1A1,HNRNPD,HTRA1,ICAM1,IL1A,JMY,JUN,LTBP1,LTBP4,MAP2K5,MAP4K5,MAPK1,MARCKS,MCF2L,MYO9B,NCOA3,NFAT5,NFATC1,NUP214,PCGF2,PCM1,PDE4A,PIAS1,PKIB,PLCE1,PLXDC1,PPARD,RBM25,RERE,RHOQ,RICTOR,RNF38,RUNX2,SCAMP1,SCARB1,SE…
miR-6756-5p (and other miRNAs w/seed GGGUGGG)		mature microrna	Inhibited	-13.229	4.66e-06	ADAM33,ANP32B,ARHGAP17,ARID1A,ARID3A,ARRB1,ASH1L,ASXL2,ATN1,ATP6V0A1,ATP6V0C,ATXN2,ATXN2L,ATXN7,BCL2L1,BHLHE41,BRD4,BTBD9,C19orf54,C20orf194,C2CD3,C5AR1,CBFA2T3,CBL,CCDC150,CD276,CEACAM1,CHRD,CHRDL1,CLASP1,CLCN6,CLSTN2,CMTM3,CNTFR,COL4A3BP,CREB3L2,CRTC3,CTGF,CTSD,CTSK,CX3CL1,CYBB,CYBRD1,CYTH4,DENND1A,DENND4B,DVL3,EHD3,ELMO1,EPB41,EZH1,FCER1G,FGD1,GATAD2B,GDI1,GIT2,GLDC,GREM1,GTF3C4,GYS1,HIVEP3,HS…
triamterene		chemical drug	Activated	3.571	4.74e-06	A2M,ADAMTS1,ANXA1,CD14,CD44,GPNMB,LGALS3,MRC1,PLA1A,S100A11,TMEM173,TMSB10/TMSB4X,VIM
FN1		enzyme	Activated	3.437	4.88e-06	ACP5,BCL2,CCNI,CLIC4,CTSD,FGF2,GFRA2,ITGA4,LAMP1,MARCKS,MAT2A,MGP,MMP14,RRAGD,RUNX2,SCRN1,SDCBP,TGFB1,TIMP2,TLR2,TNFAIP2,UBE2H,UBE4B,VIM,ZYX
TFEB		transcription regulator	Activated	3.122	4.93e-06	ATP6V0C,ATP6V1B2,CTSB,CTSD,CTSK,GLA,GNS,LAMP1,SCPEP1,TPP1
cisplatin		chemical drug	Activated	2.644	5e-06	A2M,ADAMTS1,ANXA1,ATF3,ATP6V0C,BCL2,BCL2L1,BHLHE41,CCR1,CD14,CD44,CLCN6,CROCC,CTGF,CTSB,DICER1,DRAM1,EGR1,ESR1,FNDC3B,GADD45A,GATAD2B,GPNMB,ICAM1,IL1A,INPP5D,JUN,KLF12,LGALS3,LIPA,LYZ,MAML2,MARCKS,MGP,MRC1,MYO1E,NAV3,PCGF2,PDE4A,PLA1A,PLEKHM1,POU2F1,REV3L,RGL1,RUNX1,S100A11,SESN1,SULT2A1,TGFB1,TMSB10/TMSB4X,TNFRSF1B,TOP1,TRPM6,UBE4B,ULK1,VIM
miR-570-3p (miRNAs w/seed GAAAACA)		mature microrna	Inhibited	-7.937	5.23e-06	AAK1,ACVR1,ACYP2,ADAM28,APPL1,ATP6V0D2,ATXN7,BCL2,CBL,CBLB,CCDC152,CCNI,CD44,CEP95,CNTLN,DDHD1,EIF4EBP2,EPB41L2,FBXO30,FGF2,FGF7,FOLR2,FTSJ1,GIT2,GPR63,GREM1,GTF3C4,HELZ,HNRNPH3,HOOK3,INO80D,ITGB8,KCNB1,LIPA,MFSD11,MRC1,NFIA,NPL,NSD3,PHC3,POU2F1,PPEF2,QKI,RALGAPA1,RASSF8,RBM33,RBMS3,RFX7,RIOK1,RORA,SCAPER,SPRED1,TAOK1,TGFBI,TNRC6B,TSC22D2,VMAC,XPR1,ZC3H12C,ZEB2,ZFAND1,ZFAND5,ZFHX3
methylprednisolone		chemical drug		1.777	5.24e-06	A2M,AKR1C3,ANXA1,ASAH1,ATRN,B4GALT6,BAIAP2,CBLB,CD44,CREG1,CTGF,CTSH,CYBB,DAB2,FBLN5,FBXO30,FBXO32,FGF7,GADD45A,GATM,IL1A,INPP4A,ITPR1,JUN,LIPA,MAFB,MDFIC,MGP,NFE2L2,NFIA,PAPD7,PLA1A,PLS3,RUNX2,SCAMP1,SGK1,SIRPA,SLC40A1,SULT2A1,THRB,TLR2,TMSB10/TMSB4X,UGCG,VIM,ZFP36,ZFP36L1,ZYX
trichostatin A		chemical drug	Activated	3.892	5.57e-06	ABCA1,ADAMTS1,AGT,BCL2,BCL2L1,CD14,CD44,CREBBP,CXCL12,CXCR4,CYBB,ESR1,FBLN1,FNBP1,GADD45A,HNRNPD,ICAM1,IPCEF1,L1CAM,LAMA2,LGMN,MAP4,MAT2A,MRC1,MYO9B,MYOF,NDRG2,NFATC1,NOTCH2,NPC1,NXF1,PKIB,PLCE1,PPARG,PRDM1,RUNX2,SFRP1,SGK1,SLC8A1,SPHK1,SULT2A1,TGFB1,TIMP2,TLR2,TMSB10/TMSB4X,TNFAIP2,UBE2H,UTRN,VIM,ZEB1,ZMYND8
isobutylmethylxanthine		chemical toxicant	Activated	2.632	6.01e-06	AEBP1,AGT,CD14,CD44,CXCR4,EGR1,EGR2,JUN,MAPK1,MERTK,MITF,NCOA2,PIKFYVE,PPARD,PPARG,RAB7A,SCARB1,SGK1,TGFB1,TIMP2
PI3K (complex)		complex	Activated	3.723	6.03e-06	ABCA1,ADAM28,ATF3,BCL2,BCL2L1,CCR1,CD44,CD55,CTGF,CTSD,CXCR4,CYBB,FBLN5,FBXO32,FOXO1,ICAM1,JUN,LEF1,LTBP2,MITF,MMP14,MRC1,NFATC1,NFE2L2,NR4A2,PRDM1,PTPN12,RASA3,SGK1,SLC12A4,UGCG
TSC2		other	Inhibited	-3.627	6.06e-06	A2M,ANXA1,ATF3,ATP6V0C,ATP6V1B2,CD68,CREG1,EGR1,GLA,GPNMB,LGALS3,LOC728392,MGP,PKIB,PRELP,S100A11,SCPEP1,ZFP36
ERG		transcription regulator	Activated	3.195	6.49e-06	ARHGAP17,CXCR4,ELMO1,FHL1,GUCY1A1,ICAM1,LEF1,MYO5A,NR4A2,PLA1A,POU2F1,RAB7A,RALGPS2,RAPH1,RBMS1,RHOA,RHOJ,RYR3,SLIT2,TACC1,UTRN,VIM,WDR91,ZEB1
IL5		cytokine	Activated	5.041	6.62e-06	A2M,ACP5,BCL2,BCL2L1,BCL3,CCR1,CD55,CEACAM1,CXCR4,EAF2,EGR1,EGR2,ELL2,FCGR2B,GADD45A,HLX,ICAM1,LCP2,LUM,MAT2A,MYADM,NABP1,PKIB,PMP22,PRDM1,S100A4,SGK1,TGFB1,VIM,ZYX
nitric oxide		chemical - endogenous mammalian		0.326	7.02e-06	AGTR1,AHR,ARID1B,ATF3,BCL2,BCL2L1,CD44,CTGF,CTSH,CXCL12,EGR1,FGF7,FTH1,GADD45A,JUN,NFE2L2,RHBDF2,SGK1,SLC23A2,TIMP2,ZFHX3
miR-140-5p (and other miRNAs w/seed AGUGGUU)		mature microrna	Inhibited	-7.332	7.16e-06	ACSL6,ADAM9,ADCY7,AIDA,AKIRIN2,ANKRD12,BCL2L1,C7,CD84,CELF2,CXCL12,EGR2,EPB41L2,FAM214A,FCGR2B,FCHO2,FYB1,GLI3,GNPTAB,GPR63,GYS1,HECTD2,KLHL5,LHFPL2,LYZ,MLLT10,MTSS1,MYCBP2,NCEH1,NFE2L2,NPL,PAPD7,PRDM1,PRKN,R3HDM1,RAPH1,RBM25,RFESD,RGMB,SCRN1,SERPING1,SNX27,SPRED1,SRCAP,SUPT20H,TBC1D12,TMEM260,TSC22D2,TTYH3,UNC79,VEGFB,VEZF1,WDFY3,ZC3H11A
CX3CL1	3.055	cytokine		1.299	7.29e-06	BCL2L1,CX3CL1,FGF2,ICAM1,IL1A,MSR1,PPARG,TGFB1
TGFBR2		kinase		0.404	7.88e-06	BGN,C5AR1,CD14,CD44,CDHR1,CLIC4,CTGF,FGF2,FGF7,GATM,ICAM1,IL1A,JUN,MMP14,MYOF,RBMS3,RUNX2,SLC12A4,SVEP1,TAB2,TGFB1,WDFY3,ZMIZ1
fenamic acid		chemical reagent	Activated	3.571	7.93e-06	A2M,ADAMTS1,ANXA1,CD14,CD44,GPNMB,LGALS3,MRC1,PLA1A,S100A11,TMEM173,TMSB10/TMSB4X,VIM
ALKBH1		enzyme	Activated	2.236	7.99e-06	MT-ATP6,MT-ND2,MT-ND4,MT-ND4L,MT-ND5
NSUN3		enzyme	Activated	2.236	7.99e-06	MT-ATP6,MT-ND2,MT-ND4,MT-ND4L,MT-ND5
Jnk		group	Activated	2.829	8.1e-06	A2M,ABCA1,AGT,ASAH1,BCL2L1,CD44,CD55,CELF2,CTGF,CXCL12,CXCR4,EGR1,FBXO32,GADD45A,ICAM1,IL1A,ITGA4,JUN,MMP14,MRC1,NFE2L2,PPARD,TGFB1,VCAN,ZFP36
halofuginone		chemical drug			8.5e-06	ACP5,B4GALT6,BGN,CD44,CD55,CTGF,EGR1,EHD3,FBLN5,GATM,LTBP1,NFE2L2,PMP22,PRELP,PTK2B,PTPRS,SCPEP1,TGFB1,TIMP2
miR-101-3p (and other miRNAs w/seed ACAGUAC)		mature microrna	Inhibited	-7.616	8.81e-06	ADAMTSL3,ARHGAP17,ASAP1,ASPN,BICC1,BICRA,CALD1,CBFA2T2,CCDC152,CTTNBP2,FAM214A,FBXO30,FOXO1,GAB1,HIVEP3,INO80D,JDP2,KLHDC1,LUC7L3,MAML3,MAPK1,MARCH1,MAT2B,MITF,MKL2,MTSS1L,NDST3,NFE2L2,NOVA1,PPFIA4,PTGER4,RALGPS2,RAPH1,RBM25,REV3L,RHOQ,RNASE1,RNF38,RORA,RYR3,SASH1,SCIMP,SCN8A,SGK1,SLC39A10,SMAD9,SMARCA1,SPRED1,ST3GAL6,TERF2,TET2,VEGFB,ZBTB21,ZC3H11A,ZEB1,ZFP36L2,ZNF217,ZSWIM6
PON1		phosphatase	Inhibited	-2	9.13e-06	ABCA1,CD68,ICAM1,MSR1,PPARG,SCARB1
Sos		group			9.16e-06	ADNP,AFF4,AKR1C3,ARID3A,ASAP1,ATF7IP,CADM1,CD44,CREBBP,GIT2,LTBP3,NFE2L2,PIAS1,PTPN12,PTPRZ1,QKI,RUNX1,SIRPA,TAOK1,TGFB1,TPP1,UGCG,UTRN,ZHX2
JUN	2.136	transcription regulator	Activated	3.705	9.28e-06	A2M,ACP5,ANXA1,ATF3,BCL3,C3AR1,CA3,CD14,CD44,CD68,CTGF,CX3CL1,CYR61,DICER1,DMTF1,FBLN5,FGF2,FOLR2,FTH1,ICAM1,IL1A,ITGB8,JUN,LGALS3,LTBP1,MAT2A,MCF2L,MSR1,NFATC1,PKIB,RUNX2,SGK1,SLC8A1,SPHK1,SULT2A1,TGFB1,VAV3,VIM,ZEB1,ZEB2,ZFP36
phenylbutazone		chemical drug	Activated	3.432	9.29e-06	A2M,ADAMTS1,ANXA1,CD44,GPNMB,LGALS3,MRC1,PLA1A,S100A11,TMEM173,TMSB10/TMSB4X,VIM
miR-6752-5p (and other miRNAs w/seed GGGGGUG)		mature microrna	Inhibited	-11.705	9.54e-06	ADAM33,AGT,ALG13,ARHGAP17,ASB14,ASXL2,ATF3,ATN1,ATP13A3,ATP6V0A1,ATP6V0C,ATP6V0D2,ATXN2L,ATXN7,BCL2L1,BCL3,BGN,BRD4,BTBD9,C19orf54,C5AR1,CACNA1A,CD200R1,CD276,CEACAM1,CERS1,CHRD,CLASP1,CPAMD8,CREB3L2,CRTC3,CX3CL1,CYBRD1,CYTH4,DENND1A,DMTF1,ELL2,ETV6,FAM214A,FAM49A,FBLN1,FBLN5,FBXL20,FCER1G,GAB4,GATAD2B,GDI1,GLI3,GREM1,GTF3C4,GYS1,HIP1,HIVEP3,HSPB6,ITGAL,KLF12,KMT2A,KMT2D,KMT5A,LEF1,LIMK1,MAN1C1,M…
LDL		complex	Activated	3.515	9.83e-06	ABCA1,ATF3,BCL2,BCL2L1,CD68,CTGF,CTSK,CYBB,EGR1,FCGR2B,GPR183,ICAM1,IL1A,ITPR1,JUN,LRP1,MMP14,MSR1,NPC1,NR4A2,PPARG,PTAFR,SCARB1,SIGLEC1,SPHK1,TGFB1,TGFBR3
TLR4		transmembrane receptor	Activated	2.426	1.06e-05	ATF3,ATF6,BCL2,BCL2L1,CD14,CD163,CD200R1,CD44,COL4A3BP,CTSK,CYR61,DAB2,DOCK11,FBXO32,FCGR2B,HTRA1,ICAM1,IL1A,LYST,MERTK,MT-ND6,NR4A2,PLA1A,PPARG,PRDM1,RILPL1,RUNX1,SCARB1,SH3BP5,SLC7A11,SPHK1,TGFB1,TLR2,UGCG,USP25,ZC3H12C
CD44	1.517	other	Activated	2.995	1.08e-05	AAK1,ABCA5,BCL2,BCL2L1,BGN,CD44,CLEC7A,CTSK,CX3CL1,EP300,GADD45A,IL1A,ITGA4,JUN,LGALS3,LTBP1,LTBP2,MGEA5,MMP14,THBS2,TLR8,VIM,ZEB1,ZYX
TAZ		enzyme		1.979	1.11e-05	ADAMTS1,ANXA1,C7,CD44,CTGF,CYR61,DICER1,LUM,MYOF,NAV3,RUNX2,TGFB1
miR-4536-3p (miRNAs w/seed CGUGCAU)		mature microrna	Inhibited	-5.477	1.15e-05	ADAM9,ATRN,BHLHE41,CCNK,CD200R1,CLIC4,COL4A3BP,DENND1A,FER,FNBP1,FOXJ3,IPCEF1,JUN,NFIA,NRP2,PHACTR1,PHF20,PPP2R2C,PRDM8,PTK2B,RASA3,RREB1,SDCBP,SEPT6,SLIT2,SNX27,TRPV2,VAMP2,VEZF1,ZEB2
NPC1	2.463	transporter		-1.072	1.27e-05	ABCA1,CD68,CTSB,CTSD,CTSK,CYP27A1,LGALS3,LIPA,MMP14,NPC1
miR-291a-3p (and other miRNAs w/seed AAGUGCU)		mature microrna	Inhibited	-8.11	1.29e-05	ADAM9,AHNAK,AHR,APBB1IP,ARL11,ASAH1,ASAP1,CD44,CYBB,CYBRD1,DDHD1,DRAM1,EMSY,ESR1,EZH1,FAM13C,FBXO11,FOXJ3,GNS,GPCPD1,GUCY1A1,HECTD2,HIVEP2,HLX,HOOK3,ITGB8,KCNB1,KMT2A,LEF1,LHFPL2,LRRC66,MED12L,NFIA,NIN,NLRP3,NR2F2,NR4A2,PARP8,PHACTR4,POLK,POU6F1,PRDM8,QSER1,RBBP6,RBM33,RGL1,RGMB,RHOJ,RNF38,RRAGD,RUNX2,SCIMP,SIRPA,SLC16A12,STK4,TET1,TFEC,TNRC6A,TRPS1,UNC79,VTI1A,ZBTB47,ZC3H12C,ZFPM2,ZFYVE16,ZNF473…
forskolin		chemical toxicant	Activated	4.345	1.36e-05	ABCA1,ACP5,ADAMTS1,AGTR1,AKAP13,ATF3,ATP6V0C,ATP6V1B2,BAG3,BCL2,BCL3,CD14,CD163,CD44,CD55,CD68,CTGF,CXCR4,DAB2,EGR1,ELL2,ESR1,FBLN5,FOXO1,GADD45A,GRN,HP,ICAM1,ITPR1,JUN,LAMP1,MAPK1,MAT2A,MITF,MMP19,NCOA2,NPC1,NR4A2,PDE4A,RAB7A,RUNX1,RUNX2,SCARB1,SGK1,Sik1,SIK3,SLC7A11,SMARCA1,TLK1,VCAN,VIM,VNN2,ZEB1,ZHX2
MYD88		other	Activated	3.655	1.4e-05	ATF6,BCL3,CD14,CD200R1,CD44,CLIC4,CTSK,CXCL12,CYR61,EGR1,FBXO32,FCER1G,HP,ICAM1,IL1A,INPP5D,ITGA4,JUN,MMP14,MRC1,MSR1,PILRA,SCARB1,SH3BP5,TFEC,TGFB1,TLR2,ZC3H12C
HGF		growth factor	Activated	4.758	1.49e-05	A2M,ADAMTS1,AHR,AKAP13,ANGPT4,ATF3,BCL2,BCL2L1,CD44,CNTFR,CTGF,CTSK,CXCR4,CYR61,EGR1,FGF7,GAB1,HLX,ICAM1,ITGB8,ITPR1,KMT2A,L1CAM,LGMN,MAT2A,MERTK,MMP14,NCOA2,NFATC1,NPC1,NR4A2,PLA2R1,PMP22,PPARD,PTAFR,RGS20,RUNX2,SFRP1,SGK1,TGFB1,TNFAIP2,VIM,ZEB1
gentamicin C		chemical drug	Activated	3.464	1.57e-05	A2M,ADAMTS1,ANXA1,CD14,CD44,GPNMB,LGALS3,MRC1,PLA1A,S100A11,TMSB10/TMSB4X,VIM
miR-4473 (miRNAs w/seed UAGUGCU)		mature microrna	Inhibited	-6.928	1.68e-05	AAK1,ADAM9,ADAMTSL3,C1orf21,CCDC146,CCDC6,CD302,CPM,CTTNBP2NL,CXCL12,EIF4G3,ESR1,FGF2,FNDC4,FNIP2,HOOK3,HSPB6,KLHL28,LRP12,LRRC8B,MAML2,MAPK1,MARF1,MGEA5,MMP19,NCKAP1L,NFIA,PIAS2,POU6F1,QSER1,RALGPS2,RFX7,RNF38,RRAGD,RSPH3,SBF2,SIRPA,SLC36A1,SMAD9,SPRED1,TNRC6A,TNRC6B,USP8,ZBTB20,ZBTB21,ZBTB47,ZFYVE16,ZNF12
UTS2R		g-protein coupled receptor	Activated	2.219	1.73e-05	ABCA1,MSR1,PPARD,PPARG,SCARB1
TIMP4		other		1.067	1.76e-05	BCL2,BCL2L1,MMP14,TIMP2
LY379196		chemical - kinase inhibitor		-1.96	1.76e-05	CD55,EGR1,MSR1,TGFB1
miR-1911-5p (miRNAs w/seed GAGUACC)		mature microrna	Inhibited	-5.745	1.86e-05	ADAM28,APBB1IP,ASPH,ATF3,B4GALT6,C6orf62,CEP170,CHD9,CYBB,CYBRD1,DOCK8,EGR1,FAP,FNDC4,GNB4,GUCY1A1,KMT2E,KMT5A,LUC7L3,MARCH1,NABP1,PPP2R2C,QSER1,RHOA,SCN8A,SLC29A3,SMARCA1,TAB2,TM4SF19,TRPM6,UNC79,VAMP2,VSTM2L
TGFB3		growth factor	Activated	3.486	1.87e-05	ASPN,BCL2,CTGF,CYR61,FGF2,HTRA1,JUN,LEF1,LTBP2,MGP,PTAFR,SDC3,TGFB1,TGFBR3,TNS1,ZEB2
hydroxypropyl-beta-cyclodextrin		chemical drug		-0.798	2.04e-05	ABCA1,CD68,CTSB,CTSD,LIPA,NPC1,SCARB1
mir-223		microrna		1.213	2.05e-05	ABCA1,C5AR1,C7,EGR2,FAM20C,FNIP2,GPR65,ICAM1,IL1A,LEF1,MYOF,NDRG2,NFIA,NLRP3,SCARB1,SLC40A1,TGFBI,TLR7
vancomycin		biologic drug	Activated	3.695	2.08e-05	A2M,ADAMTS1,ANXA1,CD14,CD44,GPNMB,LGALS3,MRC1,PLA1A,RTN4,S100A11,TMEM173,TMSB10/TMSB4X,VIM
phorbol myristate acetate		chemical drug	Activated	6.596	2.11e-05	ABCA1,ACO1,ADAM28,ADAM9,ADAMTS1,AGT,AGTR1,ANXA1,BCL2,BCL2L1,C5AR1,CD14,CD163,CD276,CD44,CD55,CD68,CR2,CREBBP,CTGF,CTSB,CTSD,CTSH,CXCR4,CYBB,CYR61,DAB2,EGR1,EGR2,EIF4EBP2,EP300,ESR1,FCER1G,FGF2,FGF7,FTH1,HIVEP3,ICAM1,IL1A,ITGAL,JUN,LIPA,LYST,LYZ,MAST4,MITF,MMP14,MMP19,MRC1,MSR1,MUC5B,MYO9B,NFAT5,NFATC1,NR4A2,PLA2G15,PLCB2,PPARD,PPARG,PTGER4,RUNX1,SETBP1,SIK3,SLC11A1,SLC7A11,SPHK1,SPIC,STAT5B,TGFB1…
miR-223-3p (miRNAs w/seed GUCAGUU)		mature microrna	Inhibited	-7.326	2.22e-05	ADAM9,ADCY7,AGTR1,AIDA,ARID1A,ARRDC3,CBLB,CLASP2,CLSTN2,EPHA3,EYA3,FAM13C,FHL1,FOXO1,GLI3,GNPTAB,GPM6B,GPR63,INPP4A,JMJD1C,KAT6A,KLF12,LRRC8B,MAP4,MARCH1,MMP19,MSR1,NFIA,NLRP3,NXF1,POU2F1,PRDM1,RILPL1,SACS,SCAF8,SCARB1,SEPT6,SLC23A2,SLC8A1,SPRED1,STAM,TBC1D12,TCAF1,TFEC,TIMP2,TMSB10/TMSB4X,TSPAN11,VAMP2,VIM,WSB1,XPR1,ZEB1,ZFHX3,ZZZ3
beta-estradiol		chemical - endogenous mammalian	Activated	3.97	2.34e-05	A2M,ABCA1,ACP5,ADAMTS1,AEBP1,AGT,AGTR1,AHR,ANXA1,APOD,ATF3,BCAS3,BCL2,BCL2L1,BICD1,CBFA2T3,CBL,CCDC80,CCNI,CCR1,CD14,CD276,CD44,CD55,CLSTN2,CPM,CSTB,CTGF,CTSB,CTSD,CTSH,CTSK,CXCL12,CXCR4,CYBB,CYR61,CYTH4,DCN,EGR1,EGR2,ESR1,FBLN1,FCGR2B,FGF2,FGF7,FHL1,FNBP1,FOXO1,GAB1,GADD45A,GNS,GPR137B,GREM1,GUCY1A1,HNRNPD,HTRA1,ICAM1,IL1A,INPP4B,JUN,L1CAM,LGALS3,LHFPL2,LTBP1,LUM,LYZ,MEF2A,MGP,MRC1,MUC5B,MYOF,NC…
captopril		chemical drug		0.254	2.36e-05	A2M,AGT,ANXA1,BGN,CD44,LGALS3,LTBP2,MRC1,S100A11,SERPING1,SLC8A1,TGFB1,TMSB10/TMSB4X
PRKCD		kinase	Activated	3.201	2.49e-05	ABCA1,BCL2,BCL2L1,CD68,CTSB,CX3CL1,CXCL12,ICAM1,JUN,LAMP1,LYST,MAST4,MUC5B,MYO9B,NOTCH2,SETBP1,SIK3,SPHK1,TLR2,UGCG,ZEB1,ZFP36
ERK1/2		group	Activated	3.525	2.53e-05	ABCA1,AKR1C3,ARRB1,ASAH1,ATF6,BCL2,BCL2L1,CD44,CTGF,CTSB,CXCL12,CXCR4,CYBB,EGR1,EIF2AK3,ESR1,FGF2,FOXO1,ICAM1,IL1A,JUN,MAPK1,MUC5B,PTGER4,RUNX2,SGK1,SLC12A4,TIMP2,VCAN,ZEB1
SPI1		transcription regulator	Activated	3.021	2.61e-05	ARID1A,ARID3A,C3AR1,CD14,CD68,CTSK,CYBB,DAB2,EGR2,EPB41L2,FCER1G,FCGR2B,FOXO1,FTH1,ITGA4,JDP2,JUN,LEF1,LIMD1,LYZ,MRC1,PRDM1,TFEC,TLR2,VIM
cholesterol		chemical - endogenous mammalian	Activated	3.38	2.61e-05	ABCA1,ABCA6,AGT,ATF3,CD14,CD68,CTSK,CYBB,CYP27A1,FCGR2B,FGF2,HNRNPD,ICAM1,IL1A,LGALS3,LYZ,MITF,MMP14,NR4A2,RHOA,SCARB1,TGFB1,TM4SF19,ZFPM2
telmisartan		chemical drug		-0.198	2.61e-05	AGT,BCL2,CD163,CTGF,CYR61,ICAM1,MRC1,NR4A2,PPARD,PPARG,TGFB1
RUNX3		transcription regulator	Inhibited	-3.211	2.62e-05	ASPH,COL12A1,CTGF,CYR61,DIP2C,FGF2,ITGAL,MACF1,PAPPA,RUNX1,SLIT2,SPRED1,SVEP1,TBC1D12,TGFB1,UGCG,VIM
SP1		transcription regulator	Activated	4.14	2.63e-05	ABCA1,ADAMTS1,AEBP1,AGTR1,ALMS1,ATF3,ATP6V0C,BCL2,CD55,CD99,CEACAM1,CR2,CTGF,CTSD,CXCL12,CXCR4,CYBRD1,EGR1,ESR1,FGF2,FOLR2,ICAM1,IL1A,JUN,LIPA,LTBP3,MAT2A,MAT2B,MMP14,MRC1,MUC5B,NCOA3,PPARD,PTGER4,RUNX2,SCARB1,SGK1,SLC11A1,TGFB1,TGFBR3,THRB,TIMP2,TLR2,UGCG,VIM,ZEB2
RHOA	1.012	enzyme	Activated	2.778	2.71e-05	AGT,BCL2,BCL2L1,CTGF,CTSD,CYR61,ESR1,ICAM1,JUN,MMP14,RHOA,RUNX2,SCARB1,TGFB1
mifepristone		chemical drug	Inhibited	-3.514	2.84e-05	ANXA1,ATF3,BCL2,BCL2L1,CD14,CEACAM1,CTGF,CTSD,CYBB,EGR1,EGR2,FCGR2B,FGF2,FTH1,ICAM1,ITGA4,JUN,LAMA2,LRP1,NCOA3,NFE2L2,NPL,RFX2,RUNX2,SERPING1,SULT2A1,TGFB1,THBS2,VCAN
FGF2	1.644	growth factor	Activated	3.263	2.91e-05	BCL2,BCL2L1,BGN,CTSK,CXCL12,CXCR4,CYR61,DCN,EGR1,ENPP1,FGF2,FOXO1,FTH1,GADD45A,GPNMB,GREM1,ICAM1,ITGA4,JUN,LEF1,MGP,MITF,NR4A2,PLXDC1,PPARG,RUNX1,RUNX2,S100A4,SFRP1,SPHK1,TGFB1,TGFBR3,VIM,ZEB1
miR-517a-3p (and other miRNAs w/seed UCGUGCA)		mature microrna	Inhibited	-5.292	2.97e-05	ADAM9,ATRN,BHLHE41,CACNA1A,CCNK,CLIC4,FAM168A,FOXJ3,IL1A,JUN,KIF13B,MAML3,NFIA,PIK3AP1,PLCXD3,PPP2R2C,PTK2B,RALGAPA1,RNF111,SACS,SLC11A1,SLIT2,SMG7,SPECC1L,THRB,TMCC1,VAMP2,ZC3H12C
LY294002		chemical - kinase inhibitor	Inhibited	-4.818	3.05e-05	ABCA1,ADAMTS1,ATF3,BCL2,BCL2L1,BICD1,CCR1,CD14,CD44,CTGF,CYR61,EGR1,EGR2,ESR1,FER,FGF2,FGF7,GPR137B,GPR183,GRN,ICAM1,INPP4B,JUN,MAT2A,MEF2A,MITF,MMP14,NFE2L2,NR4A2,PPARD,PPARG,RUNX2,SCARB1,SGK1,TGFB1,TLR2,TNFRSF1B,TTN,VCAN,VIM,ZEB1,ZFP36,ZFP36L2
IRF8		transcription regulator		1.095	3.07e-05	ASAH1,ATF3,ATF7,BCL2L1,CBL,CD14,CYBB,DAB2,EGR1,EGR2,ETV6,ICAM1,MAFB,MSR1,NFATC1,PRDM1,TYROBP,ZFHX3
NFATC1	3.003	transcription regulator	Activated	3.08	3.09e-05	ACP5,AHR,BCL2,CTSK,CYBB,ICAM1,NFATC1,PLS3,PPARG,PRDM1,SIGLEC15,SLAMF1,SLAMF6,UTRN
miR-1903 (and other miRNAs w/seed CUUCUUC)		mature microrna	Inhibited	-7.483	3.13e-05	AFF4,ARHGAP17,ATF3,ATF6,BICD1,C1orf21,CA3,CD84,CHD6,CHD9,CLEC7A,CPM,CREBBP,CYBB,DDHD1,DST,EPB41L2,EZH1,FBXO11,FBXO32,FGF2,FRYL,FYB1,GADD45A,GOLGB1,GREM1,IGSF10,IL1A,IQCA1,JMJD1C,KMT2A,MAP4K5,NSD3,NXF1,PARP4,PARP8,PCDH9,PEAK1,PHACTR4,PIK3AP1,PLXDC2,PRDM2,PYROXD2,RBM25,RTN4,RYR3,SESN1,SLC29A3,TAOK1,TERB1,TFEC,TMSB10/TMSB4X,UBN2,WASHC2A/WASHC2C,ZFHX2,ZFP91
VEGFA		growth factor	Activated	4.122	3.22e-05	ADAMTS1,BCL2,CD1A,CD55,CD68,CEACAM1,CLIC4,CREBBP,CSTB,CTGF,CTSB,CXCL12,CXCR4,CYR61,EGR1,FGF2,HLX,ICAM1,INPP5D,ITGA4,NFATC1,NFATC2,NR2F2,NR4A2,RASGRP3,RUNX1,RUNX2,TGFB1,TMSB10/TMSB4X
C5		cytokine		1.823	3.23e-05	ATF3,ATF6,BCL2,C5AR1,CD55,CYBB,EGR1,EIF2AK3,ERN1,FCGR2B,ICAM1,IL1A,NFE2L2,NFIX,TGFB1,TNFAIP2,ZFP36
U0126		chemical - kinase inhibitor	Inhibited	-4.785	3.24e-05	ABI2,ATF3,BCL2,BCL2L1,CD44,CTGF,CYBB,DAB2,DMTF1,EGR1,EIF2AK3,ESR1,FGF2,GRK3,GRN,ICAM1,IL1A,INPP4A,JDP2,JUN,LAMP1,MACF1,MAPK1,MAT2A,MUC5B,NAV3,NFATC1,NR4A2,PARP4,PPARD,PPARG,PPP2R3A,PRELP,PTPN12,RUNX1,RUNX2,SGK1,SIRPA,TIMP2,TLR2,VIM,ZFP36
caffeic acid phenethyl ester		chemical drug		-1.502	3.28e-05	BCL2,BCL2L1,CD44,CTSB,EGR1,ESR1,FTH1,FTL,ICAM1,MMP14,NFE2L2,TGFB1,TLR2,TOP1,VIM
hyaluronic acid		chemical - endogenous mammalian	Activated	2.365	3.31e-05	BCL2,BCL2L1,BCL3,CD44,CTSK,CXCR4,EP300,ICAM1,JUN,NR4A2,PPARG,RHOA,SPHK1,TGFB1,TIMP2,TLR2
MAP2K1		kinase	Activated	3.223	3.33e-05	AHR,ATF3,BCL2,BCL2L1,CD44,CTGF,CTSB,DAB2,EGR2,FGF2,IL1A,JUN,LEF1,LGALS3,MITF,MMP14,MUC5B,RRAGD,RUNX2,SCARB1,SIRPA
CA074-methyl ester		chemical reagent		0.2	3.34e-05	BCL2,CTSB,LAMP1,NLRP3,SPHK1
miR-16-5p (and other miRNAs w/seed AGCAGCA)		mature microrna	Inhibited	-10.539	3.36e-05	ADAMTSL3,AFF4,AIDA,ASH1L,ASPH,ASXL2,ATF6,ATXN2,BCL2,BICD1,BPTF,C1orf21,C20orf194,CADM1,CBFA2T3,CCDC80,CD163,CD84,CEP85L,CHD6,CHD7,CLASP1,CLCN4,COL12A1,COL4A3BP,CREG1,CRTC3,CX3CL1,DMTF1,DRAM1,ELL2,EZH1,FBXL20,FGF2,FGF7,FNDC3B,FNDC4,FOLR2,FRYL,GLIPR1,GPR63,GRN,HELZ,HIP1,ITPR1,JUN,KLC1,LRIG2,LY9,MACF1,MAMDC2,MAP4,MMP19,MYADM,NAV1,NBEA,NCKAP1L,NFIA,NIN,NOTCH2,NRP2,PAPPA,PDCD6IP,PHACTR4,PHF20,PHLDB2,P…
TP53		transcription regulator	Activated	3.634	3.47e-05	A2M,AGTR1,ANXA1,ATF3,BCAS3,BCL2,BCL2L1,BCL3,BHLHE41,CCDC80,CCNK,CD44,CLIC4,CSTB,CTGF,CTSB,CTSD,CTSH,CTSK,CX3CL1,CXCL12,CYR61,DICER1,DRAM1,EGR1,EGR2,EIF2AK3,EIF4G3,ESR1,FGF2,FGF7,FHL1,FOXO1,GADD45A,GATM,GLIPR1,GRK3,ICAM1,IL1A,INPP4A,IQCB1,JMJD1C,JUN,KAT6A,KMT2A,KMT2D,LGALS3,LTBP1,LYZ,MAFB,MAP4,MAP4K5,MAPK1,MED13L,MT-ND5,MYOF,NCOR2,NDRG2,OSGIN1,PCGF2,PDCD6IP,PDS5A,PIAS2,PLXNB2,POLK,PPARD,PPARG,PPP1…
miR-582-3p (miRNAs w/seed AACUGGU)		mature microrna	Inhibited	-6.782	3.59e-05	AIDA,ANP32B,BEND6,CA3,COL4A3BP,CREBBP,CREG1,CYBB,CYP4V2,DNM3,DRAM1,EIF4EBP2,ELMO1,EP300,FAM214A,FER,FTSJ1,GPM6B,KMT2E,MACF1,MAMDC2,MDFIC,MEF2A,MGEA5,MRC1,NR2F2,PRRC2C,RGL1,RHBDF2,RHOA,RHOG,RHOJ,RHOQ,RREB1,SCAMP1,SLC25A28,TCAF1,THBS2,TMCC1,TRPS1,TSC22D2,UBE2H,VTI1A,ZBTB20,ZC3H12C,ZFYVE16
DYSF		other			3.62e-05	ABCA1,ANXA1,CD55,CD68,CTSH,FCGR2B,FTL,GPR137B,GPR65,LGALS3,LYZ,MRC1,S100A4
miR-27a-3p (and other miRNAs w/seed UCACAGU)		mature microrna	Inhibited	-8.372	3.68e-05	ABCA1,ACVR1,AFF4,AIDA,AKIRIN2,ARHGAP21,ASAH1,BCL3,BICC1,C20orf194,CALD1,CBLB,CCNK,CFAP126,CNTLN,CPEB4,DNM3,EHD3,ELL2,EPB41,EPS15,FBLN5,FNDC4,FOXO1,GAB1,GNS,IQCB1,LGALS3,LIMK1,MARCKS,MITF,MTSS1L,NABP1,NFE2L2,NFIA,NOD1,NOVA1,NR2F2,NRP2,NSD3,P2RY8,PCDH9,PKIB,PLA2G15,PLEKHH2,PPARG,RALGAPA2,RNF38,RPGRIP1L,RREB1,RUFY3,RUNX1,RUNX1T1,SCIMP,SIGLEC1,SLAMF1,SLC7A11,SLIT2,SMAD9,ST3GAL6,THRB,TMCC1,TMSB10/TMSB…
PTGS2		enzyme	Activated	2.906	3.73e-05	ANXA1,BCL2,BCL2L1,CD163,CD44,CD68,CTSD,CTSK,CXCL12,CXCR4,EGR1,ICAM1,ITGAL,MMP14,MSR1,NR4A2,PPARG,PTGER4,RHOA,RUNX2
miR-3613-3p (miRNAs w/seed CAAAAAA)		mature microrna	Inhibited	-7.681	3.91e-05	AAK1,ATF7,ATXN7,BNC2,BRD4,CBL,CELF2,CHIC2,CLEC7A,CPEB4,EGR1,ENPP1,FBXL20,GADD45A,GPR63,HELZ,HOOK3,INO80D,INPP4B,LRIG2,MARCKS,MAT2B,NFAT5,NFIA,PHC3,PIAS2,PIKFYVE,PM20D2,POU2F1,QKI,RALGPS2,RBMS1,RBMS3,RGMB,RICTOR,RORA,RRAGD,RUNX1T1,RUNX2,SLC8A1,SNX27,SRRM1,STK4,TAOK1,TMSB10/TMSB4X,TMTC1,TNRC6B,TSC22D2,UBE2H,UBN2,UGCG,USF3,WDFY3,WDR87,ZBTB25,ZC2HC1A,ZFHX3,ZFP36L1,ZNF217
miR-138-5p (miRNAs w/seed GCUGGUG)		mature microrna	Inhibited	-9.887	3.91e-05	AFF1,ARHGAP6,ARRB1,ARRDC3,ATP6V0C,ATXN2,BHLHE41,C19orf54,C5orf52,CA3,CBFA2T2,CD44,CHRDL1,CMTM3,CREB3L2,CTGF,CTSH,CYBB,DENND1A,DNAH12,EHD3,EIF4EBP2,ELMO1,EPB41,EXOC6B,FCER1G,GAB4,GREM1,GUCY1A1,HECTD2,HPS4,HSPB6,IER5L,IPCEF1,ITGAL,JMJD1C,KLF12,KMT2C,LENG8,LIMK1,LTBP4,MACF1,MARCH1,MARCKS,MGAT5B,NBEA,NFIA,NFIX,NIN,NOVA1,NPL,NUP214,PAPPA,PARP8,PATL1,PHC1,PLA2G15,PLEKHM1,PLXNB2,POLN,PPARD,PPFIA4,RARRES…
miR-6793-5p (miRNAs w/seed GUGGGUU)		mature microrna	Inhibited	-7.681	4.06e-05	AAK1,ABCA1,ABCA9,ATXN2,CCDC146,CEACAM1,CHD6,CNTFR,CPM,CTSD,DMTF1,EPB41,EPB41L2,FBXL5,GIT2,GNPTAB,GREM1,HECTD2,HIVEP3,HSPB6,JDP2,KLHL28,KMT2D,LEF1,LRRC8B,MAP2K5,MDFIC,MED13L,MLLT10,NFIA,NFIX,OSBPL8,PAPD7,PAPPA,PLBD2,PPARD,PRELP,RAPH1,RBM33,RERE,RSPRY1,S100A11,SCAMP1,SELENON,SH3BP5,SIK3,SLC26A11,TAB2,TGFBI,THBS2,TMCC1,TRPV2,TSPAN11,TXNDC5,TYROBP,UBN2,VEZF1,ZFP36,ZNF398
ALDH1A2		enzyme		-1.211	4.21e-05	ATF3,BGN,CD44,CTGF,CYR61,FGF2,MAFB,TGFBI
miR-4460 (miRNAs w/seed UAGUGGU)		mature microrna	Inhibited	-6.928	4.54e-05	ACSL6,AIDA,ANKRD12,ANKRD26,ARHGAP17,BCL2,C7,CCR1,CD84,DMTF1,EGR2,EIF4EBP2,EPB41L2,EPS15,EYA3,FCHO2,FGF2,GNPTAB,GREM1,HECTD2,KLHL5,LENG8,LHFPL2,LIPA,LRIG2,MCF2L,MLLT10,MOSPD2,MTSS1,NCEH1,NFE2L2,NPL,PAPD7,PRDM1,PRKN,PTAFR,RAPH1,RBM25,REV3L,RSPH3,SCRN1,SRGAP3,TANC2,TMEM260,VEZF1,WDFY3,ZC3H11A,ZEB2
15-deoxy-delta-12,14 -PGJ 2		chemical - endogenous non-mammalian		-1.61	4.64e-05	AGTR1,BCL2,BCL2L1,CTGF,CTSB,CTSD,CYBB,EGR1,ESR1,FTH1,GADD45A,ICAM1,IL1A,JUN,LAMP1,MSR1,NFE2L2,PPARG,RORA,RUNX2,SCARB1
miR-4645-3p (miRNAs w/seed GACAGUA)		mature microrna	Inhibited	-7.616	4.76e-05	ADAM28,AHR,ARRDC3,ASB14,ATXN7,B4GALT6,BHLHE41,BICD1,C3AR1,CD200R1,CD302,CELF2,CXorf21,CYBB,CYBRD1,INO80D,JUN,KMT2E,LEF1,LHFPL2,LIPA,LRP12,LUM,MAP7D3,MAPK1,MCF2L,MITF,MKL2,NOVA1,NR2F2,NR4A2,PARP4,PIGN,PLEKHM1,POU2F1,PPP1R21,QSER1,RHOA,RHOQ,RNF111,SLC36A1,SLC8A1,SLIT3,SMAD9,SNRNP48,SPRED1,ST3GAL6,TSC22D2,TXNDC5,UBN2,VMAC,VWA3B,XG,ZBTB21,ZBTB25,ZFP91,ZNF217,ZSWIM6
PTH		other	Activated	2.869	4.96e-05	ADAMTS1,AHNAK,BCL2,CTGF,CXCL12,CXCR4,EGR2,GOLGB1,JUN,LEF1,MGP,NDRG2,NR4A2,PHLDB2,PLXDC2,RUNX1,RUNX2,TGFB1,TNS1
miR-504-3p (and other miRNAs w/seed GGGAGAG)		mature microrna	Inhibited	-10.954	5.08e-05	AAK1,ACO1,AGT,AKAP13,ANGPT4,ASXL2,ATF3,ATP6V0A1,ATP6V0C,BGN,BICD1,BICRA,BTBD9,C10orf128,C1orf21,CCNK,CD276,CD44,CD84,CLASP2,CLCN6,CREB3L2,CXCL12,DAB2,EGR2,EHBP1,EIF4EBP2,EIF5B,ELMO1,EPB41,EYA3,FAM168A,FTL,GDPD5,GLDC,GREM1,HIP1,HSPB6,HUWE1,INO80D,ITGAL,KCNB1,KMT2D,LENG8,LTBP2,LTBP4,MAP4,MYADM,MYO9B,NAV1,NDRG2,NPL,NXF1,OBSL1,PACS1,PATL1,PDE4A,PID1,PIK3AP1,PLA2G15,PLBD2,PLD3,PPARD,PPFIA4,PRDM2,PRELP…
Vegf		group	Activated	5.1	5.14e-05	A2M,ADAMTS1,AHR,AKAP13,ANGPT4,ATF3,BCL2,CD44,CNTFR,CXCL12,CXCR4,CYR61,EGR1,FGF2,GAB1,ICAM1,IL1A,ITGB8,ITPR1,JUN,KMT2A,LEF1,MGP,MMP14,NCOA2,NFATC1,NPC1,NPL,NR2F2,NR4A2,PMP22,PPARD,RGS20,SFRP1,SGK1,SLC12A4,TGFB1,UGCG,VAV3,VEGFB,VIM,ZEB1
miR-5107-3p (and other miRNAs w/seed AACCUGU)		mature microrna	Inhibited	-6.325	5.32e-05	AIDA,AKIRIN2,ALG13,ANKRD12,ASAH1,ATP6V0D2,CCDC6,CD302,CHRDL1,CREB3L2,CYBRD1,CYP4V2,DMTF1,EGR2,EIF4EBP2,EPB41L2,FAM168A,FAM49A,FCGR2B,GLT8D2,GPR137B,ICE2,JMJD1C,JMY,KMT5A,PHC3,PHLDB2,PIGN,POGZ,RBMS1,RFX7,SESN1,SHTN1,SPRED1,STAM,TIMP2,TNRC6B,TTC17,WASHC2A/WASHC2C,WWC3
miR-1893 (and other miRNAs w/seed GCGCGGG)		mature microrna	Inhibited	-5.657	5.36e-05	BGN,BICRA,CERS1,CHD6,CLCN6,GDPD5,GIT2,ITSN1,JUN,LTBP4,LY9,MCF2L,MUC5B,NCOR2,PCDHGA2,PCDHGA5,PCDHGA7,PCDHGB1,PCDHGC5,PLD3,PLXND1,PRRC2B,RUNX1,SCAF4,SEPT6,TAF3,TNFRSF1B,TRPV2,UBE2J2,WASF2,ZNF503,ZYX
MTA3		enzyme			5.42e-05	BCAS3,KMT2E,NCOA3,PRDM1,TGFB1,ZEB2,ZNF217
WNT3A		cytokine		1.581	5.49e-05	AHR,BCL2,BGN,CD44,CD68,CTGF,CXCL12,CYR61,DCN,EGR2,GPNMB,JUN,LEF1,MITF,MMP14,PMP22,PPARG,PRDM1,RHOA,RUNX1,RUNX1T1,RUNX2,SGMS1,TGFB1,TNXB,VIM
OSTM1		other			5.9e-05	ATP6V0D2,CTSK,MAFB,NFATC1,PRDM1
simvastatin		chemical drug		-1.573	5.96e-05	ABCA1,ACP5,ACVR1,ADAMTS1,ANXA1,BCL2,BCL2L1,C5AR1,CALD1,CD14,CD55,CTGF,CYBB,CYR61,ESR1,ICAM1,ITGAL,MPP6,NFATC1,NFIX,SCARB1,TLR2,VIM
CEBPA		transcription regulator	Activated	2.889	5.97e-05	A2M,ADCY7,AGT,AKR1C3,ANXA1,BCL2,C3AR1,CCR1,CD14,CREG1,CTSK,CXCR4,DICER1,EGR2,FHL1,FOXO1,GADD45A,GLIPR1,HP,ICAM1,ITGAL,JUN,NFATC1,NFATC2,NR4A2,PLXND1,PPARD,PPARG,PRDM1,PTAFR,QKI,RORA,RUNX2,SULT2A1,TET2,THRB,VCAN,ZMIZ1
miR-137-3p (and other miRNAs w/seed UAUUGCU)		mature microrna	Inhibited	-7.867	5.98e-05	ACSL6,ACVR1,AHR,AIDA,ANKRD12,ASPH,ASXL2,BEND6,CCNI,CTTNBP2,CTTNBP2NL,CXCL12,DENND1A,DOCK8,EGR2,FAM168A,FAM20C,GLIPR1,GPCPD1,GPR137B,JDP2,KLF12,KLHL17,MCOLN3,MITF,NABP1,NCOA2,NCOA3,NECAB3,NFATC2,NOVA1,NPC1,PAPD7,PARP4,PDS5A,PHTF2,PIAS2,PLA2G15,PRDM1,QKI,RASSF8,RNF38,RORA,RPGRIP1L,RRAGD,RREB1,SCAMP1,SCN8A,SGK1,SH3BP5,SLC46A3,TBC1D12,UBE2H,UGCG,UNC79,VIM,VPS37A,ZBTB21,ZC3H3,ZFP36L2,ZFPM2,ZFYVE16
indomethacin		chemical drug		1.588	6.1e-05	A2M,ADAMTS1,ANXA1,BCL2,BCL2L1,CD14,CD44,CD55,CTSD,CXCR4,FGF2,FGF7,GPNMB,IL1A,LGALS3,MMP14,MRC1,PLA1A,PPARD,PPARG,PTGER4,S100A11,TMSB10/TMSB4X,VCAN,VIM
SB203580		chemical - kinase inhibitor	Inhibited	-4.921	6.13e-05	AGT,ANXA1,ATF3,BCL2,C3AR1,CD1A,CD55,CEACAM1,CTGF,CTSK,CX3CL1,EGR1,FYB1,GADD45A,ICAM1,IL1A,ITGA4,JUN,MAT2A,MITF,MUC5B,PPARD,PPARG,RBMS2,RUNX1,RUNX2,SERPING1,SGK1,TGFB1,TIMP2,TLR2,VIM,ZFYVE26
CEBPB		transcription regulator	Activated	3.134	6.63e-05	AGT,AKR1C3,BCL2,BCL2L1,CD14,CXCR4,DAB2,DCN,FBLN1,FBXO32,FHL1,FTL,GADD45A,HP,ICAM1,IL1A,ITGAL,JUN,LCP2,MGP,MSR1,NFATC2,PLXND1,PPARD,PPARG,RORA,RUNX2,SCARB1,SGK1,SULT2A1,TGFB1,TLR8,TOP1,VCAN,VIM,ZYX
phenacetin		chemical drug	Activated	2.975	6.89e-05	A2M,ANXA1,CD44,LGALS3,MRC1,PLA1A,S100A11,TMSB10/TMSB4X,VIM
allopurinol		chemical drug	Activated	3.606	7.01e-05	A2M,ADAMTS1,ANXA1,CD14,CD44,GPNMB,LGALS3,MRC1,PLA1A,S100A11,TMEM173,TMSB10/TMSB4X,VIM
miR-377-3p (miRNAs w/seed UCACACA)		mature microrna	Inhibited	-8.307	7.13e-05	AAK1,ACYP2,APPL1,ASPH,ATF3,ATXN7,B4GALT6,BCL2L1,BICD1,C10orf128,C19orf54,C6orf62,CLHC1,CXorf21,DIP2C,DRAM1,ELMO1,EPB41,EPS15,ERN1,FBXO30,FBXO32,FOXJ3,GFRA2,GNB4,INO80D,INPP5D,KCNB1,LHFPL2,LIPA,LRP12,LTBP4,LUC7L3,MAT2B,MEF2A,NCOA6,PCF11,PHTF2,PIAS1,PLCB2,PLCXD3,PLXDC2,PMP22,POU2F1,PROSER1,PUS10,R3HDM1,RASSF8,RBM33,RBMS1,RNF38,RORA,SCN8A,SDCBP,SGK1,SLC36A1,SLC39A10,TAF4,TAOK1,TNS1,TTC17,UBE2H,UBE2J…
miR-598-3p (miRNAs w/seed ACGUCAU)		mature microrna	Inhibited	-4.899	7.23e-05	ADAMTS2,ANXA1,CCDC146,CD1A,CEP170,DAB2,GPR183,HNRNPD,ITGAL,MCF2L,MED12L,PLCE1,PTPRZ1,RAB7A,RBM33,SCRN1,SLC26A11,TACC1,TERB1,THBS2,UTRN,WDR7,ZFP91,ZNF12
Gm-csf		group	Activated	2.204	7.32e-05	BCL2,BCL2L1,BCL3,CD14,CD163,CD1A,ICAM1,JUN,MRC1,TGFB1
ionomycin		chemical reagent	Activated	2.848	7.34e-05	AHNAK,BCL2,BCL2L1,CD276,EGR1,EIF4EBP2,ENPP1,GRK3,ICAM1,ITGAL,NFAT5,NFATC1,NR4A2,PPARG,PTAFR,PTPRS,SGK1,STAT5B,TGFB1,TLR2
miR-153-5p (miRNAs w/seed CAUUUUU)		mature microrna	Inhibited	-6.403	7.52e-05	AAK1,ACSL6,AHR,ALG13,ANXA1,BEND6,BICD1,C5AR1,CD84,CXorf21,DST,ELL2,FAM214A,FGF7,GTF3C4,HELZ,ICE2,INO80D,KMT2C,KMT5A,MAMDC2,NFIA,NIN,ODF2L,PKIB,PLCE1,PNN,POU2F1,QSER1,RARRES1,RFESD,SPRED1,TFEC,TNRC6B,TTC3,UBN2,ZBTB25,ZFAND1,ZFP36L1,ZNF326,ZNF503
BID		other	Activated	2.449	8.18e-05	C3AR1,C5AR1,CTSB,CTSD,CTSH,CTSK
GLIS2		transcription regulator	Inhibited	-2.449	8.18e-05	CTGF,LTBP2,MGP,MMP14,TGFB1,VIM
miR-4651 (and other miRNAs w/seed GGGGUGG)		mature microrna	Inhibited	-12.605	8.21e-05	AAK1,ANP32B,ARHGAP17,ARID3A,ARRB1,ASH1L,ASXL2,ATF3,ATN1,ATP6V0A1,ATP6V0C,ATXN2,ATXN2L,ATXN7,BCL2L1,BGN,BHLHE41,BICRA,BRD4,C19orf54,C1orf21,C5AR1,CACNA1A,CD302,CD84,CEACAM1,CERS1,CHRD,CREB3L2,CX3CL1,CYBB,CYBRD1,CYP27A1,CYTH4,DENND1A,DVL3,ELL2,EYA3,FBLN5,FGD1,GATAD2B,GDI1,GDPD5,GLDC,GREM1,GTF3C4,GYS1,HIVEP3,HSPB6,HUWE1,IPCEF1,ITGAL,KCNB1,KMT2D,KMT5A,L1CAM,LEF1,LIMK1,LTBP4,MAP2K5,MGAT5B,MTSS1L,MUC5B…
Integrin alpha 4 beta 1		complex			8.37e-05	BCL2,BCL2L1,MMP14
EGFR		kinase	Activated	2.124	8.5e-05	ANXA1,BCL2,BCL2L1,CTGF,CTSK,CXCL12,CXCR4,EGR1,EPS15,ESR1,FAP,FGF7,GADD45A,GRN,HNRNPD,HP,ICAM1,JUN,LEF1,MACF1,MARCKS,MMP14,PHF20,PTGER4,RUNX1,RUNX2,SFRP1,SLC7A11,SPHK1,TNXB,TOP1,VCAN,VIM,ZEB1,ZEB2
IKBKG		kinase	Activated	3.147	8.68e-05	AEBP1,CCR1,CTSB,CTSZ,CX3CL1,CXCL12,DCN,GRN,ICAM1,IL1A,MGP,PLD3,PPARG,SFRP1,SGK1,TNFAIP2,TNFRSF1B
MYOD1		transcription regulator	Activated	2.477	9.42e-05	ADCY7,AGT,ARID3A,BCL2,BCL2L1,ESR1,GADD45A,GYS1,MAFB,MEF2A,MUSK,RUNX1,RYR1,SGCA,STAM,TGFB1,TGFBR3,TNS1,TOP1,TTN,ZEB1
lomustine		chemical drug	Activated	3.317	9.47e-05	A2M,ANXA1,CD14,CD44,GPNMB,LGALS3,PLA1A,S100A11,TMEM173,TMSB10/TMSB4X,VIM
sphingosine-1-phosphate		chemical - endogenous mammalian		1.94	0.000102	CD44,CTGF,EGR1,ERN1,FGF2,ICAM1,JUN,MMP14,NFE2L2,RUNX2,SPHK1,TGFB1,VIM
CD3		complex		1.168	0.000104	AHR,ANXA1,APBA1,BCL2,BCL2L1,CBL,CCR1,CD44,CEACAM1,CXCR4,EGR2,FCER1G,FTL,FYB1,GLDC,GOLGB1,GYS1,HIVEP3,HUWE1,ICAM1,IL1A,ITGA4,ITPR1,JUN,LAMP1,LEF1,LRP1,LTBP1,MAPK1,MSR1,NFAT5,NFATC1,NFATC2,NFE2L2,PCBP2,PDE4A,PLA2R1,PPARG,PTGER4,RORA,S100A11,SLC23A2,TCF7,TERF2,TFEC,TGFB1,TLR2,ZFP36,ZFP36L1
miR-182-5p (and other miRNAs w/seed UUGGCAA)		mature microrna	Inhibited	-8.909	0.000109	ACP5,ACVR1,ANP32B,APPL1,ARHGAP6,ASPN,ATF7,ATF7IP,ATP13A3,BCL2,BNC2,C16orf70,CAMSAP2,CBFA2T3,CD1A,DICER1,DOCK4,EIF4EBP2,ELMO1,FAM168A,FGF7,FOXO1,GIT2,GPR183,GREM1,HECTD2,HOOK3,ITGA4,ITPR1,JMJD1C,L1CAM,LRIG2,LRP12,MARCKS,MITF,MKL2,MTSS1,NABP1,NDST3,NFASC,NTNG1,PHF21A,PIK3AP1,PKIB,PLCE1,PLEKHH2,PPP1R13B,PREPL,QKI,RAB7A,RASSF8,RHOJ,RHOQ,RNF130,RTN4,RYR3,SEPT6,SGMS1,SH3BP5,THAP2,THBS2,TMEM106A,TMSB10/…
miR-6770-3p (miRNAs w/seed UGGCGGC)		mature microrna	Inhibited	-6.403	0.000111	AHNAK,ARHGAP17,ATXN2L,BCL2,BCL2L1,BRD4,CD84,CERS1,CLASP1,CXCL12,CYBRD1,CYP27A1,FNBP1,GDPD5,GYS1,LENG8,LY9,MEF2A,MYO1E,NAV3,NCOR2,NFATC1,PHACTR1,PI4KA,PLXDC1,PLXND1,PPP1R13B,PRRC2B,PTPRZ1,RBM33,RPAP2,SGK1,SLC23A2,SPIRE1,STK36,TGFBI,TTYH3,ZFP36L2,ZMIZ2,ZNF618,ZNF827
miR-1-3p (and other miRNAs w/seed GGAAUGU)		mature microrna	Inhibited	-7.776	0.000112	ANP32B,ARHGAP21,ARID1A,ASPH,ATP6V0A1,ATP6V0C,ATP6V1B2,BCL2,CBL,CCDC146,CEACAM1,CEP95,COL4A3BP,CTTNBP2NL,CXCR4,ELMO1,ESR1,FER,FYB1,HPS4,KLHL5,KMT2E,LRP1,LYZ,MAN1C1,MEF2A,MERTK,MTSS1,NBEA,NFATC2,NOTCH2,NR4A2,PTPRS,RNF111,SDCBP,SEC63,SGIP1,SHTN1,SLC29A3,SLC39A10,SLC46A3,SLC8A1,SPHK1,SPRED1,SYNE1,TERF2,TFEC,TMCC1,TMEM260,TMSB10/TMSB4X,TRIM52,TYROBP,UBE2H,UTRN,VAMP2,WDR11,XG,ZBTB21,ZFP36L1,ZFP36L2,ZNF…
miR-802-3p (and other miRNAs w/seed CGGAGAG)		mature microrna	Inhibited	-5.568	0.000112	ADCY7,APBA1,BCL2,BGN,BRD4,CBFA2T3,CROCC,DOCK8,EPG5,EPHA3,FBRSL1,GDPD5,HLX,IER5L,KCNB1,LAMP1,LENG8,MARF1,MGAT5B,MOSPD2,NCKAP1L,P2RY8,PLXDC1,SCARB1,SETD1B,SLC23A2,SLC26A11,SMG7,TGFBI,TLR6,ZMIZ1
TP73		transcription regulator		0.639	0.000114	ATF3,BCL2,CADM1,CD55,CLEC7A,CNTFR,CTSD,CX3CL1,CYR61,DRAM1,EGR1,FGF2,GADD45A,GPNMB,GPR137B,GRN,INPP4A,LTBP1,LYZ,MMP14,MMP19,PMP22,RAB7B,RFX2,RTN4,RUNX1,SERPING1,TGFB1,THBS2,TNFAIP2,TNFRSF1B,TPP1,ULK1
LRP2		transporter		1.067	0.000115	CA3,CTSB,DAB2,NLRP3
alpha-tocopherol succinate		chemical drug		-1.741	0.000115	BCL2,BCL2L1,EGR1,FGF2,IL1A,MAPK1
EGR2	2.811	transcription regulator	Activated	3.456	0.000122	ACVR1,BCL2,CBLB,CNTFR,EGR1,EGR2,EIF5B,FGF2,GNB4,GOLGB1,IL1A,JUN,LAMA2,PMP22,PRDM1,RALGAPA1,TAOK1,TGFBR3
dihydrotestosterone		chemical - endogenous mammalian		1.872	0.000123	ABCA1,ADAMTS1,AGT,AGTR1,APOD,BCL2,BCL2L1,C1orf21,CA3,CCNI,CTGF,CX3CL1,CYBB,EGR1,ESR1,FBXO32,FGF2,FGF7,FOXO1,FTH1,FTL,GRN,HECTD2,HERC3,IL1A,JUN,LEF1,LTBP1,LYZ,MT-ND4,PHF21A,POU2F1,PPARG,PTGER4,RUNX2,SDC3,SGK1,SMG7,SULT2A1,TGFBR3,VCAN,VIM,ZEB1
let-7a-5p (and other miRNAs w/seed GAGGUAG)		mature microrna	Inhibited	-9.372	0.000124	ACSL6,ADAM28,AFF2,APBA1,ARID3A,ASAP1,ATP13A3,ATP6V0A1,BCL2L1,BTBD9,C19orf54,C20orf194,CBFA2T3,CBL,CD200R1,CHD7,CHRD,CLASP2,CNTRL,COL4A3BP,CPEB4,DICER1,EIF4EBP2,EPHA3,EVI2B,FBXO30,FBXO32,FNIP2,GATM,GNPTAB,GNS,GPCPD1,GPR63,GYS1,HECTD2,IQCB1,ITGA4,ITGB8,ITSN1,LIMD1,LRIG2,LRRC8B,LUC7L3,MLLT10,NOVA1,PAPPA,PARP8,PHACTR4,PLA2G15,PLD3,PLXNC1,PLXND1,PM20D2,POGZ,POU2F1,PRDM1,PTAFR,RALGAPA2,RBMS1,RFESD,RHOG…
miR-585-3p (miRNAs w/seed GGGCGUA)		mature microrna	Inhibited	-6.164	0.000126	AHNAK,ATP13A3,ATXN2,BICRA,C1orf21,C7,CBFA2T2,EHD3,EPB41,GNS,HOOK3,JDP2,LIMK1,LRIG2,LTBP4,MAPK1,MGAT5B,MILR1,MITF,MOSPD2,NAV1,NXF1,PAPD7,POLN,RPRD2,RYR1,SASH1,SCARB1,SETD1A,SETD1B,SLC11A1,TNFAIP2,TSPAN11,UVSSA,VMAC,VSIG4,ZFYVE26,ZMIZ1
bucladesine		chemical toxicant	Activated	2.141	0.000126	ABCA1,ADAMTS1,ANXA1,BCL2,C3AR1,C5AR1,CD14,CD44,CR2,CXCR4,EGR2,ENPP1,FOXO1,ICAM1,JUN,MAT2A,MMP14,NR4A2,PTGER4,SCARB1,Sik1,SMARCA1,TGFB1,TGFBR3,TIMP2,TOP1,UTRN,ZEB1,ZEB2
D-glucose		chemical - endogenous mammalian	Activated	3.232	0.000128	ABCA1,AGT,AGTR1,ANXA1,ATF3,BCL2,BCL2L1,CALD1,CBL,CD55,CTGF,CTSB,CX3CL1,CXCR4,CYBB,DCN,EGR1,EIF2AK3,EP300,FBXO32,FGF2,GREM1,GRN,HP,ICAM1,ITPR1,JUN,LRP1,MAFB,MMP14,MSR1,MT-ND1,NEXN,NFE2L2,NR4A2,PPARD,PPARG,PPEF2,S100A4,SGK1,SLC8A1,SPHK1,TGFB1,TLR2,TRPS1,VAMP2,ZMYND8
XDH		enzyme		-0.368	0.000133	ABCA1,CTGF,CXCR4,CYBB,MMP14,PPARG,TIMP2,VIM
miR-185-5p (and other miRNAs w/seed GGAGAGA)		mature microrna	Inhibited	-9.566	0.000133	APBA1,ARID1A,BGN,C10orf128,C1orf21,C5AR1,CBFA2T3,CCDC171,CD84,CLCN6,CREB3L2,CTSD,CTSK,CXCL12,CXCR4,CYP4V2,DVL3,EHBP1,EIF4EBP2,EPG5,ETV6,EXOC6B,EYA3,FBRSL1,GOLGB1,GPNMB,GTF3C4,HOOK3,INO80D,IPCEF1,ISL2,KLC1,KLHDC1,MDFIC,MFSD11,MGAT5B,MYADM,NFIX,NPL,NXF1,PATL1,PCGF2,PHACTR1,PHC1,PILRA,PLBD2,PLCB2,PLS3,PPARD,PRELP,PREPL,PTAFR,RALGAPA2,RASSF8,RHOA,RHOJ,RICTOR,RNASE1,RORA,SCARB1,SDC3,SERPING1,SESN1,SET…
miR-221-3p (and other miRNAs w/seed GCUACAU)		mature microrna	Inhibited	-7.308	0.000138	AIDA,ANKRD12,ANXA1,ASPH,ATF3,BEND6,CAPN7,CHD7,CPEB4,CYR61,ESR1,FAM214A,FNIP2,FOXJ3,HECTD2,HNRNPH3,ICAM1,ITGB8,KLC1,KMT2C,MAP4K5,MARCKS,MGP,MITF,NDST3,PARP4,PHACTR4,PLCXD3,POGZ,RALGAPA1,REV3L,RFESD,RFX7,RGS20,RUNX1T1,RUNX2,SDCBP,SEC24B,TAOK1,TERF2,TFEC,TMCC1,TRAM2,TRPS1,UBN2,VEZF1,VMAC,WASF2,ZEB2,ZFAND5,ZFP36,ZFP36L2,ZFPM2,ZFYVE16
EGF		growth factor	Activated	4.389	0.000144	ATF3,BCL2,BCL2L1,CD44,CTGF,CTSD,CXCR4,CYR61,DCN,EGR1,EGR2,EIF2AK3,EPS15,ESR1,EZH1,FGF2,GADD45A,ICAM1,JUN,MAPK1,MUC5B,NCOA2,NR4A2,PLXDC1,PPARD,PPARG,PTPN12,RHOA,RUNX1,RUNX2,S100A11,S100A4,SPHK1,TGFB1,ULK1,VAMP2,VCAN,VIM,ZEB1,ZFP36,ZFP36L2
NR3C2		ligand-dependent nuclear receptor	Activated	2.358	0.000149	ADAMTS1,AGT,BCL2,BCL2L1,CTGF,EGR1,FGF2,GUCY1A1,ICAM1,LYST,NDRG2,NFIA,NR4A2,SGK1,TGFB1
miR-466d-5p (and other miRNAs w/seed GUGUGUG)		mature microrna	Inhibited	-8.775	0.000151	AFF2,ANTXR2,APBA1,ATRN,BCL2,BEND6,BNC2,BTBD9,CALD1,CBFA2T3,CHRDL1,CLASP1,CLSTN2,CPAMD8,CREB3L2,CTSD,CYBB,CYP27A1,CYP4V2,DMTF1,EHD3,EP300,FNDC3B,GFRA2,GNS,HECTD2,INO80D,IQCB1,KAT6A,KLF12,KMT5A,LRRC66,LRRC8B,LTBP4,LUM,MAN1C1,MAP4K5,NR4A2,NRP2,NTNG1,P2RY8,PATL1,PLCXD3,PLXDC2,POU2F1,PRDM8,PRELP,PRKN,RAB7A,RBM33,RNASE1,RSPRY1,RTN4,RUNX1T1,SEPT6,SGIP1,SH3BP5,SHTN1,SIRPA,SLC43A3,SLC46A3,SMAD9,SMARCA2,TA…
medroxyprogesterone acetate		chemical drug		0.759	0.000151	BCL2,BCL2L1,CD44,CXCR4,CYR61,DCN,ESR1,FGF2,FOXO1,HTRA1,ICAM1,IL1A,JUN,SGK1,TGFB1,VCAN
palmitoleic acid		chemical - endogenous mammalian		0.555	0.000153	ABCA1,MITF,MRC1,RICTOR,TGFB1
ibrutinib		chemical drug		-0.447	0.000153	BCL2,BCL2L1,CD44,ITGA4,UGCG
miR-3121-5p (miRNAs w/seed CCUUUGC)		mature microrna	Inhibited	-6.325	0.000155	ACVR1,ADAM33,ARL11,C1orf21,C5orf52,CBFA2T3,CLASP1,CPEB4,DMTF1,DNM3,FBXO30,GAB4,HECTD2,HPS4,ITGA4,JMJD1C,KMT2A,MAP4K5,MARCH1,NCEH1,NR4A2,PID1,PLCB2,PM20D2,RFESD,SCARB1,SCN8A,SEC63,SLC43A3,TAB2,TAOK1,TERF2,TLR8,TRIM52,USP48,VPS8,WAC,ZFAND1,ZFAND5,ZFPM2
miR-302c-3p (and other miRNAs w/seed AGUGCUU)		mature microrna	Inhibited	-8	0.000157	AAK1,ADAM9,ADAMTSL3,C1orf21,CAMSAP2,CCDC6,CYBRD1,DDHD1,DST,ESR1,EZH1,FAM13C,FBXO30,FNIP2,GNS,GPR52,GUCY1A1,HIP1,HOOK3,JMY,KCNB1,KLHL28,LRP12,LRRC66,MAML2,MAPK1,MARF1,MED12L,NIN,NLRP3,NOVA1,PIAS2,PLXNC1,POLK,PPARD,PPP2R3A,PRDM8,QSER1,RALGPS2,RFX7,RGL1,RGMB,RICTOR,RNF38,RRAGD,RUNX2,SCIMP,SIRPA,SPRED1,STK4,TET1,THRB,TMEM237,TMTC1,UBN2,WDR26,ZBTB20,ZBTB47,ZC3H11A,ZC3H12C,ZDHHC8,ZFPM2,ZNF473,ZZZ3
miR-103-3p (and other miRNAs w/seed GCAGCAU)		mature microrna	Inhibited	-8.732	0.000163	AAK1,ACVR1,ADAMTSL3,ADNP,AFF4,APBA1,ARHGAP17,ARL11,ASH1L,ATF6,ATP13A3,BCLAF3,C6orf62,CEP85L,CHD6,CTSD,CYTH4,EPHA3,ESR1,FBXL20,FCGR2B,FGF7,FNDC4,FOXJ3,FRYL,GIT2,GLIPR1,GPCPD1,GPR183,GREM1,GRN,HELZ,HUWE1,ITSN1,LY9,MAP4,NFIA,NOTCH2,NOVA1,PHF20,PID1,PIK3AP1,PNN,POU2F1,QKI,RASSF8,RBBP6,RBM33,RHOA,RNF38,RUNX1T1,SCAF8,SCN8A,SDCBP,SEPT6,SETD1B,SH3BP5,SLAMF1,SLAMF7,SLC29A3,SPRED1,SVEP1,SYNJ1,TACC1,TANC2,T…
hexachlorobenzene		chemical toxicant	Activated	3.138	0.000164	A2M,ANXA1,CD14,CD44,GPNMB,LGALS3,MRC1,S100A11,TMSB10/TMSB4X,VIM
miR-212-5p (miRNAs w/seed CCUUGGC)		mature microrna	Inhibited	-7.681	0.000168	ACP5,AEBP1,AKAP13,APPL1,ARHGAP17,ATXN7,BHLHE41,CLSTN2,CYR61,DNASE2,FBLN1,GADD45A,GREM1,HSPB6,ITGAL,JUN,LEF1,MACF1,MCF2L,MED12L,MSR1,NCOR2,NFASC,NFATC1,NR2F2,NRP2,PIKFYVE,PLA2G15,PLXDC1,PLXNC1,PLXND1,POGZ,PRELP,PRRC2B,RHOG,RHOQ,RSPRY1,SCRN1,SEMA5A,SEPT6,SETBP1,SH3BP5,SIK3,SIRPA,SLAMF7,SLC9A9,SMG6,SYNE1,TANC2,TMEM106A,TMEM237,TNFRSF1B,TRAM2,TTC17,VEZF1,ZMAT1,ZNF12,ZNF398,ZNF618
MAP2K4		kinase	Activated	2.386	0.00019	ATF3,BCL2,BCL2L1,CD44,GADD45A,JUN,MUC5B,PPARD,PPARG,TGFB1
CTGF	3.452	growth factor	Activated	2.606	0.000194	ADAMTS1,BCL2,BCL2L1,CD44,CTGF,DCN,EGR1,ESR1,JUN,LEF1,LTBP3,MMP14,TGFB1,WNK1
OSM		cytokine	Activated	2.417	0.0002	A2M,ABCA1,ADAMTS1,AHR,AKR1C3,ANXA1,ASAH1,ATP13A3,BAIAP2,BCL2,CIZ1,CPM,CTSH,CXCL12,FGF2,GAB1,GNS,GPNMB,HP,ICAM1,ITGAL,JMJD1C,JUN,MARCKS,MRC1,MUSK,MYCBP2,PPARG,PRDM1,PTPRZ1,QKI,RORA,RUNX1,SERPING1,SNAPC3,STK4,SYNE1,TLR2,TNFAIP2,TRRAP,UBQLN2,ZHX2
miR-4723-5p (and other miRNAs w/seed GGGGGAG)		mature microrna	Inhibited	-12.247	0.000203	ADAM33,AFF2,ANGPT4,APBA1,ARID1A,ARID3A,ATN1,ATXN2L,BCL2L1,BCL3,BHLHE41,BICRA,BRD4,BTBD9,C19orf54,C5AR1,CACNA1A,CALD1,CBFA2T2,CBFA2T3,CCDC102B,CCNI,CCR1,CD44,CELF2,CLSTN2,CNTFR,CREB3L2,CTSB,CX3CL1,DENND4B,DTNB,ENPP1,ESR1,EYA3,EZH1,FBXL2,FBXL20,FNDC4,GATAD2B,GDI1,GDPD5,GLI3,GRN,GTF3C4,HSPB6,KMT2D,L1CAM,LHFPL2,LIMD1,LIMK1,LRIG2,MAP4,MARCKS,MGAT5B,MITF,MMP14,MRC1,MTSS1L,MYADM,MYO9B,NCOA2,NCOR2,NDRG2,…
GPS2		transcription regulator	Inhibited	-2.828	0.000205	ABCA1,ASAP1,CR2,FAM20C,HIVEP2,HP,PID1,RGL1,SGK1
FBN1		other		-1.455	0.000214	CTGF,CYR61,LTBP1,LTBP3,PPARG,RUNX2
fluticasone propionate		chemical drug		0.767	0.000216	ADAM9,BGN,CD163,CLEC12A,CLEC4A,DCN,FBLN5,HTRA1,IL1A,MDFIC,MERTK,MMP19,RARRES1,RNASE1,SESN1,SLAMF1,TGFB1,TM4SF19,VSIG4
SNAI2		transcription regulator	Activated	2.187	0.00022	CTGF,CXCL12,CXCR4,CYR61,EGR2,L1CAM,MMP14,RUNX2,TRPS1,VIM
CYSLTR1		g-protein coupled receptor			0.000222	BCL2,NFATC1,NFATC2,NFE2L2
miR-4276 (and other miRNAs w/seed UCAGUGA)		mature microrna	Inhibited	-7.674	0.000224	ACYP2,AEBP1,ARHGAP21,ARHGAP6,ARID3A,C20orf194,C6orf62,CBFA2T2,CCDC138,CD163,CFAP126,CRTC3,CTTNBP2,CYP4V2,DRAM1,EPS15,FAM49A,FGF7,GADD45A,GNS,GPM6B,GREM1,ITGAL,ITGB8,KCNB1,KMT5A,LHFPL2,LIPA,LTBP1,MCF2L,NABP1,PIAS2,PKIB,PLXDC2,PPARD,PREPL,QKI,RBM33,RHOQ,RUNX2,SBF2,SLAMF1,SLC8A1,SMG7,SUPT20H,TOP1,TRIM52,TTN,UBAP2L,UBQLN2,USPL1,VPS37A,VTI1A,VWA3B,WASHC2A/WASHC2C,WWC3,ZBTB25,ZC2HC1A,ZNF618
CST5		other	Inhibited	-2.353	0.000226	ACYP2,AHNAK,CD44,CEP170,COL12A1,CREBBP,CTSB,CYBRD1,DTNB,EIF5B,FER,FHL1,JMJD1C,MYCBP2,NAV3,PARP4,PLS3,RUNX1,RUNX2,S100A11,SLC7A11,TRRAP,VCAN,VIM,VTI1A,ZFC3H1
TGFBR1		kinase	Activated	3.259	0.000227	AHR,BGN,CTGF,DOCK4,EGR2,FBLN5,LTBP1,NFATC2,RUNX1,TGFBI,VIM,ZFP36
IDH2		enzyme			0.000229	EGR1,PPARG,VIM,ZEB1,ZEB2
RELA		transcription regulator	Activated	4.155	0.00023	A2M,AGT,AHR,BCL2,BCL2L1,BCL3,CD14,CD44,COL4A3BP,CR2,CTGF,CTSB,CX3CL1,CXCR4,CYBB,EGR1,ELMO1,FGF2,ICAM1,IL1A,JUN,LUM,MAT2A,NFATC1,NFE2L2,NR4A2,PI4KA,PPARG,PRDM1,TGFB1,TLR2,TNFAIP2,UBE2H,VIM,ZDHHC8
miR-4671-3p (miRNAs w/seed UAGUGCA)		mature microrna	Inhibited	-7.141	0.000239	ADAM9,APPL1,BCLAF3,C16orf70,C7,CCDC146,CD302,CEP170,CPEB4,CXCL12,DENND1A,ESR1,FNDC4,FNIP2,HIVEP2,IER5L,KMT2C,LIPA,LRP12,LRRC8B,LUC7L3,MAML2,MAP4K5,MAPK1,MARF1,MGEA5,MMP19,NCKAP1L,NDRG2,NFIA,POU6F1,PPARG,PUS10,QSER1,RALGPS2,RASGEF1A,RBM25,RFX7,RNF38,RRAGD,RSPH3,SBF2,SLC8A1,SMAD9,SPRED1,TMCC1,TNRC6B,TPP1,USP8,VPS37A,ZFAND5
ethionine		chemical toxicant	Activated	2.813	0.000241	ANXA1,CD14,CD44,GPNMB,LGALS3,PLA1A,S100A11,TMSB10/TMSB4X
miR-625-5p (and other miRNAs w/seed GGGGGAA)		mature microrna	Inhibited	-11.576	0.000241	ABCA9,APPL1,ASAH1,ASB14,ASPH,ATF3,ATN1,ATXN2L,BCL2L1,BCL3,BHLHE41,BRD4,BTBD9,C19orf54,CACNA1A,CBFA2T2,CCNI,CD44,CLSTN2,CNTLN,COL4A3BP,CPEB4,CTSB,CX3CL1,DENND4B,DST,DTNB,EHBP1,EIF2AK3,ESR1,EYA3,FBRSL1,FBXL20,GATAD2B,GDI1,GDPD5,GLI3,GPR63,HSPB6,INO80D,IPCEF1,ITSN1,KLHL28,KMT2D,KMT5A,L1CAM,LIMD1,LRIG2,LRRC8B,MAMDC2,MGAT5B,MMP19,MRC1,MTSS1L,MYADM,MYO9B,NCEH1,NCOA3,NDRG2,NFASC,NFIA,NFIX,P2RY8,PACS1,PC…
IL1		group	Activated	3.843	0.000242	ADAMTS1,AHR,BCL2,CD1A,CD55,CEACAM1,CLEC7A,CTSB,CYP27A1,DCN,FGF7,FTH1,HP,ICAM1,JUN,LRP1,LYZ,MAPK1,NFATC2,NRP2,PPARG,RORA,RUNX2,SULT2A1,TGFB1,TLR2,TLR7,TNFRSF1B,UGCG,VCAN
F2		peptidase	Activated	4.754	0.000244	BCL3,CALD1,CD44,CD55,CD68,CTGF,CX3CL1,CXCR4,CYBB,CYR61,DST,EGR1,ELL2,EPB41,FGF2,FHL1,GREM1,ICAM1,JUN,LAMP1,MTSS1,RHOA,RHOJ,SLIT2,TIMP2
Ca2+		chemical - endogenous mammalian	Activated	2.317	0.000244	AHR,ATF3,BCL2,BCL2L1,CXCR4,CYR61,EGR1,ENPP1,FGF2,ICAM1,ITPR1,JUN,MEF2A,MGP,MMP19,MSR1,NFATC2,PLS3,PPARG,RUNX2,SCARB1,SGK1,TGFB1,TIMP2,UGCG
resveratrol		chemical drug		-0.08	0.000246	ATF3,BCL2,BCL2L1,CD14,CD163,CD68,CREBBP,CTSK,CX3CL1,CYBB,EGR1,EP300,ESR1,FOXO1,ICAM1,ITGAL,JUN,MITF,MRC1,NFATC1,PPARG,PPP1R13B,RICTOR,SPHK1,TGFB1,TNS1,ZEB1
miR-6825-5p (and other miRNAs w/seed GGGGAGG)		mature microrna	Inhibited	-13.153	0.00025	ACVR1,ADAM28,ANGPT4,APBA1,ARHGAP17,ARID1A,ARRB1,ATN1,ATXN2L,BCL2L1,BGN,BICRA,BRD4,C19orf54,C1orf21,C5AR1,CBFA2T2,CBL,CCNI,CCR1,CD200R1,CD276,CEACAM1,CERS1,CLASP1,CLCN6,CLIC4,CMTM3,CNTFR,CPM,CREB3L2,CRTC3,CTSD,CTSH,CYBRD1,DAB2,DENND1A,DRAM1,DTNB,EIF4EBP2,EIF4G3,ELL2,ERN1,ESR1,EYA3,EZH1,FAM168A,FBXL20,FNBP1,GATAD2B,GDI1,GDPD5,GIT2,GRN,HIVEP3,HSPB6,IER5L,KIF13B,KLF12,KLHL17,L1CAM,LCP2,LENG8,LHFPL2,L…
Nfat (family)		group	Activated	3.592	0.000251	ACP5,BCL2,CALD1,CTSK,CX3CL1,CYBB,CYR61,EGR2,ELL2,FHL1,ICAM1,ITPR1,RHOJ
IGF1		growth factor	Activated	2.797	0.000252	A2M,ABCA1,BCL2,BCL2L1,BGN,CD44,CTGF,CTSD,CYBB,CYR61,EGR1,EGR2,ESR1,ETV6,FBXO32,FOXO1,GADD45A,ICAM1,JUN,LAMP1,MAPK1,MMP14,MUC5B,NFE2L2,PHC1,PPARG,PTGER4,RUNX2,SGK1,SLC12A4,SLC23A2,TGFB1,TGFBI,UGCG,VIM,ZFP36,ZFP36L1,ZFP36L2
miR-1269a (and other miRNAs w/seed UGGACUG)		mature microrna	Inhibited	-7.416	0.000253	AFF1,AIDA,BCL2L1,BEND6,BHLHE41,BPTF,CCNK,CD84,CLCN4,CYP4V2,ELMO1,EXO5,FBLN1,FBXO11,FOXO1,GDPD5,GIT2,GPR65,HTRA1,KCNB1,KLHL17,LHFPL2,MAPK1,MARF1,MED13L,MSR1,NAV3,PCDHGA2,PCDHGA5,PCDHGA7,PCDHGB1,PCDHGC5,PHC1,PHF21A,PIAS2,PM20D2,PMP22,POLN,PRKN,PTGER4,RBM33,RBMS3,SFRP1,SLAMF1,SLC16A12,SNAPC3,SOGA1,STK4,SVEP1,TIMP2,TPP1,ZBTB21,ZEB2,ZFC3H1,ZFPM2
HIF1A		transcription regulator	Activated	3.677	0.000256	ACO1,ADAMTS1,AGT,BCL2,BCL2L1,BGN,BHLHE41,CD44,CTGF,CTSD,CXCL12,CXCR4,CYR61,FHL1,GBE1,HP,HUWE1,IL1A,ITPR1,JUN,L1CAM,MITF,MT-ND1,PPFIA4,QKI,SFRP1,SLC40A1,SPHK1,TGFB1,TLR2,TLR6,TNFAIP2,TTN,VIM
miR-450a-5p (and other miRNAs w/seed UUUGCGA)		mature microrna	Inhibited	-4.69	0.000261	ARHGAP10,CEP170,CXCL12,EGR2,EPHA3,FHL1,GPR63,ICE2,MARCH1,MDFIC,NFATC2,PHACTR1,PLXDC1,PRELP,QSER1,RGL1,RSPH3,SCN8A,SGIP1,STK4,TERB1,TIMMDC1
Cg		complex	Activated	3.842	0.000267	ADAMTS1,AKR1C3,BCL2,BCL2L1,CBFA2T3,CEP170,CXCR4,EGR1,EPHA3,FHL1,ICAM1,ITGA4,JUN,LIMCH1,MAP2K5,MMP19,PAPPA,PLXND1,PPARG,RGS20,RNF130,RORA,RUNX1,RUNX2,SACS,SCARB1,SMARCA1,SULT2A1,TENM4,TGFBR3,VCAN
HOXA9		transcription regulator			0.00027	AKAP13,BCL2,CELF2,CYBB,ENPP1,GLI3,GPR183,JUN,LYZ,MAFB,MAP4K5,NFIA,OSBPL8,PRRC2C,RBBP6,SDCBP,TACC1,VIM,WSB1
doxycycline		chemical drug		-1.093	0.00028	BCL2L1,CXCL12,EGR2,FGF2,FGF7,L1CAM,MITF,MUC5B,NFE2L2,PRDM1,TLR2
miR-8065 (miRNAs w/seed GUAGGAA)		mature microrna	Inhibited	-7.483	0.000288	AAK1,ADAM28,AIDA,ALG13,ASB14,ATRN,B4GALT6,BCL2L1,C10orf128,C16orf70,CCDC146,CELF2,COL4A3BP,CTSK,CXCL12,CYBRD1,EHBP1,FBXO30,FER,FGD1,IFNAR1,IL1A,INO80D,JMJD1C,KAT6A,KLF12,KLHL5,MARCH1,MMP19,NFAT5,PATL1,PCF11,PIKFYVE,PLBD2,PLCXD3,PPFIA4,PPP2R3A,PRDM8,PTGER4,PTPRS,QKI,RHOQ,RNF111,RPGRIP1L,RSPH3,SESN1,SMG7,THRB,TMTC1,TOP1,TPP1,UBQLN2,VEZF1,VIM,WASF2,ZNF217
C5AR1	1.953	g-protein coupled receptor		1.543	0.000292	ATF6,C5AR1,CD55,DCN,EIF2AK3,ERN1,FCER1G,FCGR2B,LTBP1,LTBP2
miR-4305 (miRNAs w/seed CUAGACA)		mature microrna	Inhibited	-6.083	0.000295	ACSL6,BCL2,BHLHE41,C1orf21,CALD1,CCDC152,CCNI,CNOT4,DAB2,FCHSD2,FGF7,GBE1,ITGB1BP2,KLHDC1,PAPPA,PHACTR1,PHC1,PID1,PLCE1,PMP22,RGL1,RIOK1,RNASE1,RSPH3,SLC7A11,SLC8A1,SNAPC3,TLR2,TMEM237,TRPS1,TYK2,UBQLN2,UGCG,WASF2,ZC3H11A,ZNF398,ZYX
miR-1275 (and other miRNAs w/seed UGGGGGA)		mature microrna	Inhibited	-11.576	0.000295	ADAM33,ALG13,ANGPT4,ARHGAP17,ATF3,ATN1,ATP6V0A1,ATXN2L,BCL2L1,BCL3,BGN,BHLHE41,BRD4,BTBD9,C19orf54,C5AR1,CALD1,CBFA2T2,CCSER2,CD276,CD44,COL4A3BP,CTSB,CTSH,CX3CL1,DENND4B,DMTF1,EHBP1,EIF2AK3,ELL2,EPG5,EXOC6B,EZH1,FBXL2,FBXL20,FCER1G,GATAD2B,GDI1,GDPD5,GIT2,GTF3C4,GYS1,HSPB6,INPP5D,KIF13B,KLHL28,KMT2D,KMT5A,L1CAM,LIMK1,MGAT5B,MMP19,MRC1,MTSS1L,MYADM,MYCBP2,MYO9B,NAV1,NDRG2,NFASC,NFIA,NFIX,PACS1,PA…
6-dimethylaminopurine		chemical - endogenous mammalian			0.000324	BCL2L1,ICAM1,MAPK1
A2E		chemical - endogenous mammalian			0.000324	DRAM1,EIF2AK3,NPC1
TAS-103		chemical drug			0.000324	ATP6V0C,BCL2,EP300
wortmannin		chemical - kinase inhibitor	Inhibited	-2.769	0.000325	AGT,AGTR1,ARRB1,BCL2,BCL2L1,CD14,CD44,CTGF,CX3CL1,EGR1,ESR1,ICAM1,JUN,MMP14,MSR1,NFE2L2,PPARD,RHOA,SCARB1,VIM
inosine		chemical - endogenous mammalian	Activated	2.967	0.00033	A2M,ANTXR2,ANXA1,CD68,FTL,L1CAM,RNASET2,SERPING1,VIM
ECM1		transporter		1.63	0.000331	GRN,S100A4,VIM,ZEB1,ZEB2
15(S)-HETE		chemical - endogenous mammalian		1.142	0.000331	EGR1,FGF2,JUN,MAPK1,PPARG
BDKRB2		g-protein coupled receptor		-0.707	0.000331	CD44,CTGF,FOXO1,ICAM1,TGFB1
atorvastatin		chemical drug		-0.401	0.000333	ABCA1,ARRB1,BCL2,BCL2L1,CD55,CTGF,CXCR4,CYBB,CYP27A1,CYR61,EGR1,ICAM1,ITGAL,JUN,MAPK1,PPARG,RHOA,TGFB1,TLR2,TMEM106A,ZFP36
erlotinib		chemical drug		1.539	0.000335	BCL2L1,CD14,CYBB,EGR1,FAP,ICAM1,IL1A,NFATC1,TLR2,TNFRSF1B
miR-5624-3p (and other miRNAs w/seed UAAGGCA)		mature microrna	Inhibited	-8.775	0.000338	ABCA9,AHR,AIDA,ANTXR2,BICC1,C2CD3,CBL,CD276,CD99,COL4A3BP,CREB3L2,CTSH,DAB2,DMXL1,DRAM1,EGR1,EGR2,ELL2,EPHA3,ERN1,FBXO30,GIT2,HLX,IPCEF1,KIF13B,KLHL17,KLHL28,LIPA,MACF1,MDFIC,MEF2A,MITF,MYO9B,NFIA,PDE4A,PID1,PLCXD3,PM20D2,PNN,PTPN12,QKI,QSER1,RALGPS2,RASSF8,RBM33,RBMS1,RBMS3,RHOG,RHOJ,RHOQ,RICTOR,RNF216,RRAGD,RYR1,RYR3,SASH1,SDCBP,SLC31A2,TAB2,TACC1,TGFBR3,THAP2,THRB,TLR6,TMEM173,TRPS1,TYK2,USF3,…
ESR2		ligand-dependent nuclear receptor		-0.799	0.000341	ABCA1,ADAMTS1,AGT,ATF3,BCL2,BCL2L1,CBFA2T3,CPM,CTGF,CTSD,CXCL12,CYTH4,EGR1,EPHA3,ERN1,ESR1,FBLN1,FHL1,FOXO1,LIMCH1,LTBP1,MMP14,NDRG2,PKIB,PLXDC1,RHOQ,RUNX2,SCARB1,SGK1,SLC12A4,TENM4,TIMP2,TNS3,USP8,VAV3
FOXO3		transcription regulator	Activated	2.979	0.000342	ACVR1,AHR,ANXA1,ATP6V0D2,CTGF,CTSB,CXCR4,CYR61,EGR1,EGR2,ESR1,FBXO32,FOXO1,GADD45A,LCP2,NRP2,PDCD6IP,PRDM1,RICTOR,RTN4,SESN1,SGK1,SLC40A1,SLIT2,STK4,TGFB1,TNFRSF1B,VIM
LDLR		transporter		-0.017	0.000343	ABCA1,BGN,CD68,CYP27A1,EGR1,ICAM1,IL1A,LRP1,MMP14,MSR1,PPARG,RUNX2,SCARB1
SB-431542		chemical reagent	Inhibited	-2.537	0.000343	ASPN,BGN,C5AR1,CD14,CD44,CLIC4,CTGF,DVL3,FAP,FOLR2,MAFB,RUNX2,TGFB1
RCE1		peptidase			0.000346	AEBP1,CXCL12,MGP,PAPPA,SLIT3,TGFBI,THBS2,ZFR
MEF2C		transcription regulator		1.189	0.00035	ATF3,CLSTN2,EGR2,FAP,ITGB1BP2,JUN,MEF2A,NFATC2,RUNX2,S100A4,SLC8A1,TTN,VIM,ZFP36
PLG		peptidase	Activated	3.259	0.000358	CLEC7A,CLIC4,CYR61,ELMO1,FCGR2B,IL1A,MCOLN3,MERTK,NOD1,RAB7A,RHOA
miR-129-1-3p (and other miRNAs w/seed AGCCCUU)		mature microrna	Inhibited	-7.211	0.00037	ARL11,BAG3,C10orf128,C20orf194,CAMSAP2,CCDC102B,CPAMD8,CTSH,CXorf21,DNASE2,EGR2,EIF2AK3,FBXO30,FRYL,GAB4,GNPTAB,HPS4,KCNB1,KLHL28,LHFPL2,MARCH1,MARF1,MDFIC,MEF2A,NAV3,NDRG2,NXF1,PHTF2,PIK3AP1,PIKFYVE,PLCXD3,PTGER4,RILPL1,RSPH3,RUNX2,RYR3,SACS,SCN8A,SEC63,SERPING1,TANC2,TCF7,TGFBR3,TMTC1,TRPM6,TSPAN11,VAV3,VNN2,WDFY4,ZBTB20,ZHX2,ZNF514
WISP2		growth factor	Inhibited	-2.138	0.000384	CD44,CTGF,ESR1,JUN,PPARG,TGFB1,TGFBR3,VIM,ZEB1
miR-516a-3p (and other miRNAs w/seed GCUUCCU)		mature microrna	Inhibited	-7.681	0.000386	AIDA,ARHGAP17,ARHGAP6,ARRDC3,BCL2,BCL2L1,CCR1,CLASP1,CLASP2,CLCN6,CRTC3,CX3CL1,CXorf21,CYR61,DST,DTNB,EP400,FAM20A,FCHO2,FGF7,FOXJ3,GADD45A,GLIPR1,HPS4,IPCEF1,JMY,KLHL5,LIPA,MARF1,MCF2L,MDFIC,MYADM,NFATC2,NSRP1,P2RY8,PLCXD3,POU6F1,PPP1R21,RASGEF1A,SAP130,SCN8A,SCPEP1,SEC63,SEPT6,SETBP1,SLAMF1,SLC26A11,SLIT3,SNX29,SPRED1,TIMP2,TMEM106A,TMEM260,TNRC6B,TRIM52,VTI1A,WNK1,ZDHHC18,ZNF827
KEAP1		transcription regulator		-0.97	0.000388	AHR,ATP6V0D2,BCL2,CTSK,GBE1,NFE2L2,PPARG
miR-96-5p (and other miRNAs w/seed UUGGCAC)		mature microrna	Inhibited	-8.049	0.000392	ABCA1,AHR,ANP32B,APPL1,ARHGAP6,ARRDC3,ASPN,ATF7,C16orf70,C20orf194,CALD1,CBFA2T3,CD1A,CELF2,CPEB4,CREB3L2,CTSB,DAB2,EIF4EBP2,ELMO1,EPB41L2,EPHA3,FAM168A,FHL1,FNBP1,FOXO1,HOOK3,ITPR1,JMJD1C,KMT2A,LRIG2,MITF,MMP19,MTSS1,NAV3,NOVA1,PHACTR4,PIK3AP1,PKIB,PREPL,RASSF8,RHOQ,RICTOR,RNF130,SCARB1,SH3BP5,SIK3,SLC29A3,SNX29,THAP2,TMSB10/TMSB4X,TNS3,TRIM52,TTYH3,UNC79,USF3,WASF2,ZCCHC11,ZEB1,ZEB2,ZFAND5,ZFC3…
IL6		cytokine	Activated	4.779	0.000394	A2M,ABCA1,ACVR1,ADAMTS1,AGT,AHNAK,AHR,ANXA1,ATF3,BCL2,BCL2L1,BCL3,BGN,C5AR1,CCR1,CD14,CD163,CD44,CD68,CEACAM1,CTGF,CTSK,CXCR4,CYBB,DCN,EGR1,EGR2,FGF2,GADD45A,GREM1,HP,ICAM1,ITPR1,JUN,LYZ,MERTK,MSR1,POU2F1,PPARG,PTGER4,RORA,RUNX2,SGK1,SLC40A1,TGFB1,TLR2,TLR6,TLR7,TLR8,TNFRSF1B,TYK2,VIM
Hdac		group		-1.497	0.000395	ADAMTS1,AGTR1,AHR,ATF3,BCL2,BCL2L1,CX3CL1,CXCR4,EGR1,FBXO32,HTRA1,JUN,MGAT5B,MMP14,RNASE1,SFRP1,SLC8A1,ZEB2
miR-3675-5p (miRNAs w/seed AUGGGGC)		mature microrna	Inhibited	-8.426	0.000404	APOD,ARHGAP6,ARID1B,BCL2L1,BGN,C16orf70,C1orf21,CBFA2T3,CDH23,CLCN6,CLHC1,CX3CL1,CYBRD1,EHD3,FBXL5,FNDC4,FTH1,GATAD2B,GDI1,GPR137B,HIVEP3,HOOK3,HUWE1,IPCEF1,KCNB1,KLF12,LIMK1,MAP2K5,MAP4,MARCH1,MMP14,MYOF,NFIA,NFIX,NXF1,ODF2L,P2RY8,PATL1,PI4KA,PLD3,PLEKHM1,PPARD,PRELP,R3HDM2,RAB7A,RALGAPA1,RFX7,RHOJ,RNASE1,SAP130,SBF2,SCRN1,SIRPA,SLC36A1,SMG7,SYNGAP1,TET2,TGFB1,TIMP2,TM4SF19,TRAM2,TRRAP,TSPAN11,V…
epigallocatechin-gallate		chemical drug	Inhibited	-2.272	0.000404	ACP5,AHR,BCL2,BCL2L1,BHLHE41,CTGF,CTSK,CYR61,EGR1,ESR1,GADD45A,GDI1,ICAM1,IL1A,JUN,LAMP1,MUC5B,NFATC1,NFE2L2,SFRP1,TGFB1,VIM
miR-624-5p (miRNAs w/seed AGUACCA)		mature microrna	Inhibited	-6.325	0.000407	APBB1IP,BICC1,CD302,CD84,CHRDL1,CYBRD1,DOCK11,DOCK7,DOCK8,EPHA3,FAP,GDI1,GPR63,GTF3C4,HSPB6,KLHDC1,KLHL28,KMT5A,MITF,NFE2L2,PIAS2,PM20D2,PTGER4,PUS10,RALGAPA1,RBM33,RREB1,RSPH3,SCAMP1,SDCBP,SEMA5A,SESN1,SMAD9,SMARCA1,TET1,TRPM6,UGCG,UNC79,USF3,WDR26
fasudil		chemical drug		-0.239	0.000411	BCL2,BCL2L1,CD14,CTGF,ICAM1,JUN,MRC1,TGFB1
SIRT3		enzyme	Inhibited	-2.81	0.000411	MT-ATP6,mt-Atp8,MT-ND1,MT-ND2,MT-ND4,MT-ND4L,MT-ND5,MT-ND6
EHMT2		transcription regulator			0.000411	BCAS3,CXCL12,KMT2E,NCOA3,PKIB,TGFB1,ZEB2,ZNF217
valproic acid		chemical drug		1.08	0.000443	AKR1C3,ATF3,ATF6,BCL2,BCL2L1,CBFA2T2,CCR1,CD1A,CD44,CREBBP,CTSB,CXCR4,CYR61,DICER1,EIF2AK3,ERN1,ESR1,ETV6,FNBP1,ICAM1,IL1A,JUN,MYOF,OSBPL8,PKIB,PPARG,PPP2R2C,S100A4,SGK1,SMAD9,TGFB1,THRB,TNS1,UBE2H,UTRN,ZEB1
platelet activating factor		chemical - endogenous mammalian	Activated	2.919	0.000445	EGR1,EGR2,FGF2,ICAM1,IL1A,MMP14,PTAFR,TIMP2,VIM
miR-548au-3p (miRNAs w/seed GGCAGUU)		mature microrna	Inhibited	-7.28	0.000448	ADAMTS1,AFF4,ANP32B,BICD1,BNC2,CA3,CBL,CBLB,CD14,CD84,CYR61,EIF4EBP2,ELMO1,ENPP1,EP300,ERN1,FCER1G,FGF7,FNDC3B,GREM1,HSPB6,HTRA1,KLHL28,LHFPL2,LYST,MAT2A,MPHOSPH8,NCEH1,NIN,NSD3,PIKFYVE,PPP2R3A,PREPL,RALGPS2,RHOQ,RPGRIP1L,RRAGD,SIRPA,SLC31A2,SNAPC3,STK4,TAF3,TAOK1,TLR6,TLR7,TMEM237,TMSB10/TMSB4X,VPS37A,ZDHHC18,ZFC3H1,ZHX2,ZNF398,ZZZ3
TCR		complex	Activated	2.753	0.000448	APOD,BCL2,BCL2L1,BCL3,CBL,CBLB,CCR1,CD44,CTSB,CXCR4,EGR1,EGR2,ELL2,IFNAR1,JUN,LAMP1,LCP2,LIPA,MAPK1,MARF1,NFATC1,NFATC2,PRDM1,PTK2B,RUNX1,SDCBP,SLAMF1,SPHK1,TGFB1,TLR7,TNFRSF1B
EDN1		cytokine	Activated	4.027	0.000454	ANXA1,ATF6,BCL2,CTGF,CXCR4,CYBB,CYR61,EGR1,FGF2,GRN,ICAM1,ITGB1BP2,JUN,MITF,MYO9B,PTGER4,SLC8A1,TTN,VCAN,VIM
androgen		chemical drug		-0.141	0.000456	AKR1C3,APOD,BCL2,CA3,CD44,COL12A1,CTSB,CTSZ,CXCR4,EP300,EPS15,EZH1,FGF2,FGF7,JUN,RUNX1,RUNX2,VAV3
IL17A		cytokine	Activated	2.557	0.000457	BCL2,BCL2L1,CD14,CD163,CD68,CTGF,CTSK,CX3CL1,CXCL12,CYR61,FGF2,GADD45A,ICAM1,IL1A,ITPR1,JUN,MERTK,MRC1,PLXNB2,PPARG,TIMP2,TLR2
MKNK1		kinase	Activated	3.606	0.000461	BAG3,CYR61,EPB41L2,FAM49A,KLC1,MAPK1,MYO5A,PLXNB2,SFRP1,TPP1,TTC3,VAMP2,VIM
mir-218		microrna	Inhibited	-2.169	0.000464	LEF1,SASH1,VAV3,ZEB1,ZEB2
PTTG1		transcription regulator		-0.256	0.000474	BCL2,CD44,FGF2,MLH3,REV3L,TLK1,VIM
TCF4		transcription regulator		0.147	0.000484	CBFA2T3,CD55,CREB3L2,EAF2,ENPP1,IQCB1,JUN,LEF1,MITF,NCOR2,PARP8,PPARG,PRDM1,RUNX2,SGK1,SLAMF7,TXNDC11,TXNDC5,VCAN,ZEB1
methyl methanesulfonate		chemical toxicant	Activated	2.58	0.000486	ATF3,CTSD,EGR1,GADD45A,JUN,PLXNB2,POU2F1,VIM
NFKBIA		transcription regulator	Activated	3.542	0.000499	A2M,AEBP1,AGTR1,BCL2,BCL2L1,BCL3,CCR1,CTSB,CTSZ,CX3CL1,CXCL12,CXCR4,DCN,FGF2,GADD45A,GRN,ICAM1,IL1A,ITPR1,JDP2,JUN,MGP,MMP14,NDRG2,PLD3,PTPRZ1,RASA3,SFRP1,SGK1,TGFB1,TIMP2,TLR2,TNFAIP2,TNFRSF1B,UBE2H
hydrogen peroxide		chemical - endogenous mammalian	Activated	3.683	0.0005	ADAM9,AEBP1,AGT,ATF3,ATF6,BCL2,BCL2L1,CD55,CD68,CREBBP,CTGF,CTSB,CTSD,CXCR4,EGR1,FBXO32,FGF2,FTH1,GADD45A,ICAM1,JUN,MITF,MSR1,MT-ND6,NFE2L2,OSGIN1,PCBP2,PPARG,PTGER4,RASSF8,RUNX2,SESN1,SGK1,SLC7A11,TGFBR3,VIM,WDR26,WNK1
miR-205-5p (and other miRNAs w/seed CCUUCAU)		mature microrna	Inhibited	-6.141	0.0005	AAK1,ABI2,ARHGAP17,B4GALT6,BICC1,CAMSAP2,CBL,CD302,CXorf21,CYBB,DRAM1,DST,EPB41,JMJD1C,KLF12,LCP2,LHFPL2,LRP1,MARCKS,NCOA2,NCOR2,NTNG1,PLCXD3,PNN,RBM33,RBMS1,RNF130,RSPRY1,RYR3,SBF2,SGMS1,TAOK1,TRPS1,ZEB1,ZEB2,ZFYVE16,ZMAT1,ZNF326
miR-6835-5p (and other miRNAs w/seed GGGGGUA)		mature microrna	Inhibited	-10.344	0.000505	AGT,ALG13,ANTXR2,APOD,ARHGAP17,ASXL2,ATN1,ATP6V0A1,ATP6V0D2,ATXN2,ATXN2L,BCL2L1,BGN,C19orf54,C5AR1,CD276,CDHR1,CERS1,CHRD,CLASP1,CREB3L2,CRTC3,CTSH,CXCL12,CYBB,CYTH4,DENND1A,DMTF1,EIF4G3,ELL2,ETV6,FAM214A,FBLN5,FBXL20,FCER1G,GDI1,GDPD5,GNB4,GREM1,GTF3C4,GYS1,HIP1,HIVEP3,HSPB6,IPCEF1,KIF13B,KLF12,KMT2D,KMT5A,LIMK1,MGAT5B,MOSPD2,MYO9B,NFATC2,NFIA,NTNG1,NXF1,PACS1,PCDHGA2,PCDHGA5,PCDHGA7,PCDHGB1,PCD…
sodium arsenite		chemical drug		0.152	0.000513	BCL2,EGR1,ESR1,FTH1,GADD45A,JUN,MAT2A,MAT2B,PPARG
miR-1248 (miRNAs w/seed CCUUCUU)		mature microrna	Inhibited	-6.856	0.000516	AAK1,ACVR1,ADAM9,AGTR1,AKAP13,ARHGAP17,ARMC2,ATF3,B4GALT6,C10orf128,C20orf194,CD84,CLCN6,DNM3,DST,EHD3,FAM13C,FBXO32,GAB4,GADD45A,MAFB,MARCH1,MARCKS,MYADM,MYCBP2,MYO1E,NAV1,NAV3,NFASC,PLA2G15,POLK,PRDM1,RALGAPA1,RFESD,RFX7,RYR3,SLIT3,SMARCA1,STAM,SYNE1,TAF3,TNFAIP2,TNRC6B,TRPS1,WASHC2A/WASHC2C,ZHX2,ZMAT1
HRAS		enzyme		1.411	0.000516	A2M,ASAP1,BCL2,BCL2L1,CALD1,CCDC80,CD44,CTGF,CTSB,CTSZ,CXCL12,DMTF1,EGR1,EIF4G3,ENPP1,FGF2,FHL1,FOXO1,GRN,HTRA1,ICAM1,IL1A,ITGA4,JUN,LYZ,MAPK1,MMP14,NCOR2,NEXN,PLS3,PTPRS,RASA3,RHOA,RTN4,S100A4,SASH1,SESN1,SIRPA,SMARCA2,TGFB1,TMSB10/TMSB4X,VCAN,VIM,ZNF217
miR-3104-5p (and other miRNAs w/seed AGGGGGC)		mature microrna	Inhibited	-10	0.000525	AFF2,ARHGAP17,ASAH1,ATN1,ATP6V0A1,ATP6V0C,ATXN2L,BCAS3,BCL2L1,BGN,BHLHE41,CACNA1A,CBFA2T3,CCDC6,CERS1,CLASP1,CLK2,CMTM3,CREB3L2,CTSB,DENND1A,DENND4B,EGR2,FER,FHL1,GDI1,GLI3,GRN,HIVEP3,HSPB6,INF2,KMT2D,LRIG2,LRP1,LTBP2,LY9,MAP4,MCF2L,MEF2A,MGAT5B,MMP14,MTSS1L,MUC5B,MYO9B,NAV1,NCOA3,NFASC,NFIX,NR4A2,NTNG1,PCDHGA2,PCDHGA5,PCDHGA7,PCDHGB1,PCDHGC5,PDE4A,PIK3AP1,PLA2G15,PLD3,PLEKHM3,PPARD,PRELP,PRR12,Q…
ID2		transcription regulator		-0.333	0.000526	BCL2,BCL2L1,BCL3,CBFA2T3,CD44,CXCR4,EGR2,FCER1G,FOXO1,ICAM1,JDP2,NFAT5,NFATC1,RORA,SLAMF1,SLAMF6,TGFBR3,ZEB1
SMAD4		transcription regulator	Activated	2.469	0.000546	BGN,CELF2,CTGF,CTSD,DOCK4,FAP,GADD45A,HP,ICAM1,INPP5D,LEF1,PILRA,PTK2B,RUNX1,RUNX2,SGK1,SLC23A2,SPHK1,SRCAP,TGFB1,VIM,ZFP36
N-cor		group		-0.152	0.000546	ABCA1,ASAP1,CCR1,CR2,ESR1,FAM20C,HIVEP2,INPP4B,NFATC1,PID1,RGL1,SGK1
miR-199a-3p (and other miRNAs w/seed CAGUAGU)		mature microrna	Inhibited	-6.758	0.000547	ABCA1,ADAMTSL3,ATF7IP,C1orf21,C20orf194,CALD1,CBLB,CD44,CELF2,CEP85L,CLASP2,CPEB4,CXCL12,DDHD1,EGR1,EXOC6B,FGF7,GLT8D2,GNPTAB,GREM1,GRK3,HECTD2,ITGB8,MED12L,MPP6,MYSM1,NFIA,NOVA1,OGFRL1,PDS5A,PTPRZ1,QKI,RALGPS2,RHOG,RUNX1,SLC39A10,TAB2,TAOK1,TFEC,TMSB10/TMSB4X,VCAN,WDR7,ZBTB25,ZEB1,ZHX2,ZNF217
miR-1250-5p (miRNAs w/seed CGGUGCU)		mature microrna	Inhibited	-5.477	0.000548	ADAM28,ARHGAP17,BCL2,BICC1,CBFA2T3,CRTC3,DENND1A,GDPD5,GPR63,IER5L,IFNAR1,JDP2,LCP2,LHFPL2,LTBP4,MTUS2,MYADM,NFASC,PHTF2,PLXND1,POU6F1,PPP1R13B,RREB1,SGMS1,SPIRE1,TCP11L1,TNFRSF1B,VCAN,ZC3H12C,ZEB2
caffeine		chemical drug		1.06	0.000561	ACP5,BCL2,CTGF,CTSK,EGR1,LRP1,MITF,PPARG,SULT2A1,VIM
TBX5		transcription regulator		0.493	0.000561	BCL2L1,CLSTN2,FAP,ITGB1BP2,NFATC2,S100A4,SLC8A1,TCF7,TTN,VIM
MTTP		transporter		-1.964	0.000575	ABCA1,ATF6,EIF2AK3,ERN1,JUN,PPARG,RUNX2
KRAS		enzyme		1.747	0.000578	ABCA1,AHR,ATF3,BCL2,BCL2L1,BGN,CCDC80,CD44,CEACAM1,CTGF,CX3CL1,EGR2,FTH1,GADD45A,GRN,HNRNPD,IL1A,JUN,LAMP1,LEF1,LTBP4,MT-ND4,NFE2L2,NPC1,PHLDB2,PLA1A,PPARD,PPARG,PTK2B,RAB7A,RHOA,S100A4,SIRPA,TIMP2,TNFAIP2,VCAN,VIM,ZEB1,ZFP36L1
BIRC5		other			0.00059	BCL2,BCL2L1,BGN,CTGF,FBLN1,FCGR2B,LUM,LYZ,VIM
DPP4		peptidase		0.572	0.0006	EGR2,FAP,FGF2,MMP14,TGFB1,TIMP2
TCF		group			0.000604	AKAP13,APOD,BCL2,BCL2L1,CD44,CEACAM1,EGR1,HTRA1,LEF1,LGALS3,PLS3,UGCG
miR-374c-5p (and other miRNAs w/seed UAAUACA)		mature microrna	Inhibited	-6.928	0.000612	AKIRIN2,B4GALT6,BICD1,CCDC138,CCNI,CCNK,CHIC2,COL4A3BP,CXCR4,EAF2,EPB41L2,FAM13C,FBLN1,FBXO30,FTSJ1,GADD45A,GOLIM4,HOOK3,INO80D,KLC1,LIMK1,LRIG2,LYZ,MAMDC2,MAP2K5,MARCKS,MAT2B,MITF,MLLT10,MSR1,MYOF,NFIA,RASSF8,RBBP6,RNF130,RORA,RSPH3,SCAMP1,SESN1,TAOK1,TIMMDC1,UBE2H,UBN2,ZBTB25,ZEB1,ZMYND8,ZNF217,ZNF280D
plicamycin		chemical drug		-1.272	0.000613	ABCA1,AHR,CTGF,CX3CL1,CYBRD1,CYP4V2,GFRA2,MUC5B,NFE2L2,PLXDC1,PRDM1,SLC40A1,ZMYND8
ethanol		chemical - endogenous mammalian	Activated	2.868	0.000614	ABCA1,ATF3,BCL2,BCL2L1,C3AR1,C5AR1,CD14,CLIC4,CTGF,CXCR4,EGR1,ESR1,GADD45A,ICAM1,JUN,MAT2A,PPARG,RORA,SGK1,Sik1,SLC40A1,SLC7A11,STAT5B,TGFB1,TIMP2,TLR2,TLR6,TLR7,TLR8,TTC3,VAMP2
DAB2IP		other		-1.972	0.00062	CD44,EGR1,VIM,ZEB1
BDNF		growth factor		1.695	0.000624	BAG3,BCL2,BCL2L1,CXCR4,CYR61,EGR1,EGR2,EPB41L2,FAM49A,FTL,ITPR1,JUN,KLC1,LIMK1,LOC728392,MAPK1,MYO5A,NECAB3,PLXNB2,RHOA,RYR3,SFRP1,Sik1,TPP1,TTC3,VAMP2,VIM
miR-3175 (miRNAs w/seed GGGGAGA)		mature microrna	Inhibited	-11.662	0.000626	ACO1,ACVR1,ADAM33,ADCY7,ARHGAP17,ARRB1,ATN1,ATP6V0A1,ATXN2L,BCL2L1,BGN,BICRA,C1orf21,CBFA2T3,CBL,CCDC102B,CCNI,CCR1,CD200R1,CD276,CEACAM1,CELF2,CLCN6,CLSTN2,CMTM3,CREB3L2,CRTC3,CTSH,CXCL12,CYBRD1,EHD3,EIF4EBP2,EPB41,EPS15,EYA3,EZH1,FAM168A,FBXL2,FNBP1,GATAD2B,GDPD5,GLDC,GLI3,GRN,HIP1,HIVEP3,HSPB6,HUWE1,INO80D,INPP4A,KCNB1,KIF13B,KLF12,KMT2D,LEF1,LENG8,LHFPL2,LY9,MACF1,MAML3,MAP4,MARCKS,MCF2L,MLXI…
NR3C1		ligand-dependent nuclear receptor		1.571	0.000632	A2M,ABCA1,AGT,ANXA1,ARRB1,BAG3,BCL2,BCL2L1,CHIC2,CLK2,CPEB4,CXCR4,CYP27A1,CYR61,EGR1,ERN1,FCER1G,FOXO1,GAB1,GADD45A,GLIPR1,GPR65,ICAM1,IL1A,JUN,LYST,MAPK1,NAV3,NFATC1,NLRP3,PARP4,PPARG,PPP1R21,PTK2B,RBMS2,RBMS3,RERE,RNF38,RTN4,RUNX2,SCARB1,SGK1,TGFB1,TLR2,TNFAIP2,TNFRSF1B,UGCG,WDR26
miR-184 (and other miRNAs w/seed GGACGGA)		mature microrna	Inhibited	-6.298	0.000638	AKR1C3,ARHGAP17,ARHGAP6,ATXN2L,BCL2L1,CD84,DENND1A,DVL3,EPB41,HIVEP3,HOOK3,HUWE1,INPP4A,LENG8,MCF2L,MSR1,MTSS1L,MYADM,NCOA2,NCOR2,NFATC2,NOTCH2,NR4A2,NRP2,NTNG1,OSGIN1,PLBD2,PRRC2B,SFRP1,SIRPA,SMG7,SPECC1L,SRGAP3,SUSD1,TNRC6B,TPP1,ULK1,VTI1A,ZDHHC8,ZFPM2
miR-4524a-5p (and other miRNAs w/seed UAGCAGC)		mature microrna	Inhibited	-7.348	0.000642	ADAMTS1,ASH1L,ASPH,ATXN2,BCL2,BICD1,BTBD9,C10orf128,C1orf21,CCDC80,CD200R1,CD84,CD99,CLCN4,CREG1,DMTF1,DRAM1,ELL2,EZH1,FGF2,FGF7,FNDC4,GPR63,HELZ,JMJD1C,MAMDC2,NDST3,ODF2L,PAPPA,PLCXD3,PMP22,POU2F1,QKI,RAPH1,RTN4,SCN8A,SCRN1,SESN1,SGK1,SLC36A1,SLC46A3,SLIT2,SPRED1,TAOK1,TCF7,TLK1,TMCC1,TMEM237,TNRC6B,TSC22D2,UBE4B,USP25,WSB1,ZFPM2
miR-8068 (miRNAs w/seed GUUUGUU)		mature microrna	Inhibited	-6.856	0.00065	ADCY7,BEND6,C1orf21,C5AR1,CCSER2,CPM,DST,ETV6,FAP,FBXL2,FER,FOXJ3,GREM1,IPCEF1,JMJD1C,LAMA2,MAML3,MARCH1,MEF2A,MSR1,NFIA,NR4A2,PLCXD3,PLXDC2,POU2F1,PRDM1,PTAFR,PTPN12,PUS10,RALGPS2,RORA,SCAPER,SGIP1,SLAMF7,SLC31A2,SMAD9,SMARCA2,SPRED1,TFEC,TMEM131,TNRC6B,TTC3,UBE2H,UGCG,ZBTB20,ZFHX3,ZNF280D
Collagen(s)		complex		1	0.000668	BCL3,C3AR1,C5AR1,CD55,CD68,CR2,CYR61,LAMP1
RBM5		other		-0.711	0.000668	ADAM9,ANXA1,ATP6V0C,BCL2,GBE1,ICAM1,NCOA3,STAT5B
miR-133a-5p (miRNAs w/seed GCUGGUA)		mature microrna	Inhibited	-8.544	0.000706	AFF2,ARHGAP6,ARRB1,ARRDC3,BCAS3,C5orf52,CA3,CD1A,CLASP2,CMTM3,CREB3L2,CTGF,CX3CL1,CYBB,DMTF1,DNAH12,EHD3,EIF4EBP2,EPB41,EPB41L2,EXOC6B,FCGR2B,GREM1,GUCY1A1,HECTD2,HPS4,HSPB6,ICAM1,IER5L,IPCEF1,ITGAL,KLF12,LEF1,LENG8,LYZ,MACF1,MARCKS,MMP19,NFATC1,NFIA,NFIX,NIN,NOVA1,PARP8,PHC1,PLXNB2,PPARD,PPP2R2C,RASSF8,RNF38,RORA,RSPH3,SCRN1,SEMA5A,SEPT6,SLAMF1,SLAMF6,STK4,TAB2,TERF2,TET2,TMEM237,UBE2H,VCAN,VEGF…
Igm		complex		0.004	0.000715	BCL2,BCL2L1,CD44,CX3CL1,EGR1,FCGR2B,PRDM1,PTAFR,UGCG,ZFP36L1
NFATC2	1.839	transcription regulator		1.933	0.000716	ABCA1,ACP5,DAB2,EGR2,GPNMB,ITPR1,MERTK,MITF,NFATC1,PPARG,PTPRS,RILPL1,SH3BP5,SLAMF1,SLAMF6,TGFB1,USP25
actinomycin D		chemical drug	Inhibited	-2.616	0.000728	ABCA1,AGT,BCL2,CD55,CTGF,CYR61,FTH1,GADD45A,GUCY1A1,JMY,JUN,PAPPA,PPARG,SDC3,SLC12A4,SLC40A1,SPHK1,TGFB1,THRB,TLR2,TNFAIP2,TNFRSF1B
CALCA		other		0.529	0.000737	AHNAK,AKAP13,CD44,CTSK,CXCR4,GOLGB1,NDRG2,PHLDB2,PLXDC2,RAB7A,RUNX2,TNS1
miR-100-5p (and other miRNAs w/seed ACCCGUA)		mature microrna	Inhibited	-4.571	0.000743	ARID3A,C20orf194,COL4A3BP,CROCC,EGR2,FAM49A,FOXJ3,HIP1,LHFPL2,LRRC8B,NXF1,PAPD7,PPP1R3F,PRDM1,RAPH1,RASA3,RASGRP3,RRAGD,TAOK1,UGCG,WWC3
GnRH analog		biologic drug		-0.243	0.000748	AFF2,ATF3,ATRN,BCL3,ESR1,FBLN5,FGF2,FOXJ3,GAB1,HELZ,ITPR1,JUN,MAPK1,MARF1,MYO9B,NCOA3,NCOA6,NR4A2,PI4KA,PLD3,RBMS1,RBMS2,SFRP1,SLC7A11,SRRM2,TYK2,UBR4,VEGFB
N-acetyl-L-cysteine		chemical drug		-1.735	0.000752	BCL2,BCL2L1,CTGF,CXCR4,CYBB,CYR61,DICER1,EGR1,EIF2AK3,FBXO32,FGF2,ICAM1,IL1A,ITGA4,JUN,MSR1,NFE2L2,OSGIN1,TGFB1,TOP1
miR-6733-3p (and other miRNAs w/seed CAGUGUC)		mature microrna	Inhibited	-6.708	0.000758	ACVR1,ACYP2,AEBP1,ANGPT4,ASXL2,C19orf54,CCDC138,CCR1,CD84,CPAMD8,CTGF,CTTNBP2,CXCL12,DDHD1,DRAM1,EIF4EBP2,EIF5B,ESR1,FCHO2,FGF7,ITGA4,ITGB8,LHFPL2,LRRC66,MAP2K5,MOSPD2,MSR1,NCOA3,PCM1,PDS5A,PM20D2,PREPL,RASGRP3,RBM11,RHOA,RHOQ,RYR3,SDC3,SLC25A28,SMG6,SPRED1,TCF7,TRIM52,TTC21B,VWA3B
PRKCA		kinase	Activated	2.281	0.000775	BCL2L1,CD55,CTGF,CTSB,CYBB,EGR1,ICAM1,JUN,RUNX1,RUNX2,SCAMP1,SDCBP,UBAP2L,USP8
TSC22D3		transcription regulator		-1.518	0.000778	ANXA1,BCL2,EGR2,ICAM1,PPARG,RUNX2,SGK1,TLR2
(+)-fluprostenol		chemical drug			0.000783	FGF2,NR4A2,PPARG
ATPase		group			0.000783	CTSK,ICAM1,MMP14
edratide		biologic drug			0.000783	CD44,EGR2,ITGAL
DSPP		other			0.000783	BGN,DCN,RUNX2
miR-4716-3p (and other miRNAs w/seed AGGGGGA)		mature microrna	Inhibited	-10.44	0.000824	ABCA1,AFF4,ANGPT4,APBA1,APPL1,ARHGAP17,ARRDC3,ASAH1,ASPH,ATP6V0C,ATRNL1,BCL2L1,CBFA2T3,CCDC102B,CCDC6,CCNI,CEP170,CHD6,CHRDL1,CLASP1,CMTM3,CNTFR,CPM,CTSB,CX3CL1,CXCL12,ESR1,EYA3,FAM168A,FAM49A,FBXO32,FNDC4,GDI1,GDPD5,GLIPR1,GNB4,GRN,HSPB6,INO80D,IPCEF1,ITSN1,KMT2A,KMT2D,KMT5A,LCP2,LRIG2,MAMDC2,MAP4,MGP,MOSPD2,MTSS1L,NAV1,NCEH1,NCOA3,NFIX,PACS1,PCDHGA2,PCDHGA5,PCDHGA7,PCDHGB1,PCDHGC5,PCM1,PDE4A,PD…
MMP2		peptidase		1.417	0.000827	BCL2L1,CD44,CX3CL1,CXCL12,PIAS1,TGFB1,TYK2
NCSTN		peptidase		-1.89	0.000827	CD14,CD68,CD84,FCER1G,FCGR2B,GRN,VIM
TP63		transcription regulator		1.203	0.000831	ABI2,ADAMTS1,AHR,BCL2L1,BCL3,CEACAM1,CTSD,CXCR4,CYR61,DICER1,DST,GADD45A,GREM1,ITGA4,ITGB8,L1CAM,MDC1,PTPN12,RBBP6,RUNX1,RUNX2,S100A4,SLC7A11,TGFB1,TPP1,UBE2H,ULK1,USP48,VIM,ZEB1,ZEB2
GATA4		transcription regulator		0.63	0.000845	AGTR1,BCL2,BCL2L1,CLSTN2,CTGF,DAB2,FAP,FGF2,ITGB1BP2,JUN,LTBP2,NFATC2,PRDM1,S100A4,SLC8A1,TGFBI,TTN,VIM
GFI1B		transcription regulator			0.000847	BCL2L1,FOXO1,ITSN1,MGEA5,TGFBR3
SOD1		enzyme		0	0.000848	ACO1,BAG3,BCL2,BCL2L1,CCNK,CD14,CREBBP,FAP,FTH1,HIVEP3,ICAM1,JUN,LIMK1,LOC728392,MT-ND1,MT-ND4,NFE2L2,RUNX2,SLC40A1,TGFB1
estrogen receptor		group	Inhibited	-2.635	0.000861	ABCA1,ANXA1,BCL2,CALD1,CD44,CD68,CD99,COL12A1,CTGF,CXCL12,CXCR4,DICER1,EGR1,ICAM1,IL1A,JUN,MMP14,TGFB1,TGFBR3,TIMP2,VIM,ZEB1
CD24		other	Activated	3.153	0.000879	ATF3,ATP13A3,FRYL,ICAM1,JMJD1C,JUN,NCOA3,PDS5A,PHF10,RARRES1,RBBP6,SPHK1,TTC3
miR-133a-3p (and other miRNAs w/seed UUGGUCC)		mature microrna	Inhibited	-7.537	0.000889	ANGPT4,ANKRD12,ARL11,ASH1L,BCL2L1,BICC1,C10orf128,C20orf194,CD200R1,CEP85L,CFAP126,CLCN6,CTGF,EXO5,FAM49A,FBXL2,FGF7,FTL,GDI1,GLI3,HPS4,JDP2,LHFPL2,MAML3,MARF1,MED12L,MLXIP,MMP14,MOSPD2,NTNG1,PCDHGA2,PCDHGA5,PCDHGA7,PCDHGB1,PCDHGC5,PIKFYVE,PRDM1,PTPRZ1,QKI,RAPH1,RBMS1,RHOA,RUFY3,RUNX1T1,RUNX2,SESN1,SGK1,SOGA1,STK4,TCF7,TMEM260,TRAM2,TTYH3,VAMP2,WASF2,XG,ZC3H11A,ZNF12
ID3		transcription regulator		-0.048	0.000902	BCL2,BCL2L1,BCL3,CBFA2T3,CD44,CXCR4,EGR2,FCER1G,FOXO1,ICAM1,JDP2,NFAT5,NFATC1,PRDM1,RORA,SLAMF1,SLAMF6,TGFBR3
miR-4659a-3p (and other miRNAs w/seed UUCUUCU)		mature microrna	Inhibited	-7.483	0.000915	ATF6,ATXN7,CA3,CD84,CHD6,CHD7,CHD9,COL4A3BP,CREBBP,DNAH12,DST,EIF4EBP2,EIF5B,FAP,FBXO11,FCGR2B,FER,FRYL,FYB1,GLIPR1,GOLIM4,GREM1,GUCY1A1,ICE2,IFNAR1,JMY,LRRC8B,MARF1,MGEA5,MOSPD2,MPP6,MRC1,PARP4,PHLDB2,PLS3,PRDM1,RBM11,RREB1,RSPH3,RTN4,SEPT6,SESN1,SLC29A3,TERB1,TFEC,TRIM52,TXNDC11,UBN2,USPL1,UTRN,ZC3H13,ZEB2,ZFAND1,ZFAND5,ZMAT1,ZMYND8
miR-6509-5p (miRNAs w/seed UUAGGUA)		mature microrna	Inhibited	-6.708	0.000922	ARRDC3,ATP13A3,B4GALT6,CAPN7,CELF2,CLIC4,CYR61,DAB2,EHBP1,FAM13C,FCHO2,GATM,GNPTAB,GNS,GREM1,ICAM1,KLHDC1,LHFPL2,LRIF1,LYST,LYZ,MAMDC2,MARCH1,NIN,NPL,ODF2L,PARP8,PID1,PLXDC1,PRRC2C,PTPRZ1,PUS10,RASSF8,RBM11,RHOA,RHOQ,RUFY3,SCAMP1,SGMS1,SNAPC3,SULT2A1,TBC1D12,TMCC1,WDR7,XG
CCR1	4.703	g-protein coupled receptor		0.896	0.000931	ATP6V0D2,CCR1,CTSK,NFATC1,RUNX2,VIM
IL1A	2.853	cytokine	Activated	2.563	0.000936	ADAMTS1,APOD,BCL2,BCL2L1,BCL3,CD44,CTSK,CXCL12,CYR61,FGF2,FGF7,FTH1,GNB4,ICAM1,IL1A,JUN,MMP14,NR2F2,PPARG,TGFB1,TLR2
ST3-Hel2A-2		chemical reagent		2	0.000941	ATF3,EGR2,GADD45A,NR4A2
KMUP-1		chemical reagent		0.283	0.000941	ABCA1,PPARG,RHOA,SCARB1
tyrphostin AG 1296		chemical - kinase inhibitor		-1.982	0.000941	CD14,ICAM1,JUN,TGFB1
miR-7973 (miRNAs w/seed GUGACCC)		mature microrna	Inhibited	-6.325	0.000945	ABCA1,AFF4,ANGPT4,ARID1B,BCL2,C10orf76,C5orf52,CD84,CLCN6,CYBB,DNASE2,EIF4EBP2,ETV6,FAM168A,GDPD5,GTF3C4,HECTD2,IER5L,LCP2,LYZ,MARCKS,MKL2,MTSS1L,NCKAP1L,NRP2,PHACTR1,PLA2R1,PLBD2,PLCB2,PRRC2B,RNF38,SFRP1,SLC36A1,TET2,TLR7,TLR8,TTC3,ULK1,VEGFB,VSTM2L
miR-675-5p (and other miRNAs w/seed GGUGCGG)		mature microrna	Inhibited	-6.245	0.000963	ACO1,ARHGAP10,BGN,BHLHE41,C5AR1,CLCN6,CNTFR,CXCL12,ELMO1,EP400,EPB41L2,EZH1,FCGR2B,GDPD5,GREM1,HSPB6,LRIG2,LTBP4,MAFB,MAPK1,MCOLN3,MPHOSPH8,MYADM,PLXNB2,PM20D2,PPEF2,RUNX1,TGFBI,TMEM106A,TNFAIP2,TTC21B,TTYH3,TXNDC5,UBE2J2,UVSSA,WDR7,ZFP36L1,ZFP36L2,ZMIZ1
miR-139-5p (miRNAs w/seed CUACAGU)		mature microrna	Inhibited	-5.896	0.00098	ABCA1,AKIRIN2,APBB1IP,BCL2,C5orf52,CEP85L,CHRDL1,CLIC4,CXCR4,DRAM1,ERN1,FNBP1,FOXO1,FYB1,JDP2,JUN,KLHL28,KMT5A,LRP12,LY9,MAT2A,MEF2A,NDRG2,PDE4A,PMP22,PPEF2,RFX7,RTN4,RUNX1,SCAPER,SMAD9,TFEC,TOP1,XG,ZEB1
H89		chemical - kinase inhibitor	Inhibited	-2.759	0.000994	ABCA1,BCL2,BCL2L1,CD14,CD55,CREBBP,EGR1,EGR2,FGF2,MITF,NFATC2,NR4A2,PPARD,RUNX1,SULT2A1
miR-6809-3p (miRNAs w/seed UUCUCUU)		mature microrna	Inhibited	-6.992	0.00101	ARHGAP6,ARL11,ASH1L,ATF3,ATXN7,CCDC102B,CD99,CHD7,CPAMD8,CREG1,DRAM1,DST,DTNB,EP400,EPB41L2,EVI2B,FAP,FBXO32,FER,GREM1,KLF12,KLHL28,KMT2A,KMT2C,LRRC66,MEF2A,MERTK,MLLT10,MPHOSPH8,NEXN,NOVA1,NR2F2,NSD3,PCDH9,PHACTR1,PIGN,PLCE1,PTGER4,RBM25,RHOA,RNASET2,TAOK1,TRPS1,WASHC2A/WASHC2C,ZFP36L1,ZFPM2,ZMAT1,ZNF217,ZNF514
CHUK		kinase	Activated	4.195	0.00101	AEBP1,ATF3,BCL2L1,CCR1,CTSB,CTSZ,CX3CL1,CXCL12,DCN,GRN,ICAM1,IL1A,MAT2A,MGP,PLD3,SFRP1,SGK1,TNFAIP2,TNFRSF1B,VEGFB
miR-6873-5p (miRNAs w/seed AGAGGGA)		mature microrna	Inhibited	-9.274	0.00102	ACP5,ANGPT4,ANP32B,ASAP1,ASB14,ATF6,C19orf54,C1orf21,C5AR1,CD200R1,CD276,CD44,CD84,CDHR1,CHRDL1,CLASP2,CNTLN,CPAMD8,CREB3L2,CXCL12,CYP27A1,EIF4EBP2,EYA3,FAM49A,FGF2,GATAD2B,GDI1,GDPD5,GTF3C4,HECTD2,HSPB6,INPP4A,KMT2A,KMT2D,L1CAM,LEF1,LENG8,LGALS3,LRIG2,MGAT5B,MYADM,NAV1,NCEH1,NFAT5,NFATC2,NFIX,NRP2,NXF1,PACS1,PATL1,PDE4A,PEAK1,PHACTR1,PLCB2,PLS3,POU6F1,PPARD,PRRC2B,PTK2B,RALGPS2,RASSF8,RNASE1,RNF…
miR-509-5p (and other miRNAs w/seed ACUGCAG)		mature microrna	Inhibited	-7.416	0.00104	ASB14,ATRNL1,ATXN7,BAG3,BAIAP2,BEND6,C19orf54,C20orf194,C5AR1,CALD1,CAPN7,CCNI,CHRDL1,CLCN6,CYTH4,DNM3,DST,EIF5B,ETV6,FBXO11,FGF2,GBE1,GPR52,HACD4,INO80D,IQCB1,KLHL5,MARCKS,MGP,NFAT5,NUP214,PDS5A,PLEKHM1,PRRC2B,PTPRZ1,RAPH1,RBM33,RCOR3,RSPH3,SCAMP1,SFRP1,SNX27,SOGA1,TAB2,TAOK1,TET1,TRIM52,TSC22D2,TTYH3,USP25,VIM,VMAC,VPS8,WWC3,ZFAND5
miR-4693-5p (miRNAs w/seed UACUGUG)		mature microrna	Inhibited	-7	0.00104	AHR,ALG13,ANKRD12,ATP6V0D2,B4GALT6,BICC1,BNC2,CAMSAP2,CAPN7,CCDC152,CD302,CEP170,CNTFR,EPB41L2,EVI2B,FTSJ1,GBE1,HECTD2,INPP4A,JMJD1C,KLHL28,LCP2,LIMCH1,LYZ,MARCH1,MYSM1,PHF20,PLCXD3,PLEKHH2,PRELP,PRKN,QKI,R3HDM2,RASSF8,RHOQ,RORA,SCAMP1,SESN1,SPIRE1,TLR6,WDR11,XPR1,ZBTB20,ZC3H12C,ZEB1,ZFP36L2,ZNF280D,ZNF398,ZRSR2
bicuculline		chemical - endogenous non-mammalian	Activated	2.156	0.00104	ATF3,CYR61,EGR1,EGR2,JUN,NR4A2,SNORD22,USP8
omeprazole		chemical drug			0.00104	A2M,AGT,BCL2L1,CELF2,CTGF,CXCL12,CXCR4,EGR1
butyric acid		chemical - endogenous mammalian		-0.181	0.00107	A2M,AFF1,ANXA1,BCL2,BCL2L1,C7,CAPN7,CCR1,CD44,CREBBP,CXCR4,EP300,FTH1,GADD45A,GDI1,GLI3,GRN,ICAM1,INPP5D,NFATC1,NFATC2,PLCB2,PPARG,PRDM1,PTAFR,RHOA,SGK1,STAT5B,TGFB1,TGFBI,TNFAIP2,UTRN,VEGFB,ZFP36L1
miR-4467 (miRNAs w/seed GGCGGCG)		mature microrna	Inhibited	-6.481	0.00107	AHNAK,ARHGAP17,ATN1,ATP6V0C,ATXN2L,BCL2L1,BICRA,BRD4,CACNA1A,CERS1,CLASP1,CXCL12,CYBRD1,CYP27A1,HUWE1,L1CAM,LENG8,LY9,MAFB,MEF2A,MTSS1L,MYO1E,MYO9B,NCOR2,PHACTR1,PI4KA,PPP1R13B,PRRC2B,PTPRS,PTPRZ1,RPAP2,RUNX1,SEPT6,SGK1,SLC23A2,STK36,TTYH3,VWA3B,ZFHX2,ZFP36L2,ZMIZ2,ZNF618
Immunoglobulin		complex		-0.052	0.00107	BCL2,BCL2L1,BCL3,C3AR1,CD44,CD68,CTSZ,EGR1,EGR2,FAP,FCER1G,ICAM1,IL1A,NFATC1,NLRP3,SIRPA,SLC11A1,SPHK1,TLR2,TLR7,TLR8,VCAN
BCL6		transcription regulator		-0.828	0.00107	A2M,BCL2,BCL2L1,BCL3,CD44,CTSK,EPB41L2,FGF2,FTH1,GADD45A,GIT2,IL1A,JMY,MGP,MITF,MRC1,NFATC1,PHF20,PRDM1,TGFB1
miR-21-5p (and other miRNAs w/seed AGCUUAU)		mature microrna	Inhibited	-5.983	0.00109	ADAM9,ADNP,ANXA1,ASPN,BCL2L1,C7,CD1A,CD84,CLEC12A,CLEC4A,CLHC1,CNTFR,CSTB,EIF4EBP2,FBXO11,FNIP2,GATAD2B,LRRC66,LUM,MARCKS,NFIA,PCBP2,PM20D2,RALGPS2,RASSF8,RIOK1,RTN4,SESN1,SGIP1,ST3GAL6,TGFBI,THRB,VIM,ZBTB47,ZFP36L2,ZSWIM6
WWOX		enzyme		-1.206	0.00111	BCL2,BCL2L1,ESR1,RUNX2,TIMP2
miR-493-5p (miRNAs w/seed UGUACAU)		mature microrna	Inhibited	-6.245	0.00111	ARID1B,BCL2,CCDC102B,CD200R1,DRAM1,EGR2,FCHO2,FOXJ3,FOXO1,HECTD2,HIVEP2,IL1A,KLHL28,LRP12,MAML3,MEF2A,MLLT10,MYCBP2,NCEH1,NDST3,PCGF2,PIAS1,PLA1A,PMP22,PRDM8,PUS10,RASSF8,RIOK1,RORA,SEC24B,SMAD9,STAM,SUPT20H,TAF3,TMEM237,TSC22D2,VAMP2,ZFAND5,ZMYND8
GnRH-A		chemical reagent		0.966	0.00113	ATF3,CD68,EGR1,EGR2,FER,GLA,JUN,RFX2,SNAPC3,ZFP36
TYROBP	1.734	transmembrane receptor			0.00113	CD84,FCGR2B,HLX,ICAM1,LHFPL2,NCKAP1L,TMEM106A,TNFRSF1B,TYROBP
miR-193a-3p (and other miRNAs w/seed ACUGGCC)		mature microrna	Inhibited	-7.874	0.00113	AAK1,ABI2,ADAMTS1,ADAMTSL3,AFF4,BCL2L1,BHLHE41,C16orf70,CBL,CEP95,CTTNBP2NL,DNAAF4,EHD3,ERN1,ESR1,FCHSD2,GDPD5,GREM1,HELZ,HSPB6,INO80D,JMY,KCNB1,KMT2E,LUC7L3,MAP4K5,MARF1,MMP14,MMP19,NAV3,NFASC,NOTCH2,NOVA1,PLCB2,PLXNC1,R3HDM1,RGL1,RUNX1T1,SCIMP,SELENON,SEPT6,SIGLEC15,SLC23A2,SMG6,SNX27,SPECC1L,SYNJ1,TANC2,TAOK1,TGFBR3,TMEM173,TMEM260,TNFRSF1B,TNS1,TPP1,UBN2,VAV3,ZC3H11A,ZDHHC18,ZFYVE26,ZNF398,ZN…
palmitic acid		chemical - endogenous mammalian	Activated	2.857	0.00116	ATF3,ATF6,BCL2,BCL2L1,CTGF,CTSB,CYBB,ERN1,FBXO32,FOXO1,ICAM1,NFE2L2,NR4A2,PPARD,PPARG,SCARB1,SPHK1,TLR2
GNA15		enzyme			0.00118	DAB2,ENPP1,FBLN5,FGF7,FHL1,GADD45A,LGALS3,MAT2A,NEXN,SYNE1,VCAN,ZFP36L1
5-O-mycolyl-beta-araf-(1->2)-5-O-mycolyl-alpha-araf-(1->1')-glycerol		chemical - endogenous non-mammalian	Activated	3.273	0.00118	ATF3,BCL3,CD44,EGR2,ICAM1,IL1A,ITGB8,LRP12,SLAMF7,SLC7A11,SPHK1
L-dopa		chemical - endogenous mammalian		0.482	0.00118	ABI2,BCL2,BCL2L1,BICC1,CTSB,CTSZ,CXCL12,CYTH4,EGR2,EIF4EBP2,FBLN1,FOXO1,FTL,GATAD2B,GNS,GOLIM4,GUCY1A1,HACD4,HSPB6,LTBP1,MAT2A,MITF,MMP14,MPP6,MUSK,MYO9B,NAV1,PPP1R13B,PPP2R2C,PTK2B,PTPRZ1,RILPL1,RPAP2,SAP130,SCRN1,SELENON,SLC29A3,SYNE1,TAB2,TAOK1,TTC17,YLPM1,ZEB1,ZEB2,ZFHX3,ZMYND8,ZNF280D
miR-499-3p (and other miRNAs w/seed ACAUCAC)		mature microrna	Inhibited	-6.083	0.00119	ARID1B,ASPH,BCL2,CLHC1,COL4A3BP,DRAM1,EGR2,EPS15,FAM214A,FCHO2,FGD1,FHL1,FOXJ3,FOXO1,GPR65,GREM1,JMJD1C,MAT2A,MFSD11,MPP6,NFE2L2,NXF1,PHLDB2,PKIB,PLS3,RASSF8,RFX2,RRAGD,RUNX2,SDCBP,TMCC1,TMSB10/TMSB4X,TRPS1,UBE2H,XG,ZFAND5,ZMYND8
HAND2		transcription regulator		0.239	0.0012	CLSTN2,FAP,GLI3,GREM1,ITGB1BP2,NFATC2,S100A4,TTN
miR-4479 (miRNAs w/seed GCGCGGC)		mature microrna	Inhibited	-4.899	0.0012	BGN,BTBD9,CERS1,CLASP1,CLCN6,GDPD5,GTF3C4,HELZ,ITSN1,LTBP4,LY9,MUC5B,NFIX,PLXDC2,PLXND1,PPP1R13B,PRRC2B,SLC11A1,TAF3,TMSB10/TMSB4X,UBE2J2,VSTM2L,WWC3,ZDHHC8
CD40LG		cytokine	Activated	3.504	0.00121	ADAM28,AHR,AKAP13,ATF3,BCL2,BCL2L1,CCR1,CD44,CELF2,CTGF,CXCR4,EGR1,FCGR2B,GADD45A,GPR183,ICAM1,IL1A,ITGA4,JUN,MARCKS,MMP14,NCOA3,PRDM1,PREPL,PTPN12,SLAMF1,SMG7,STK4,TNFAIP2,ZFP36L1,ZZZ3
TREM1		transmembrane receptor	Activated	4.255	0.00123	ASPH,ATF3,BCL2,CD14,CD1A,CXCR4,EGR1,EGR2,EIF2AK3,GLA,GREM1,LY9,MMP19,NPC1,NR4A2,OSGIN1,PPARG,SLAMF7,TLR2
STAT6		transcription regulator	Activated	2.317	0.00125	ACP5,BCL2,BCL2L1,BCL3,CR2,CTSB,DDHD1,EGR1,EGR2,FCER1G,FNIP2,GPM6B,HLX,IL1A,MMP14,NCOA3,NFATC1,NFATC2,PKIB,SPHK1,TCF7,TFEC,TMEM131,TMTC1,ZFP36
miR-8071 (and other miRNAs w/seed GGUGGAC)		mature microrna	Inhibited	-7.416	0.00126	ASAP1,BCL2L1,BEND6,BTBD9,C19orf54,CLCN6,EYA3,FHL1,FNBP1,HIVEP3,HUWE1,INF2,KCNB1,KLF12,LIMK1,LTBP2,LTBP4,LY9,MLXIP,MOSPD2,MUC5B,NAV3,NFASC,PATL1,PID1,PLBD2,PLCXD3,PLXDC1,PLXNB2,PMP22,PRELP,PUS10,RGMB,SAP130,SERPING1,SETD5,SMG7,SNX29,SOGA1,SYNJ1,TERF2,TLR7,TNS1,TPP1,TTN,TYK2,UBAP2,VTI1A,XG,ZC3H3,ZEB2,ZFP36L1,ZMIZ1,ZNF503,ZNF618
FEV		transcription regulator			0.0013	CXCR4,HTRA1,ICAM1,NFIA,NFIX,NR2F2,PCDH9,SDCBP,SLIT2,TRPV2,VIM
ERBB2		kinase		1.622	0.00133	AHNAK,BCL2,BCL2L1,BCL3,CADM1,CBFA2T3,CCDC80,CHD1L,CHD6,CHD7,CTGF,CTSB,CXCL12,EGR1,ELL2,EPS15,ESR1,ETV6,FGF7,FOXO1,GBE1,HP,HTRA1,IL1A,JUN,LAMP1,LGALS3,LTBP2,LTBP3,LUM,MACF1,MAP4,MITF,MLXIP,MMP14,MRC1,POLK,PPARG,QKI,RASA3,S100A4,SCARB1,SFRP1,SIRPA,ST3GAL6,TGFBI,TOP1,VCAN,VIM,ZEB1,ZFP36L2
miR-6881-3p (miRNAs w/seed UCCUCUU)		mature microrna	Inhibited	-7.616	0.00133	ADAM28,ALPK1,ANTXR2,ARL11,ASH1L,BEND6,C3AR1,CD84,CLEC7A,CREG1,CXorf21,DOCK8,DST,EHD3,EIF4EBP2,FAM49A,GOLIM4,ICAM1,JDP2,JMJD1C,KAT6A,KCNB1,KMT5A,LYST,MARCH1,MARCKS,MCOLN3,MITF,MYCBP2,NPL,PID1,PLCXD3,PRRC2C,RCOR3,RHOQ,RRAGD,RREB1,SCN8A,SETBP1,SLC39A10,SLC8A1,SLIT3,SMG7,SNX27,SPIC,STK4,TET2,TMEM237,TOP1,UBE2H,UBN2,USP8,VEGFB,VPS37A,WAC,ZC3H11A,ZFP91,ZNF514
propofol		chemical drug		-0.391	0.00136	ANXA1,BCL2,BCL2L1,CD14,CYBB,EGR1,ZFP36
U18666A		chemical reagent		1.964	0.00136	ABCA1,CTSK,MMP14,NPC1
PPP3CB		phosphatase		0.489	0.00136	CYBB,FBXO32,GADD45A,RUNX1
glycerol		chemical - endogenous mammalian		-1.067	0.00136	ABCA1,AGT,PPARG,SCARB1
PRAME		other			0.00136	BCL2,BCL2L1,EIF2AK3,S100A4
9,10-dimethyl-1,2-benzanthracene		chemical toxicant	Activated	2.434	0.00137	AHR,BCL2L1,CCDC80,FGF7,GADD45A,JUN,MRC1,RUNX1
nitroprusside		chemical drug		1.149	0.00137	BCL2,BCL2L1,EGR1,FOXO1,RHOA,SLC12A4,TLR2,ZFP91
L-arginine		chemical - endogenous mammalian		1.213	0.00139	AGTR1,BCL2,BGN,IL1A,TGFB1,UTRN
miR-29b-3p (and other miRNAs w/seed AGCACCA)		mature microrna	Inhibited	-8.419	0.0014	ADAMTS2,AHR,AKAP13,ARRDC3,BICD1,C19orf54,CA3,CACNA1A,CAPN7,CCDC138,CCDC146,CD276,CEACAM1,CELF2,CHIC2,CLHC1,CLK2,CPM,CREG1,CX3CL1,CYBRD1,DNM3,FER,GAB1,GNS,GPCPD1,GTF3C4,HELZ,HOOK3,KLHL28,LAMA2,MAFB,MARCH1,MED12L,MEGF6,MTSS1L,NAV1,NAV3,NFIA,NFIX,NOTCH2,PHC1,PMP22,POU2F1,PPP1R13B,PRRC2C,QKI,RERE,REV3L,RFX7,RORA,RUNX1T1,SESN1,SGK1,SLC26A11,SLC29A3,SLC36A1,TCAF1,TET1,TET2,TFEC,THBS2,UBE2H,VSIG4,WASF2,…
miR-194-5p (miRNAs w/seed GUAACAG)		mature microrna	Inhibited	-6.083	0.00142	ACP5,ACVR1,ADCY7,APOD,ARHGAP21,CHD6,DOCK8,FCGR2B,FNBP1,FTSJ1,GIT2,HECTD2,HOOK3,IL1A,INPP4A,KMT5A,MAMDC2,MAPK1,MDFIC,MITF,NR2F2,NTNG1,PM20D2,PTPN12,PTPRZ1,REV3L,RICTOR,SCAMP1,SCRN1,SDCBP,SLAMF1,SLC40A1,SLC9A9,TMEM260,TRIM52,XPR1,ZMAT1
7-ketocholesterol		chemical - endogenous mammalian		1.342	0.00142	CYBB,EGR1,ICAM1,ITGAL,SCARB1
DDX5		enzyme		-0.392	0.00142	HTRA1,JUN,NFAT5,S100A4,TGFB1
C1QA		peptidase			0.00142	C3AR1,C5AR1,CD163,EGR1,MERTK
miR-1468-3p (miRNAs w/seed GCAAAAU)		mature microrna	Inhibited	-6.782	0.00142	AAK1,AGTR1,APPL1,B4GALT6,CAPN7,CD1A,CD200R1,CLHC1,CLIC4,CNOT4,CNTFR,CPEB4,FOXJ3,GPM6B,HELZ,IL1A,IPCEF1,ITSN1,KMT2E,LAMP1,MAFB,MAMDC2,PDCD6IP,PHF10,PHLDB2,PKIB,PLS3,PLXDC2,PM20D2,POU2F1,PREPL,QKI,RBMS1,RCOR3,RFX7,SCAPER,SGMS1,SLC31A2,TAOK1,TBC1D12,THAP2,TRPS1,UHRF2,USF3,ZC3H11A,ZNF217
miR-4444 (miRNAs w/seed UCGAGUU)		mature microrna	Inhibited	-4.472	0.00143	AGTR1,ARRDC3,B4GALT6,BCLAF3,CREBBP,CYBRD1,EXOC6B,GREM1,LUC7L3,MTSS1,PAPD7,PRELP,QKI,RBM33,SEPT6,SETBP1,SLC9A9,STK4,ZC2HC1A,ZFP36L2
miR-133a-5p (and other miRNAs w/seed CUGGUAA)		mature microrna	Inhibited	-6.708	0.00143	ADCY7,AKR1C3,ARHGAP21,ARL11,BEND6,BHLHE41,CA3,CCNI,CHD9,CSTB,DNM3,DOCK4,DRAM1,EPB41L2,FBXL5,FER,GREM1,ICAM1,IPCEF1,KLF12,MARCKS,MDFIC,MRC1,NFIA,NOVA1,NRP2,PHC1,PNN,POU2F1,QKI,RHBDF2,RHOA,SCRN1,SPIRE1,STK4,TMEM260,UBQLN2,VEZF1,VIM,VSIG4,ZBTB21,ZC3H12C,ZEB1,ZEB2,ZFPM2
MEF2D		transcription regulator	Activated	2.094	0.00143	CTGF,EGR2,JUN,MEF2A,MT-ND6,TGFB1,VIM,ZEB1,ZFP36
SMARCA4		transcription regulator	Activated	4.65	0.00144	A2M,ABCA1,AGT,AHNAK,AHR,ANTXR2,CCR1,CD44,CPM,CTGF,CTSB,CTSH,CXCR4,EGR1,FCHSD2,GADD45A,GPR183,GYS1,ICAM1,ITPR1,JUN,LGALS3,LUM,MAPK1,MARCH1,MGP,MT-ND2,NR2F2,NRP2,NTNG1,PPARG,SLC11A1,SLC23A2,SLC40A1,SLC43A3,SMARCA2,SPHK1,TIMP2,TLR2,TM4SF19,UBE2H,VIM,ZNF503
AGT	3.441	growth factor	Activated	4.231	0.00144	AGT,AGTR1,ANXA1,ARID1B,ATF3,BCL2,BGN,CD44,CTGF,CYBB,DAB2,EGR1,FGF2,FGF7,ICAM1,JUN,L1CAM,MSR1,NOVA1,NR4A2,PPARG,RHOA,SCARB1,SGK1,SLC8A1,SRGAP3,TGFB1,TNFRSF1B,TTN,UGCG,ZCCHC11,ZEB1,ZEB2,ZFP36
miR-574-3p (miRNAs w/seed ACGCUCA)		mature microrna	Inhibited	-4.583	0.00145	ADAM28,ASPN,ATF6,ELL2,EP300,FBXL5,FGF7,FHL1,HIP1,KLF12,MTSS1L,PLCXD3,PLS3,PMP22,SIGLEC15,SLAMF7,SPIRE1,TAF3,TMCC1,ZDHHC18,ZEB1
E. coli B4 lipopolysaccharide		chemical toxicant	Activated	3.18	0.00146	ADCY7,ANXA1,BCL2,BCL2L1,CHIC2,CYP27A1,CYTH4,ESR1,EVI2B,FCER1G,GLIPR1,GPNMB,ICAM1,IL1A,INPP5D,LCP2,MDFIC,MRC1,RAB7B,RHBDF2,SCARB1,TLR2,TNFRSF1B,TRAM2
miR-5188 (miRNAs w/seed AUCGGAC)		mature microrna	Inhibited	-3.742	0.00146	CRTC3,CYBRD1,DOCK8,FOXO1,IL1A,NCOA2,NIN,PARP8,TIMMDC1,TNFAIP2,TOP1,WASF2,WDR11,ZNF326
miR-1253 (miRNAs w/seed GAGAAGA)		mature microrna	Inhibited	-7.55	0.0015	ACO1,ACSL6,AIDA,ATF7,C19orf54,C1orf21,CD276,CEACAM1,CRTC3,CTSK,CXCL12,CYBRD1,CYTH4,EIF4EBP2,EXOC6B,FCER1G,FCGR2B,FGF7,FYB1,GREM1,HECTD2,INO80D,LHFPL2,LRIG2,MFSD11,NCOA6,NFIA,NIN,PCDHGA2,PHACTR4,PLCXD3,PPEF2,PRELP,QKI,RALGAPA2,RBM11,RBM33,RBMS2,RPGRIP1L,RRAGD,RSPH3,SCPEP1,SH3BP5,SLAMF1,SLC31A2,SLC36A1,TAB2,TAF3,TFEC,TGFBR3,TPP1,UBN2,UBQLN2,WASF2,ZBTB25,ZFYVE16,ZFYVE26
miR-503-5p (miRNAs w/seed AGCAGCG)		mature microrna	Inhibited	-7.332	0.0015	ADAMTS1,ASAP1,ATF6,ATXN2,BCL2,BICD1,BTBD9,C1orf21,CBFA2T3,CCDC80,CLCN4,CLCN6,DMTF1,ELL2,FGF2,FGF7,FNDC4,GPR63,HELZ,HLX,LY9,MAMDC2,MARCH1,MSR1,NCKAP1L,PAPPA,PMP22,POU2F1,PTPN12,RHOG,RHOJ,RICTOR,RREB1,RTN4,SCN8A,SCRN1,SESN1,SETD1B,SGK1,SLC26A11,SLC36A1,SLC46A3,SLIT2,SMARCA1,SPRED1,TCF7,TLK1,TMCC1,TSC22D2,UBE4B,UBN2,USP25,ZC3H11A,ZNF217
MALSU1		other			0.00152	MT-ND1,MT-ND4,MT-ND6
SERCA		group			0.00152	EGR1,JUN,ZFP36
PADI4		enzyme			0.00152	BCL2L1,GADD45A,OSGIN1
LDL-cholesterol		complex			0.00152	CXCR4,ICAM1,ULK1
CIMO		chemical reagent			0.00152	BCL2,BCL2L1,ICAM1
alpha-hydroxyglutarate		chemical - endogenous mammalian			0.00152	VIM,ZEB1,ZEB2
miR-4740-5p (miRNAs w/seed GGACUGA)		mature microrna	Inhibited	-7.681	0.00152	AIDA,ATXN2,C20orf194,C2CD3,CD44,CLCN6,CNTFR,CPM,CYBRD1,DST,ELMO1,ENPP1,EXO5,FBXO11,FER,FOXO1,GPR65,GREM1,GYS1,JDP2,LIMD1,MAP4,MAP7D3,MAPK1,MED13L,MSR1,NAV3,NFATC2,NFIX,PAPPA,PCDHGA2,PCDHGA5,PCDHGA7,PCDHGB1,PCDHGC5,PHC1,PLXDC2,PM20D2,PMP22,POLN,PRDM2,PTGER4,QKI,RBM33,RBMS3,RPAP2,SFRP1,SMARCA1,SOGA1,STK4,SYNJ1,TANC2,TCF7,TPP1,ZEB2,ZFAND5,ZFC3H1,ZFPM2,ZYX
miR-1202 (and other miRNAs w/seed UGCCAGC)		mature microrna	Inhibited	-7.141	0.00153	AGTR1,ARHGAP21,ASXL2,ATP6V0D2,C5orf52,CCDC152,CCR1,CD302,CD99,CLHC1,CPEB4,CTSZ,CXCL12,DRAM1,ELMO1,EPB41L2,FNBP1,FTSJ1,GDPD5,LAMP1,LTBP4,MAT2B,MGP,MYO5A,NFE2L2,NTNG1,PLA2G15,PPP2R3A,RALGAPA2,RGL1,SEC24B,SEPT6,SESN1,SGCA,SLC8A1,SNX29,TMEM237,TMSB10/TMSB4X,TPP1,TRPV2,TSPAN11,UBE2H,VAV3,VMAC,VSTM2L,VTI1A,WDR91,ZBTB47,ZDHHC18,ZFP36L1,ZNF280D
PTEN		phosphatase		-0.254	0.00153	AKR1C3,ANXA1,ASPH,ATF3,BCL2,BCL3,CA3,CTSB,CTSZ,CXCR4,CYP27A1,EGR2,EP400,ESR1,EZH1,FOXO1,FTH1,GYS1,LGALS3,MAT2A,MMP14,MRC1,MT-ATP6,MT-ND1,NFATC1,NR4A2,PCBP2,PPARG,RBBP6,RBMS2,RUNX1,STAT5B,TGFB1,VAV3,VEGFB
SMAD3		transcription regulator	Activated	3.03	0.00153	ABI2,ARID3A,ASPN,BCL2,BGN,CTGF,DOCK4,EGR1,ESR1,HP,INPP5D,JUN,LUM,PPARD,RUNX2,SPHK1,TGFB1,VIM,ZEB2,ZFP36,ZYX
LMNB1		other			0.00157	AEBP1,CXCL12,MGP,PAPPA,SLIT3,TGFBI,THBS2,ZFR
miR-1-5p (and other miRNAs w/seed CAUACUU)		mature microrna	Inhibited	-5.745	0.00157	AAK1,AGTR1,AHR,ASPN,BICD1,C7,CBLB,CHIC2,CR2,DNM3,DOCK4,FAM13C,GPCPD1,GPM6B,GPR52,HECTD2,HNRNPD,LRRC8B,MARCH1,MAT2B,ODF2L,RSPH3,RUNX1T1,SCAMP1,SHTN1,SOGA1,TACC1,TSC22D2,UBN2,UGCG,WDR11,ZFP36L2,ZFPM2
miR-621 (miRNAs w/seed GCUAGCA)		mature microrna	Inhibited	-5.292	0.00159	APOD,ARHGAP17,ATXN2,CBLB,CLHC1,CREB3L2,EPS15,FAM13C,FAM49A,FBXO11,GNB4,HECTD2,HELZ,LEF1,LHFPL2,MAPK1,NABP1,NXF1,POU2F1,POU6F1,PREPL,RBM11,RORA,RRAGD,RSPRY1,SLAMF6,TLR8,UBQLN2
miR-31-5p (and other miRNAs w/seed GGCAAGA)		mature microrna	Inhibited	-8.307	0.00159	ACVR1,ADAMTS1,AFF4,AGT,ARID1A,BICRA,C2CD3,CD1A,CD302,CEACAM1,CLASP2,CLHC1,CREG1,CXCL12,EHBP1,EIF4EBP2,FBLN1,FBLN5,FGF7,FNDC4,GPR183,HTRA1,INO80D,ITGB8,KIF13B,LCP2,MAN1C1,MAP4K5,MYADM,MYO5A,NEXN,NXF1,PLCE1,PLCXD3,POLK,POU2F1,PPP1R13B,PRELP,PREPL,PRRC2B,QKI,RASSF8,RBMS1,RILPL1,RNF111,RNF38,RSPRY1,RTN4,SGMS1,SNX27,TACC1,TCF7,TENM4,TERB1,TIMP2,TM4SF19,TNS1,TRAM2,TRIM52,TRPV2,VAMP2,VAV3,VSIG4,VTI1A,WN…
TNFSF13B		cytokine		1.167	0.00161	BCL2,BCL2L1,CR2,FCGR2B,FOXO1,GPR183,ICAM1,JUN,PRDM1
RARA		ligand-dependent nuclear receptor	Inhibited	-2.047	0.00161	ABCA1,CD14,CD1A,CD44,CD84,CNOT4,EGR1,EGR2,ELL2,FOLR2,HNRNPD,IL1A,ITGA4,JUN,MAFB,MAPK1,MGP,NCOA3,PRDM8,RARRES1,RNF38,RUNX1,SESN1,SETD5,SLC7A11,TGFB1
miR-6762-3p (miRNAs w/seed GGCUGCU)		mature microrna	Inhibited	-8.718	0.00162	AAK1,ADCY7,AFF4,AGT,ARHGAP17,ARID1A,ATXN2,BCAS3,BCL2L1,BEND6,BICD1,BTBD9,C10orf128,C10orf76,C19orf54,C20orf194,CCDC6,CD84,CLCN6,CRTC3,CYTH4,DIP2C,DRAM1,DST,EIF4EBP2,ELMO1,EP400,EPB41L2,FNIP2,GADD45A,HELZ,INF2,ITSN1,KCNB1,KMT2D,L1CAM,LHFPL2,LTBP2,MMP14,NCOA6,NFASC,NFATC2,NFIX,NOVA1,NUP214,P2RY8,PLA2G15,PPFIA4,PRELP,PRRC2B,RFX2,RGS20,RSPRY1,RUNX2,SCN8A,SETBP1,SETD1A,SFRP1,SLC23A2,SLC36A1,SLC9A9,SLI…
eplerenone		chemical drug		-1.664	0.00167	CD68,CTGF,CYBB,ICAM1,PPARG,TGFB1
poly rI:rC-RNA		biologic drug	Activated	4.087	0.00167	ABCA1,ANXA1,ATF3,BCL2,CD14,CD44,CEACAM1,CLEC7A,CX3CL1,CXCR4,EGR1,FCGR2B,FGF2,ICAM1,IL1A,JUN,LIMK1,LYZ,MSR1,NLRP3,NR4A2,PTPN23,SCARB1,SERPING1,SLAMF1,SLC40A1,STAM,TGFB1,TLR2,TLR6,TNFAIP2,USP25,VIM,ZFP36
CD40		transmembrane receptor		1.103	0.00168	AGTR1,BCL2,BCL2L1,CD44,CR2,CX3CL1,CXCL12,ERN1,FCGR2B,ICAM1,IL1A,ITGAL,JUN,LGALS3,MMP14,NFATC1,PRDM1,SLAMF1,SLAMF7,TLR2
miR-124-5p (miRNAs w/seed GUGUUCA)		mature microrna	Inhibited	-7.273	0.0017	ACO1,ATRNL1,ATXN2,ATXN7,C7,CA3,CD1A,CELF2,CLASP1,CLCN4,COL4A3BP,DST,EP300,EPB41L2,GREM1,GTF3C4,INPP4B,JUN,KLF12,LCP2,LRRC66,LUM,MARF1,MEF2A,MOSPD2,NABP1,NDST3,NXF1,ODF2L,PIAS2,PTAFR,RAB7A,RBM11,REV3L,RHOQ,SCRN1,SEC24B,SGMS1,SH3BP5,SLAMF1,TAOK1,TCAF1,TET2,TMEM106A,TMEM131,UHRF2,USP25,VSIG4,WASHC2A/WASHC2C,WASHC5,ZMAT1,ZNF12,ZNF398
methylselenic acid		chemical reagent		-1.953	0.00171	ABCA5,ADAMTS1,APOD,ATF3,BCL2L1,CADM1,CD44,CREB3L2,ESR1,GADD45A,GUCY1A1,HNRNPH3,INPP4B,JUN,MAP2K5,MAPK1,RHOQ,SGK1,SH3BP5,TGFBR3,TLR2,ZNF217
CCL5		cytokine	Activated	2.137	0.00171	AHR,C5AR1,CCR1,CD163,CD44,MAPK1,MMP19,NCOR2,SGK1,ZFP36
CCL2		cytokine		0.632	0.00171	ABCA1,FOLR2,ICAM1,IL1A,ITGAL,LAMP1,SCARB1,SLC11A1,SLC40A1,TGFB1
CBFB		transcription regulator		-0.378	0.00171	HTRA1,ICAM1,ITGAL,LGMN,LIMD1,PTGER4,RUNX1,RUNX2,TGFBR3,TLR7
miR-3140-3p (miRNAs w/seed GCUUUUG)		mature microrna	Inhibited	-6.557	0.00173	ALG13,ASH1L,ATXN7,BCL2,CCDC152,CEACAM1,CFAP126,CLIC4,CMTM3,CYBRD1,DST,EIF4EBP2,FBXL2,FBXO30,FBXO32,JMJD1C,KCNB1,LEF1,MARCH1,NDST3,NFE2L2,NOVA1,POU2F1,PPP2R3A,RBM11,RBMS1,RICTOR,RNASET2,RPGRIP1L,RTN4,RUNX1T1,SLC16A12,SLC46A3,SMARCA2,TFEC,USF3,VPS37A,VTI1A,WDR26,ZEB2,ZFP36,ZMYND8,ZNF398
miR-1250-3p (miRNAs w/seed CAUUUUC)		mature microrna	Inhibited	-5.831	0.00173	ANKRD12,ARRDC3,BAG3,CBL,CD99,CHD6,DST,ETV6,FAM214A,FER,GADD45A,GOLIM4,GPM6B,HNRNPH3,ICE2,ITGA4,KAT6A,LIPA,MED12L,NDST3,NIN,ODF2L,PDS5A,PLCXD3,RALGPS2,RPAP2,SCAF4,SEC24B,SEMA5A,SHTN1,TET1,THAP2,ZBED6,ZMAT1
TAL1		transcription regulator		-0.132	0.00177	BCL2,C3AR1,CD1A,CDH23,GUCY1A1,HIVEP3,IFNAR1,JUN,LYST,MARCKS,MYO1E,PTGER4,PTK2B,RUNX1,SLAMF1,TCF7,TTC3,UBE2H,ZBTB21,ZNF827
miR-486-5p (and other miRNAs w/seed CCUGUAC)		mature microrna	Inhibited	-5.603	0.00178	ANKRD12,BEND6,BICC1,CELF2,CEP85L,CTSK,DST,EPHA3,FCGR2B,FCHO2,FGF7,FOXO1,GLIPR1,MAML3,MARCH1,NCOA6,PIK3AP1,PLA1A,PPP1R13B,PRELP,PRRC2C,RCOR3,RUNX2,SFRP1,SLC9A9,SMG6,STK4,TSC22D2,UVSSA,VTI1A,WDFY3,WDR11
KLF3		transcription regulator	Inhibited	-2.916	0.00179	AHNAK,BCL2,BCL3,CD55,DTNB,ELMO1,FAM49A,GIT2,KLF12,MYADM,MYO5A,NOD1,OGFRL1,RAB7A,RYR1,SCIMP,SEPT6,SGK1,TYROBP,UGCG,UHRF2,VEGFB,VIM,WDR11,WSB1,ZC2HC1A,ZEB2
CYP2J2		enzyme		1.069	0.0018	BCL2,BCL2L1,CD44,ICAM1,PPARG
miR-6841-5p (miRNAs w/seed AGGGUAC)		mature microrna	Inhibited	-6.245	0.00184	ABCA1,ACSL6,AIDA,ARL11,C5AR1,CCNI,CD84,CEP85L,EIF4EBP2,EPG5,EXOC2,FAM13C,FNDC4,GIT2,GPR52,HECTD2,HERC3,INPP4A,KIF7,KLHL5,LIMD1,MAPK1,MPP6,ODF2L,PEAK1,PID1,PRRC2B,RCOR3,RREB1,SCAPER,SFRP1,SLAMF1,SLIT2,TGFBR3,TOP1,TRPV2,VAMP2,ZFAND5,ZSWIM6
dalfampridine		chemical drug	Activated	2.646	0.00184	ATF3,CYR61,EGR1,EGR2,JUN,NR4A2,SNORD22
ILK		kinase	Activated	2.414	0.00184	BCL2,CD44,LEF1,MAPK1,RICTOR,TGFB1,ZEB1
D-galactosamine		chemical - endogenous mammalian		1.71	0.00184	BCL2,CD14,CTSB,ICAM1,JUN,NFE2L2,SDC3
miR-6980-5p (and other miRNAs w/seed UGGGGGG)		mature microrna	Inhibited	-10.812	0.00188	ALG13,ANGPT4,APOD,ARHGAP17,ASB14,ATN1,ATP6V0A1,ATXN2L,BCL2,BCL2L1,BCL3,BGN,BHLHE41,BRD4,C19orf54,C5AR1,CD276,CDHR1,CNTFR,CPAMD8,CREB3L2,CYBRD1,DMTF1,DNM3,EIF2AK3,ELL2,EP300,EZH1,FBRSL1,FBXL20,FCER1G,FOXJ3,GATAD2B,GDI1,GTF3C4,HIVEP3,HSPB6,ICAM1,INPP5D,ITGAL,KCNB1,KIF13B,KMT2D,KMT5A,LIMK1,MAP4,MEF2A,MGAT5B,MMP19,MRC1,MTUS2,MYADM,MYO9B,NCOA3,NDRG2,NECAB3,NFATC2,NFIX,NR4A2,NTNG1,PACS1,PCDHGA2,PCDHGA5…
INHBA		growth factor		0.546	0.00189	ACVR1,AKR1C3,BCL2,BCL2L1,CHD7,CLASP2,CTGF,CXCR4,ESR1,FOLR2,MAFB,MGP,NAV3,NR4A2,PCDH9,POGZ,PRDM1,VAV3
cerivastatin		chemical drug		-1.584	0.0019	CTGF,ETV6,FGF2,ICAM1,ITGAL,JUN,PPARG,TGFB1,TGFBR3,TMSB10/TMSB4X
CHRM1		g-protein coupled receptor		1.969	0.0019	CYR61,EGR1,EGR2,JUN
cyclomaltodextrin		chemical drug		1.941	0.0019	CTSK,MITF,MMP14,SCARB1
harmine		chemical - endogenous non-mammalian		0	0.0019	BCL2,BCL2L1,NFATC1,RUNX2
SGPL1		enzyme		-1.98	0.0019	ABCA1,BCL2,BCL2L1,PPARG
miR-142-3p (and other miRNAs w/seed GUAGUGU)		mature microrna	Inhibited	-6.325	0.0019	AFF2,AFF4,ASH1L,ATF7IP,ATP6V0D2,BCL2L1,BNC2,C20orf194,CA3,CCDC6,CD84,CELF2,CLIC4,DMTF1,EGR2,GAB1,GPCPD1,ITGB8,KLHDC1,LYZ,MARCH1,MARCKS,NSD3,PAPD7,PTPN23,RASSF8,RBMS1,RICTOR,SCAMP1,SGK1,SGMS1,SPRED1,STAM,TAB2,TAOK1,UTRN,ZBTB20,ZMYND8,ZNF217,ZZZ3
miR-4525 (and other miRNAs w/seed GGGGGAU)		mature microrna	Inhibited	-9.798	0.00191	ATF3,ATN1,ATXN2L,BCL2L1,BCL3,BHLHE41,BRD4,C19orf54,CBFA2T2,CD1A,CD44,CLSTN2,CNTFR,CTSB,DENND4B,DTNB,EHBP1,EIF2AK3,ENPP1,EPG5,ESR1,EXOC6B,GATAD2B,GDI1,GDPD5,GYS1,HSPB6,ITSN1,KLHL28,KMT2D,LCP2,LRP12,LRRC8B,MGP,MRC1,MTSS1L,MYADM,MYCBP2,NCEH1,NDRG2,NFASC,NFIX,PACS1,PCDHGA2,PCDHGA5,PCDHGA7,PCDHGB1,PCDHGC5,PDE4A,PLXNC1,PPP2R2C,PRELP,PRR12,RHOJ,RNF216,RPRD2,RREB1,RSPRY1,SELENON,SEPT6,SETD1B,SFRP1,SLAMF1…
BRCA1		transcription regulator		0.898	0.00191	BCL2,BCL2L1,CTSD,EGR1,EP300,ESR1,FOXO1,GADD45A,HNRNPD,IFNAR1,NFE2L2,PCBP2,POU2F1,STAT5B,TNFAIP2,VCAN,VIM
FBXO3		enzyme			0.00192	FBXL2,NLRP3
BATF2		other			0.00192	CYR61,JUN
SYCP3		other			0.00192	BCL2,BCL2L1
Hnrpfl		other			0.00192	AGT,ELL2
LRP1B		transmembrane receptor			0.00192	ABCA1,NCEH1
ADAMTS5		peptidase			0.00192	BGN,VCAN
NEU2		enzyme			0.00192	BCL2,BCL2L1
Gm4836 (includes others)		other			0.00192	BCL2,BCL2L1
3830403N18Rik/Xlr		other			0.00192	BCL2,BCL2L1
E. coli 011:B4 lipopolysaccharide		chemical - endogenous non-mammalian			0.00192	BCL2L1,ITSN1
terpenoid		chemical - endogenous mammalian			0.00192	LRP1,NFE2L2
MGEA5	1.458	enzyme		0.18	0.00192	BCL2,BCL2L1,C3AR1,CCR1,CD14,CD302,CD44,CD55,CD68,CEACAM1,CREB3L2,CYP4V2,DAB2,DST,EGR2,FBLN1,GADD45A,GLI3,HIVEP2,JDP2,JUN,MMP14,NOTCH2,PDCD6IP,PIAS1,PLCE1,RASA3,TGFB1,TGFBI,TGFBR3,TIMP2,VIM
SRF		transcription regulator	Activated	2.645	0.00194	A2M,BCL2,BCL2L1,BICC1,CALD1,CPM,CTGF,CXCR4,EGR1,EGR2,EPG5,EYA3,FHL1,GLIPR1,JUN,LRP1,MCF2L,MYO1E,NFATC2,NR4A2,ODF2L,PLA2R1,RBBP6,SLC8A1,TCF7,TTN,ZYX
CD28		transmembrane receptor		-0.156	0.00196	AHR,ANXA1,BCL2,BCL2L1,CBL,CBLB,CXCR4,EGR2,FCER1G,FYB1,GOLGB1,GYS1,HIVEP3,HUWE1,ITGA4,ITGAL,JUN,LTBP1,MSR1,NFATC1,NFATC2,PDE4A,PLA2R1,PRDM1,PTGER4,RORA,TCF7,TNFRSF1B
LMNA		other			0.00199	ASPN,BCL2,BCLAF3,COL12A1,ERN1,FAM13C,JUN,MLLT10,MMP14,NPC1,PDCD6IP,PLXDC2,POGZ,RBMS1,RICTOR,SLC36A1,SMARCA2,SMG7,TIMP2,TOP1,ZFP36
PRKG1		kinase		-1	0.00199	BCL2,CTGF,GUCY1A1,PPARG,RHOA,TGFB1
ID1		transcription regulator		1.883	0.00201	BCL2L1,CEACAM1,CTGF,EGR1,ICAM1,MMP14,PCGF2,RUNX2,VIM
Calcineurin protein(s)		complex		1.333	0.00201	BCL2,CBLB,EGR1,EGR2,ITPR1,NFATC2,NR4A2,RYR1,SLC8A1
miR-135a-5p (and other miRNAs w/seed AUGGCUU)		mature microrna	Inhibited	-7.578	0.00205	ADAM28,ALPK1,ARHGAP6,ASPH,BEND6,CCNK,CD68,CEP85L,CLEC7A,CMTM3,CREG1,CTTNBP2,CXCL12,CYBRD1,CYP4V2,DIP2C,DNM3,EPB41,FCHO2,FGF7,FOXO1,GBE1,JDP2,KCNB1,KLHL28,LCP2,MEF2A,NBEA,NCOA2,NFATC2,NTNG1,PCDH9,PHLDB2,PPARG,PRELP,PREPL,RASSF8,RGL1,RORA,RUNX2,SDCBP,SGMS1,SLC29A3,SLC31A2,SLC8A1,SLC9A9,SYNGAP1,TAF4,THBS2,THRB,TMEM237,TRPS1,UBE2H,UBR4,WAC,WASF2,ZFAND5,ZNF236
miR-3135a (miRNAs w/seed GCCUAGG)		mature microrna	Inhibited	-6.708	0.00205	ACSL6,ATF3,ATP6V0D2,ATRN,C2CD3,DRAM1,FGF2,FYB1,HSPB6,INPP4A,IPCEF1,KLF12,LTBP4,MACF1,MAT2B,NFAT5,NSRP1,ODF2L,P2RY8,PEAK1,PLXDC1,PRRC2B,QKI,RALGPS2,RASSF8,RHOG,RSPH3,RUNX1T1,SEC63,SELENON,SIRPA,SLAMF1,SLAMF7,SLC11A1,SNAPC3,SNRNP48,SNX27,SPECC1L,TMTC1,TNFAIP2,TRAM2,TRPS1,TSPAN11,ZFP36L2,ZNF618
miR-3180-3p (and other miRNAs w/seed GGGGCGG)		mature microrna	Inhibited	-8.426	0.00205	ADCY7,ARHGAP17,ASAP1,ATN1,ATP6V0A1,ATP6V0C,BICRA,BTBD9,C1orf21,CBFA2T3,CCSER2,CDH23,CDHR1,CERS1,CLCN6,CLHC1,CNTFR,EP400,ETV6,GDPD5,GLI3,HIVEP3,HLX,IER5L,IPCEF1,ISL2,KLHL17,KMT2D,KMT5A,L1CAM,LGMN,MAFB,MAN1C1,MAP4,MCF2L,MGP,MTSS1L,MYO9B,NCOR2,NFIA,NFIX,PDE4A,PHACTR1,PHACTR4,PLEKHM1,PLXNB2,POLN,POU6F1,PRDM8,PRR12,PTK2B,PTPRS,RHOJ,SCN8A,SELENON,SETD1B,SIRPA,SLC11A1,SMG7,SORBS3,SPECC1L,STAM,SYNGAP1,TG…
miR-153-3p (miRNAs w/seed UGCAUAG)		mature microrna	Inhibited	-7.117	0.00206	ARID1A,BCL2,C6orf62,CLASP2,CMTM3,EHD3,FGF7,FOXO1,GAB1,GATM,GBE1,GPCPD1,HECTD2,IFNAR1,ITGB8,ITPR1,KCNB1,KLHL5,KMT2A,LAMP1,LRP12,MEF2A,MITF,NCOA2,NFATC2,NFE2L2,NFIA,NOVA1,NXF1,PIAS2,RAB7A,RICTOR,RTN4,RYR3,SLC31A2,SPRED1,TAOK1,TMSB10/TMSB4X,TNRC6A,TNRC6B,TTYH3,TXNDC11,UBN2,UTRN,VAMP2,VPS37A,WASF2,ZBTB21,ZC2HC1A,ZFPM2,ZNF514
miR-21-3p (and other miRNAs w/seed AACACCA)		mature microrna	Inhibited	-6.782	0.00209	AGTR1,ATF7IP,ATP13A3,B4GALT6,C2CD3,C5AR1,CAPN7,CBLB,CHIC2,CHRDL1,CLEC7A,CR2,DRAM1,ELL2,ELMO1,ETV6,FBXO11,GPCPD1,GREM1,IER5L,IPCEF1,LAMP1,MAT2B,MEF2A,MFSD11,MKL2,NAV3,NCOA3,PHLDB2,RAPH1,RBM33,RHOQ,RNF38,RUNX1T1,SHTN1,SIRPA,SLC25A28,SMG7,TSC22D2,TTC21B,UBE4B,UHRF2,ZBTB21,ZC3H12C,ZNF217,ZNF326
curcumin		chemical drug		-1.996	0.00212	ABCA1,ACO1,BCL2,BCL2L1,CD44,CTGF,CXCR4,EGR1,EP300,FER,FGF2,FTH1,FTL,HELZ,ICAM1,JUN,KCNB1,MMP14,NFE2L2,NOTCH2,PPARG,RUNX2,SCARB1,TLR2,TOP1,VEGFB,VIM,ZMYND8
D-fructose		chemical - endogenous mammalian	Activated	2.429	0.00213	AGT,CD68,HP,ICAM1,IL1A,PPARG,TGFB1
HDAC6		transcription regulator		1.912	0.00213	ADAMTS1,BCL2,JUN,LTBP2,TGFB1,TGFBI,VIM
4-hydroxynonenal		chemical toxicant		0.806	0.00213	BAG3,BCL2L1,CTGF,CTSB,ICAM1,JUN,TGFB1
miR-1199-3p (miRNAs w/seed GCGGCCG)		mature microrna	Inhibited	-5.831	0.00215	ARHGAP17,CACNA1A,CERS1,CREB3L2,EXOC6B,JUN,KMT5A,LGMN,LTBP4,MAML3,MCF2L,MLXIP,MUC5B,OSGIN1,PDE4A,PLXNB2,PLXND1,PPP1R13B,PTPRS,QSER1,SIGLEC1,SLC11A1,SPECC1L,TENM4,TGFBI,TMCC1,TTYH3,UBE2H,UBE2J2,UBE4B,ULK1,UVSSA,WASF2,ZDHHC8
PTGER4	1.004	g-protein coupled receptor		1.474	0.00216	ARRDC3,CD44,CXCR4,CYBB,EGR1,FAM49A,FBXL20,GAB1,HIVEP3,LHFPL2,MAFB,RUNX2,SLAMF1,TLR8,ZFP36L1
CREBBP	1.477	transcription regulator		1.294	0.00219	AGT,ATF6,BCL2,CBL,CD44,CLASP2,CXCL12,CXCR4,CYBB,CYR61,EGR1,EGR2,FGF2,FNBP1,FNDC3B,JUN,MCF2L,NFE2L2,NR4A2,RASA3,RGL1,RHOA,RUNX2,SLAMF1,SLAMF6,SLC7A11,TANC2,TLR2,UTRN,ZFP36L2
miR-342-5p (and other miRNAs w/seed GGGGUGC)		mature microrna	Inhibited	-9.165	0.00222	ANP32B,ARHGAP17,ARL11,ARRB1,ATN1,ATXN2,BCL2,BCL2L1,BGN,BRD4,C1orf21,C5AR1,CD302,CD84,CPAMD8,CRTC3,CYBRD1,ERN1,ETV6,FBXL20,GATAD2B,GDPD5,GIT2,GREM1,HIVEP3,HSPB6,INO80D,INPP5D,KMT2D,L1CAM,LEF1,MGP,MKL2,MMP14,MUC5B,NFIA,PACS1,PAPD7,PATL1,PCDHGA2,PCDHGA5,PCDHGA7,PCDHGB1,PCDHGC5,PIAS1,PPFIA4,PRDM8,PRRC2B,PTPN23,RAB7A,RALGAPA2,RBMS2,RCOR3,RFX2,RHOG,RHOJ,SAP130,SCN8A,SEPT6,SETD1A,SETD1B,SLAMF1,SLAMF6,SL…
AKT1		kinase		1.354	0.00226	BCL2,BCL2L1,CXCR4,EGR1,EP300,ESR1,FBXO32,FGF2,FOXO1,GATM,LIPA,MMP14,MSR1,NEXN,NFATC1,NFATC2,NFE2L2,PPARG,TGFBR3,THBS2,UBE4B,VCAN,VIM
SP600125		chemical - kinase inhibitor	Inhibited	-2.777	0.00229	ABCA1,AKR1C3,ATF3,BCL2,BCL2L1,CD44,CTGF,CYR61,EGR1,GADD45A,GNS,ICAM1,IL1A,JUN,MUC5B,PPARG,TGFB1,THBS2,ZFP36
miR-8064 (miRNAs w/seed GCACACU)		mature microrna	Inhibited	-6.403	0.0023	AAK1,AGT,ARHGAP17,ARHGAP21,CCDC6,CDHR1,CHIC2,EIF4EBP2,ELL2,EPB41,GADD45A,GLT8D2,GPR52,HTRA1,IQCA1,JMY,JUN,LIMD1,LTBP4,LUC7L3,MITF,NABP1,NDRG2,NSRP1,NTNG1,ODF2L,PRELP,RBM33,RFESD,RGMB,RNF38,SLAMF7,SLC29A3,SLC36A1,SMG7,THRB,TTC17,UBR4,UHRF2,ZFP36,ZNF326
MET		kinase	Activated	2.334	0.00232	BCL2,CD44,DAB2,FBXO32,HLX,JUN,MERTK,RILPL1,RUNX1,SH3BP5,TGFB1,VIM
miR-6877-5p (miRNAs w/seed GGGCCGA)		mature microrna	Inhibited	-6.557	0.00234	ARHGAP17,ATF3,BCL2,CBFA2T2,CBFA2T3,CBL,CLHC1,CTSD,FAM168A,GDPD5,IER5L,KMT2D,LIMK1,LTBP3,LTBP4,LUC7L3,MCF2L,MLXIP,MYO9B,NFIX,NRP2,NUP214,PHACTR1,PRELP,PRRC2B,PTK2B,RASA3,RBMS2,RFX2,SCN8A,SLAMF7,SLC12A4,SRGAP3,TET2,TGFBR3,TIMP2,TNRC18,TSPAN11,VSTM2L,ZC3H3,ZFP36L1,ZMIZ1,ZNF503
CR1L		other		-1.671	0.00236	BGN,CTGF,LUM,MGP,PTGER4,TGFB1
ICMT		enzyme			0.00236	AEBP1,GDI1,RHOA,SLIT3,TGFBI,THBS2
miR-3154 (miRNAs w/seed AGAAGGG)		mature microrna	Inhibited	-7.937	0.00241	AAK1,AKIRIN2,APPL1,ATXN2,BCL2L1,BGN,C10orf128,C20orf194,CCR1,CD1A,CD84,CLASP2,CNTFR,CTSK,CX3CL1,DAB2,EIF5B,EMSY,EPB41L2,FAM49A,FCER1G,FGF7,FHL1,GIT2,HOOK3,INO80D,KLC1,KMT5A,LCP2,NFIX,NPL,PCGF2,PEAK1,PID1,PLEKHH2,PNN,POU2F1,PPARG,PRELP,PTK2B,RCOR3,RNASE1,RSPH3,SCAF4,SCIMP,SCRN1,SERPING1,SFRP1,SGCA,SIRPA,SLAMF1,SMG6,SNX27,SYNGAP1,TAF3,TERF2,TLK1,TRIM52,VSIG4,ZBTB20,ZC3H11A,ZEB2,ZFP91
miR-190a-5p (and other miRNAs w/seed GAUAUGU)		mature microrna	Inhibited	-5.745	0.00243	AKR1C3,ARL11,ASAP1,B4GALT6,CD200R1,CHD7,DAB2,DMXL1,FOXJ3,GREM1,HERC3,MARCH1,MAST4,MOSPD2,MPP6,MYCBP2,MYO5A,NDST3,PCF11,PPP2R2C,PTPRS,RAB7A,RGL1,SCPEP1,SLC46A3,SSH1,SYNJ1,TAOK1,TFEC,TNRC6A,UGCG,WSB1,ZMAT1
miR-6829-5p (miRNAs w/seed GGGCUGC)		mature microrna	Inhibited	-9.381	0.00244	APBB1IP,ARHGAP17,ATF3,ATP6V0A1,ATXN2L,BCL2,BCL2L1,BEND6,C19orf54,CBFA2T3,CBL,CD1A,CD84,CDHR1,CHRDL1,CLCN6,CLIC4,CPEB4,CREB3L2,CYTH4,DRAM1,DST,EIF4EBP2,ELMO1,EP400,FNDC4,FOXJ3,GDPD5,GREM1,GRN,HERC3,IER5L,INF2,JDP2,L1CAM,LEF1,LTBP4,MAPK1,MEGF6,MMP14,MTSS1L,MYO9B,NFASC,NFATC2,NFIX,NTNG1,NXF1,OSGIN1,PACS1,PCDHGC5,PKIB,PLBD2,PLXND1,PPARD,PPP2R2C,PRDM2,PRRC2B,RALGAPA1,RALGPS2,RBM33,RILPL1,S100A11,SCAF4…
RARG		ligand-dependent nuclear receptor		0.447	0.00245	ABCA1,CTGF,EGR1,EGR2,FOLR2,JUN,MAFB
desmopressin		biologic drug		1.161	0.00246	AHNAK,CTSD,GOLGB1,NDRG2,NFAT5,PHLDB2,PLS3,PLXDC2,RHOA,S100A11,TNS1
MMP3		peptidase		0.577	0.00251	ATXN2,EGR1,ERN1,FGF7,PNN,SCAF4,SCAF8,SNRNP48,TNRC6A,TOP1,VIM,ZRSR2
ciglitazone		chemical drug		-0.975	0.00253	ABCA1,AGT,BCL2,BCL2L1,CYBB,ESR1,ICAM1,JUN,MITF,PPARG
SMO		g-protein coupled receptor			0.00253	BCL2,BGN,ENPP1,LEF1,LUM,NFATC1,NRP2,PRDM1,RUNX1,VCAN
bortezomib		chemical drug		-1.022	0.00256	ATF3,BAG3,BCL2,BCL2L1,CXCL12,CXCR4,EIF2AK3,ERN1,FOXO1,GADD45A,GPNMB,ICAM1,MAPK1,MITF,PKIB,PRDM1,TGFB1,TLR7,TLR8,VIM
TEAD		group			0.00257	CD44,CTGF,CYR61
MRPL14		other			0.00257	MT-ND1,MT-ND4,MT-ND6
ZNF521		other			0.00257	CTSK,NFATC1,PPARG
ASCL2		transcription regulator			0.00257	CTSD,CXCR4,EGR1
TMPO		other			0.00257	ASPN,COL12A1,TIMP2
GNMT		enzyme			0.00257	ABCA1,NPC1,SCARB1
nicorandil		chemical drug			0.00257	ATF3,BCL2,JUN
leukotriene D4		chemical - endogenous mammalian	Activated	2.758	0.00257	ADAMTS1,ATF3,CYR61,EGR1,EGR2,HLX,NR4A2,ZFP36
CLEC11A		growth factor			0.00257	ANXA1,BCL2,BCL2L1,CXCL12,EGR2,PMP22,RUNX2,ZYX
Betacatenin/TCF		complex	Activated	2	0.00257	CD44,JUN,LEF1,RUNX2
biochanin A		chemical toxicant		1	0.00257	ACP5,RHOA,RUNX2,SULT2A1
GADD45B		other		0.762	0.00257	BCL2,BCL2L1,BGN,TGFB1
PIAS3		transcription regulator		-0.753	0.00257	BCL2L1,FTH1,HP,NFATC1
DDX17		enzyme			0.00257	HTRA1,JUN,NFAT5,S100A4
PKD1		ion channel	Inhibited	-3.011	0.00258	ADCY7,ARHGAP10,ASPH,CAMSAP2,CREBBP,EZH1,FOXO1,GATM,GREM1,KLHL28,LTBP1,MYSM1,PCDH9,POU2F1,SLC8A1,SYNE1,TNS1
miR-664-1-5p (and other miRNAs w/seed UGGCUGG)		mature microrna	Inhibited	-9.381	0.00258	AAK1,ACP5,ACSL6,ATP6V0C,B4GALT6,BRD4,C19orf54,C7,CBFA2T3,CCNK,CD84,CDHR1,CMTM3,CTGF,CTSH,DST,EYA3,FAM168A,FCGR2B,FTL,FYB1,HIP1,HIVEP3,HSPB6,INPP5D,ITGA4,ITGAL,L1CAM,LIMD1,LRP1,LTBP2,LUM,MMP19,NFIX,NUP214,PACS1,PCDHGA2,PCDHGA5,PCDHGA7,PCDHGB1,PCDHGC5,PCGF2,PHACTR4,PIK3AP1,PILRA,PLA2G15,PLXDC1,POU2F1,PPP2R2C,PPP2R3A,PRELP,PRKN,RASGEF1A,RBM33,RHOJ,RHOQ,RSPH3,RSPRY1,RTN4,SCIMP,SELENON,SEPT6,SH3BP5,SI…
miR-1934-5p (and other miRNAs w/seed CUGGUCC)		mature microrna	Inhibited	-7.616	0.00261	ADAMTSL3,AIDA,ASPH,ATRN,BCL2L1,C20orf194,CBL,CEACAM1,CREG1,CRTC3,CXCL12,CYP4V2,DTNB,EXO5,FAM168A,FAM214A,FBXL20,GAB4,GNB4,GREM1,GYS1,HIVEP3,IFNAR1,IL1A,KLHL5,KMT5A,MAP2K5,MDC1,MLXIP,MSR1,NCOA6,NFASC,PCDHGA2,PCDHGA5,PCDHGA7,PCDHGB1,PCDHGC5,PRELP,PTAFR,QKI,RFESD,RRAGD,RUFY3,SLC29A3,SNX29,SORBS3,SUSD1,TCF7,TFEC,TIMP2,TMEM260,TRIM52,TYK2,TYROBP,UNC79,VSIG4,WASF2,ZNF280D
miR-197-5p (and other miRNAs w/seed GGGUAGA)		mature microrna	Inhibited	-8	0.00263	AFF2,ATF6,ATRNL1,BCL2L1,BCL3,C1orf21,CCR1,CEACAM1,CHD9,CLASP2,CLCN6,CLK2,CYP4V2,DAB2,DENND4B,EIF4EBP2,ETV6,FBXL2,FBXL20,FER,FGD1,HERC3,HOOK3,IFNAR1,IL1A,ITGB8,LTBP4,LUC7L3,MKL2,MLXIP,MSR1,MTSS1L,MTUS2,NAV1,NFIA,NXF1,ODF2L,PDE4A,PHC1,PHF20,PLBD2,RALGAPA1,RHOA,RHOJ,RORA,RPRD2,SELENON,SLC23A2,SMARCA2,SMG6,SVEP1,SYNGAP1,TCF7,TLR7,TMEM106A,TNFAIP2,ZC3H3,ZDHHC18,ZDHHC8,ZEB2,ZFP36L1,ZMIZ1,ZNF280D,ZNF503
tacrolimus		chemical drug		-0.845	0.00265	APOD,BCL2,BCL2L1,CXCR4,CYBB,EGR1,ELL2,ITPR1,JUN,MARF1,NFAT5,NFATC1,RUNX2,SDC3,SDCBP,SLAMF1,SLIT2,TRPM6
miR-1277-3p (and other miRNAs w/seed ACGUAGA)		mature microrna	Inhibited	-4.583	0.00268	ACSL6,CHRDL1,CLIC4,FOXO1,LENG8,LRRC8B,MKL2,NCOA3,NFATC1,NIN,RALGPS2,RBMS2,RGMB,RHOQ,SLC31A2,SPECC1L,TRPV2,UTRN,ZFAND5,ZFC3H1,ZMYND8
miR-143-3p (and other miRNAs w/seed GAGAUGA)		mature microrna	Inhibited	-7.097	0.00269	AKAP13,ASB14,BCL2,C19orf54,CD84,CSTB,CTGF,CYBRD1,DRAM1,EGR1,EIF2AK3,FAM168A,FNDC3B,FTSJ1,GATM,GLI3,INO80D,IPCEF1,KCNB1,KLF12,LIMK1,LRP12,LRRC8B,LYZ,MAPK1,MARCKS,MILR1,MKL2,MYADM,NPL,POU2F1,PREPL,PTPN23,RARRES1,S100A11,SCAF8,SCAMP1,SLC16A12,SLC31A2,TCF7,TET1,THRB,TLR2,TM4SF19,TNS3,TPP1,TRAM2,WDR87,WWC3,ZFP36L1,ZNF514
CCR2		g-protein coupled receptor	Activated	2.343	0.00276	CCR1,CD163,CX3CL1,CXCL12,CXCR4,IL1A,ITGAL,TGFB1,TIMP2
ITGB3		transmembrane receptor	Activated	2.011	0.00276	BCL2,BCL2L1,CEACAM1,KMT2A,MMP14,RHOA,RUNX1,RUNX2,TGFB1
SEMA7A		transmembrane receptor	Activated	2.236	0.00277	CTGF,CTSB,EGR1,FGF2,TGFB1
CXCL8		cytokine		0.993	0.00277	ANXA1,BCL2,BCL2L1,CD44,COL12A1,ICAM1,ITGAL,LGALS3,MYO1E,ZFP36
KL		enzyme		1.568	0.00278	BCL2,BCL2L1,CYBB,EGR1,MERTK,MITF
HLX	2.926	transcription regulator		-1.546	0.00278	CD44,EGR1,ICAM1,JUN,PAPPA,PRDM1
cytokine		group	Activated	2.633	0.0028	BCL2,BCL2L1,BCL3,C5AR1,CX3CL1,CYR61,DICER1,EGR1,FGF2,ICAM1,JUN,S100A4,SGK1,TLR2,TNFRSF1B
Hbb-b1		transporter		1.109	0.0028	CD44,CLEC7A,CMTM3,FTH1,FTL,ICAM1,TLR2
advanced glycation end-products		chemical - endogenous mammalian		0.218	0.0028	ABCA1,BCL2,CTGF,CXCL12,FGF2,FOXO1,SLIT2
RAC2		enzyme			0.0028	ANXA1,BCL2,BCL2L1,EGR2,PMP22,RUNX2,ZYX
miR-4686 (miRNAs w/seed AUCUGCU)		mature microrna	Inhibited	-6.481	0.00282	AGT,CCDC102B,CD302,CD99,CHRDL1,CLCN6,CLHC1,CYBRD1,CYP4V2,DST,EIF4EBP2,FER,FTSJ1,GPCPD1,GPR63,GREM1,MAML3,MARCKS,NCOA2,NEXN,NFASC,PRRC2C,RGL1,RNF111,RUNX1T1,SCRN1,SESN1,SLAMF7,SLC23A2,SLC36A1,SLC43A3,SMAD9,SNAPC3,TTN,USP48,USP8,VTI1A,ZEB2,ZFAND5,ZFPM2,ZNF398,ZRSR2
prednisolone		chemical drug		-1.789	0.00283	BAG3,BCL2,BCL2L1,CD163,CTSB,CXCR4,DRAM1,EIF2AK3,ESR1,GAB1,ITGA4,RHOA,RNF111,RNF38,SGK1,SLC29A3,TGFB1,ULK1,UTRN,ZFP36L2
miR-93-3p (miRNAs w/seed CUGCUGA)		mature microrna	Inhibited	-7.874	0.00284	AGT,AKAP13,ATF3,ATRN,ATXN2,C1orf21,C5orf52,CBFA2T2,CCDC171,CD84,CTGF,CTSZ,DNM3,DST,EIF4EBP2,EP400,ESR1,FAM49A,FCHO2,FER,GPR63,GUCY1A1,HECTD2,HIVEP3,IFNAR1,INO80D,ITGA4,JMJD1C,KAT6A,LEF1,MARCKS,MCF2L,MKL2,MMP19,PAPD7,PNN,PPP1R3F,PRKN,PRRC2B,PRRC2C,RALGAPA2,RBBP6,RBM33,RFX2,RFX7,RGL1,RUNX1T1,SCRN1,SESN1,SGMS1,SLAMF7,SLC11A1,SLC46A3,SNX27,TRAM2,USF3,UVSSA,XPR1,ZC3H13,ZCCHC11,ZFP36L1,ZRSR2
DNMT3A		enzyme		1.732	0.00288	ADCY7,CXCR4,CYBB,FCER1G,FGF2,GRK3,GUCY1A1,MLH3,NFATC2,SLC8A1,SLIT2,SLIT3,TGFB1
miR-3064-5p (and other miRNAs w/seed GGCUGUU)		mature microrna	Inhibited	-6.708	0.00289	AAK1,ADAMTS2,ASAH1,ASB14,ATP6V0C,ATXN2,BCL3,C10orf128,CEACAM1,CLHC1,CLIC4,CRTC3,DST,EGR1,FOXO1,GREM1,ISL2,JDP2,LCP2,LHFPL2,MARCH1,MSR1,MYO9B,NFATC1,NIN,NTNG1,PLCB2,PLS3,PLXDC2,PPP1R3F,PRELP,PRRC2C,RHOA,RSPH3,SCIMP,SFRP1,SGMS1,SLAMF1,TAF4,TRIM52,USP25,VEGFB,ZMIZ2,ZMYND8,ZNF618
POMC		other		1.869	0.00291	CXCR4,FGF2,ICAM1,JUN,MITF,NCOA2,NR4A2,SCARB1,Sik1,SULT2A1,TIMP2
PRKAA2		kinase	Inhibited	-2.391	0.00294	CD302,CXCL12,CYBB,DOCK4,EGR1,EIF2AK3,ERN1,NDRG2,PPARG,VIM,ZFP36L1,ZYX
miR-6515-5p (miRNAs w/seed UGGAGGG)		mature microrna	Inhibited	-9.747	0.00294	APBA1,ARHGAP17,ARID1A,ATP6V0A1,ATXN2,ATXN2L,BCL2,BCL3,BGN,BHLHE41,BRD4,C19orf54,C5AR1,CBL,CCDC102B,CD200R1,CD84,CDHR1,CERS1,CHRDL1,CLCN6,CLSTN2,CNTFR,CREB3L2,CTSB,CX3CL1,DENND1A,EP300,EPB41,EYA3,FTL,FYB1,GREM1,GTF3C4,GYS1,HIP1,HSPB6,IQCA1,JMJD1C,KCNB1,KLHL17,LRRC8B,LTBP2,MAML3,MEF2A,MGAT5B,MKL2,MTSS1L,NAV3,NFAT5,NFIX,PACS1,PATL1,PDE4A,PHC1,POGZ,PPARD,PPP1R13B,PRDM1,PRELP,PRR12,RHOJ,RILPL1,RNASE1,…
NFkB (complex)		complex	Activated	4.448	0.00296	A2M,AGT,AHR,ATF3,BCL2,BCL2L1,BCL3,CD44,CD99,CTGF,CX3CL1,CXCL12,CXCR4,CYBB,CYR61,DVL3,EGR1,ELL2,ENPP1,FGF2,FTH1,GADD45A,GLA,HIP1,ICAM1,IL1A,ITGAL,ITGB8,ITPR1,JUN,MTSS1,MUC5B,PPARG,PTAFR,RUNX1,SLIT2,TFEC,TGFB1,TIMP2,TLR2,TNFAIP2,VIM,ZFP36
Nr1h		group		-0.942	0.00298	ABCA1,AGT,APOD,BCL2,BCL3,HIP1,ITGAL,ITPR1,MERTK,NLRP3,NPC1,SCARB1,SFRP1,SLC8A1,UBE4B
miR-4434 (and other miRNAs w/seed GGAGAAG)		mature microrna	Inhibited	-8.66	0.003	ADAM28,ANKRD26,APBA1,ASXL2,BAIAP2,BRD4,C19orf54,C7,CBL,CCDC6,CCNI,CD163,CD276,CEACAM1,CHD6,CHRDL1,CPM,CREB3L2,CX3CL1,CYBRD1,EIF4EBP2,ENPP1,FBXL20,FCHSD2,FGF7,GFRA2,HECTD2,HSPB6,KCNB1,LIMK1,MDFIC,MLXIP,PACS1,PCBP2,PCDHGA2,PCDHGA5,PCDHGA7,PCDHGB1,PCDHGC5,PLCE1,PLCXD3,POU6F1,PPEF2,PRELP,PREPL,PRRC2B,R3HDM2,RBM33,RHOG,RUNX2,SCAMP1,SERPING1,SESN1,SLAMF6,SLC36A1,SNX27,STK36,SYNGAP1,SYNJ1,TERF2,TFEC,TIM…
miR-6802-5p (miRNAs w/seed UAGGUGG)		mature microrna	Inhibited	-7	0.00302	AFF4,ASAP1,ATRNL1,ATXN7,BCLAF3,BEND6,C19orf54,C5AR1,CEACAM1,CLSTN2,CMTM3,CREG1,EGR2,EIF4EBP2,EPS15,ETV6,FGF7,FOLR2,GNS,GREM1,ICAM1,INPP5D,IPCEF1,ITSN1,LTBP4,NCKAP1L,NEXN,NFASC,PLBD2,PLCXD3,PPARD,PPARG,PPFIA4,PPP1R13B,PTAFR,QKI,RFX7,SCIMP,SCN8A,SLAMF6,SYNJ1,TET1,TIMMDC1,UBAP2,UVSSA,WNK1,ZBTB20,ZFP36L1,ZFP91
LYN		kinase		-1.254	0.00304	BCL2,C5AR1,CR2,EGR1,FCGR2B,IL1A,ITPR1,MITF,SPHK1,STAT5B
IL2		cytokine	Activated	4.654	0.00305	ABCA1,AHR,ANXA1,BCL2,BCL2L1,CCR1,CD44,CEACAM1,CXCL12,CXCR4,CYP27A1,CYTH4,FCER1G,FGF2,FGF7,FOXO1,GFRA2,GRN,ICAM1,IL1A,ITGA4,JUN,L1CAM,LCP2,NAV1,PDE4A,PPARG,PRDM1,RREB1,S100A4,SESN1,SLAMF1,SPRED1,STAM,STAT5B,TGFB1,TLR2,TNFRSF1B,VIM
miR-6737-5p (and other miRNAs w/seed UGGGGUG)		mature microrna	Inhibited	-10.1	0.00305	AAK1,ANP32B,ARID3A,ARL11,ARRB1,ASH1L,ASXL2,ATXN2,BCL2L1,BGN,BRD4,C1orf21,C5AR1,CBFA2T2,CCR1,CD302,CD84,CLCN6,CLIC4,CRTC3,CX3CL1,CYBRD1,DENND1A,DNM3,DVL3,EIF4EBP2,ELL2,EPB41,FGD1,GATAD2B,GLDC,GREM1,HIVEP3,HSPB6,KMT2D,LEF1,MMP19,MTSS1L,MYOF,NFASC,NFIA,NFIX,P2RY8,PATL1,PCDHGA2,PCDHGA5,PCDHGA7,PCDHGB1,PCDHGC5,PHC1,PIAS1,PLBD2,PLCB2,PLCXD3,PRRC2B,R3HDM1,R3HDM2,RAB7A,RBMS2,RCOR3,RFESD,RHOJ,RTN4,RUNX2,S…
miR-378b (and other miRNAs w/seed UGGACUU)		mature microrna	Inhibited	-6.403	0.0031	AAK1,ANXA1,APPL1,BEND6,BHLHE41,BICC1,BPTF,BTBD9,CAMSAP2,CBL,CCNK,CD302,CD84,CLEC12A,EPHA3,EXOC2,EXOC6B,FBLN1,FBXL5,GIT2,GPR65,HACD4,HECTD2,HTRA1,KLHL17,LUC7L3,MPP6,PHC1,PHF21A,PPEF2,PRKN,SCN8A,SEMA5A,SHTN1,SLC16A12,SNAPC3,SVEP1,TMEM106A,ZBTB21,ZFAND1,ZNF503
miR-218-5p (and other miRNAs w/seed UGUGCUU)		mature microrna	Inhibited	-7.713	0.00314	AFF4,ANKRD12,BEND6,BICD1,C16orf70,C6orf62,CCDC6,CCNI,COL4A3BP,CTGF,CTTNBP2NL,CYBRD1,ELL2,ELMO1,FAM214A,FBRSL1,FBXL2,FBXO30,FCHO2,GDPD5,GLIPR1,GPR183,GPR63,GREM1,HECTD2,ITSN1,JDP2,JMY,KLF12,LEF1,LHFPL2,MARCKS,MDFIC,MITF,NAV3,NEXN,NFIA,ODF2L,PLXDC2,PLXNC1,PPP2R2C,RICTOR,RNF38,RTN4,RUNX2,SASH1,SETBP1,SHTN1,SPRED1,SUPT20H,TACC1,TRRAP,TXNDC5,TYROBP,UBE2H,UBN2,UBQLN2,VAV3,WDR26,ZMIZ2
miR-4802-3p (and other miRNAs w/seed ACAUGGA)		mature microrna	Inhibited	-6.928	0.00316	ADAMTS1,ANP32B,APBB1IP,APOD,BCL2,BCL3,CALD1,CBL,CEACAM1,CHRDL1,CLIC4,COL4A3BP,CXCL12,FAM214A,FAM49A,FCGR2B,GNS,GPM6B,GPNMB,HERC3,IQCA1,LUC7L3,MARCKS,MAT2A,MMP19,MYCBP2,NDST3,NOTCH2,PHACTR4,PLCXD3,POU6F1,PPEF2,QKI,RGMB,RGS20,RHOJ,RRAGD,SDCBP,SHTN1,SMAD9,TCF7,TRDMT1,UGCG,VEZF1,WASF2,XG,ZBTB21,ZNF12
A2M	2.257	transporter		1.482	0.0032	ATF6,BCL2,EIF2AK3,ERN1,FOXO1,LRP1,SLC40A1
LPL		enzyme		-0.762	0.0032	BCL2,CX3CL1,ICAM1,MSR1,PPARG,SCARB1,TGFB1
thioctic acid		chemical drug		-1.159	0.00323	BCL2,ICAM1,JUN,MITF,NFE2L2,PPARD,SLC7A11,TIMP2
OSCAR		other		0.816	0.00326	BCL2,ICAM1,IL1A,MMP19,TLR7,TLR8
miR-217-5p (and other miRNAs w/seed ACUGCAU)		mature microrna	Inhibited	-6.831	0.0033	AAK1,ADAM28,ADAM9,ARL11,ASAP1,ASB14,BAG3,BEND6,BICC1,CCSER2,CD68,CHRDL1,CLIC4,EIF5B,FBXO11,FBXO30,FBXO32,FGF7,FOXJ3,GBE1,GUCY1A1,HACD4,HTRA1,LUC7L3,MAPK1,NEXN,NR4A2,NUP214,PDCD6IP,QKI,QSER1,RBM33,RILPL1,RUNX2,SCAMP1,SLAMF6,SLC26A11,SMAD9,TAOK1,TET1,TMSB10/TMSB4X,TRPS1,TRPV2,TSC22D2,ZBTB21,ZEB1,ZEB2
miR-1293 (and other miRNAs w/seed GGGUGGU)		mature microrna	Inhibited	-8.775	0.00336	ABCA9,ACVR1,ANP32B,ARHGAP17,ATN1,ATP6V0A1,ATP6V0C,BCL2L1,BRD4,C16orf70,C19orf54,C5orf52,CCDC150,CD276,CLASP1,CRTC3,CTSK,EGR2,EHBP1,ELMO1,EYA3,EZH1,GDPD5,GIT2,GLI3,GTF3C4,GYS1,HIVEP3,JDP2,KCNB1,LIMK1,MED13L,MGAT5B,MMP14,MMP19,MTSS1L,NAV1,PACS1,PCBP2,PLBD2,PLEKHM1,PLXNB2,POGZ,POU2F1,PPARG,PRELP,PTPN23,RBM25,RGMB,RUNX2,S100A11,SCN8A,SDC3,SIK3,SIRPA,SLC11A1,SLC23A2,SLC26A11,SNX27,SYNGAP1,TAB2,TCF7,TE…
Stat3-Stat3		complex	Activated	2.183	0.00338	A2M,BCL2L1,FTL,ICAM1,JUN
FABP4		transporter		-0.447	0.00338	ABCA1,IL1A,MSR1,PPARD,PPARG
AZGP1		transporter		-0.537	0.00338	BCL2L1,EGR1,FBXO32,GYS1,VIM
GRHL2		transcription regulator		-0.64	0.00338	BCL2,MMP14,NRP2,RFX2,ZEB1
Mn(III)-tetrakis-(4-benzoic acid) porphyrin		chemical reagent		-0.762	0.00338	AGT,BCL2,MSR1,TGFB1
MIR200		group		-1.992	0.00338	JUN,LRP1,ZEB1,ZEB2
A23187		chemical reagent		1.909	0.00341	AGTR1,ATF3,CD14,CD1A,DVL3,EGR1,FGF2,ICAM1,JUN,MSR1,PPARG,TLR2
MAPK14		kinase		1.82	0.00342	ABCA1,ACP5,BCL2,DAB2,DICER1,GADD45A,GREM1,ICAM1,ITGB8,JUN,LEF1,MUC5B,NFATC1,SGK1,TGFB1,TIMP2,ZFP36
miR-3681-5p (and other miRNAs w/seed AGUGGAU)		mature microrna	Inhibited	-6	0.00347	C16orf70,CBL,CCDC152,CCR1,CNTRL,EGR2,FBLN5,FCHO2,FTH1,GDI1,GREM1,GTF3C4,INPP4A,KLF12,MACF1,MAPK1,MLLT10,NDST3,PATL1,PCBP2,PDE4A,PLBD2,PLXDC2,PRKN,QKI,SLAMF1,SLAMF6,SLAMF7,SLC16A12,SNAPC3,SOGA1,TCP11L1,TFEC,TPP1,TRIM52,UHRF2
miR-1268a (and other miRNAs w/seed GGGCGUG)		mature microrna	Inhibited	-7.211	0.00348	AHNAK,ARHGAP6,ARID3A,ATXN2,ATXN2L,BICRA,C19orf54,C7,CBFA2T2,CERS1,CX3CL1,CYP4V2,DENND1A,EHD3,EPB41,FBXL20,GATAD2B,GDPD5,GLI3,GNS,HOOK3,INPP4A,ISL2,JDP2,KCNB1,LYZ,MILR1,MITF,MOSPD2,MYO9B,NDST3,NFIX,NXF1,P2RY8,PAPD7,POU2F1,PRELP,PRKN,RASA3,RPRD2,SASH1,SCARB1,SLC11A1,SMAD9,SNX27,TERF2,TNFAIP2,UVSSA,ZBTB25,ZMIZ1,ZMIZ2,ZNF827
NFKB1		transcription regulator	Activated	2.427	0.00348	A2M,BCL2,BCL2L1,BCL3,CR2,CTGF,CTSB,CX3CL1,CYBB,CYR61,DICER1,EGR1,ICAM1,ITPR1,MAT2A,MSR1,NFATC1,NR4A2,PTAFR,TGFB1,TLR2,UBE2H
miR-6739-3p (miRNAs w/seed UUGUUCU)		mature microrna	Inhibited	-6.403	0.00348	AGT,AGTR1,ATXN7,C10orf128,C5orf52,C7,CD68,CREG1,DAB2,DST,EHBP1,EIF4G3,FGF7,ITGB1BP2,KLHDC1,LHFPL2,LRRC8B,MAT2B,MITF,NEXN,ODF2L,PDE4A,PIAS1,PKIB,PPP1R21,RASSF8,RHOQ,RUNX2,SCIMP,SGMS1,SIGLEC15,SLAMF6,SLC16A12,SLC31A2,SLC46A3,SYNE1,TNS3,TOP1,TRIM52,ZFAND1,ZFP36L2
estrogen		chemical drug		1.983	0.00354	ABCA1,ABI2,AGT,BCL2,BCL3,CTGF,CTSD,CXCL12,CYBB,CYR61,EGR1,ESR1,FBLN1,FGF7,FTH1,HIVEP3,ICAM1,IL1A,JUN,NCOA3,PTAFR,SCARB1,ZFP36
BRD4	1.913	kinase	Activated	2.596	0.00355	BCL2,BCL2L1,BCL3,CCR1,CXCR4,ETV6,ICAM1,ITGA4,NAV1,PRDM1,RREB1,THBS2,TOP1
miR-3117-3p (miRNAs w/seed UAGGACU)		mature microrna	Inhibited	-6	0.00358	ASXL2,ATP13A3,CBL,CD84,CYBRD1,DENND4B,EIF2AK3,EXOC2,FAM214A,FCER1G,FER,GAB1,GREM1,IL1A,INO80D,LHFPL2,LIMD1,MAML2,MSR1,NABP1,NRP2,PHC1,PRELP,RNF38,RRAGD,TLR8,TMCC1,TPP1,VCAN,VNN2,XPR1,ZFAND5,ZFP91,ZHX2,ZNF236,ZNF514
miR-6846-5p (and other miRNAs w/seed GGGGGCU)		mature microrna	Inhibited	-10.677	0.00364	ADAM33,ARHGAP17,ARHGAP6,ATP6V0C,ATXN2L,BCAS3,BGN,BICRA,BRD4,BTBD9,C19orf54,CACNA1A,CBL,CCSER2,CD276,CD84,CERS1,CFAP126,CLEC4A,CROCC,CX3CL1,DENND1A,DENND4B,DVL3,ERN1,FBRSL1,FGD1,FHL1,FOXO1,GDI1,GDPD5,GIT2,GOLIM4,GYS1,HELZ,HIVEP3,INPP5D,IPCEF1,JDP2,KCNB1,KIF13B,KMT2D,KMT5A,L1CAM,LCP2,LENG8,LRP1,LTBP2,LTBP4,MGAT5B,MGP,MLXIP,MMP14,MTSS1L,MUC5B,MYO9B,NAV1,NCKAP1L,NCOR2,NFASC,NFIX,NR4A2,NTNG1,NXF1,PDE4…
miR-4475 (miRNAs w/seed AAGGGAC)		mature microrna	Inhibited	-6.928	0.00369	ARID3A,ASPH,BCL2,BCL2L1,BGN,C20orf194,CCDC150,CD84,CLASP2,CLSTN2,CNTFR,CREB3L2,ELMO1,EYA3,FBXO30,FCHO2,FGF7,FOXJ3,GLT8D2,HERC3,HSPB6,INPP4A,ITGB1BP2,KCNB1,MAFB,MED12L,MYADM,NCOA2,P2RY8,PHLDB2,PLXDC1,PRELP,PTAFR,RNF38,RYR3,TAB2,TIMP2,TLR2,TMCC1,TPP1,TRAM2,TTC21B,UBE2H,USP8,VAMP2,ZC3H11A,ZFC3H1,ZFHX3
CAMP		other	Activated	2.222	0.00371	BCL2,BCL2L1,C5AR1,CXCR4,EPHA3,FGF2,ICAM1,IL1A,TGFB1,TLR2,TNFAIP2
bee venom		chemical - endogenous non-mammalian		-0.75	0.00371	CREBBP,CYBB,FYB1,GADD45A,ICAM1,JUN,LCP2,NLRP3,NR4A2,SLC7A11,TNFAIP2
miR-367-5p (miRNAs w/seed CUGUUGC)		mature microrna	Inhibited	-6.325	0.00373	ABCA1,ADNP,AGTR1,ARL11,ARRDC3,CBFA2T2,CCDC146,CHIC2,CPM,CREBBP,DAB2,DNM3,DST,FAM168A,FAM49A,FGF7,FNDC3B,HNRNPH3,KLF12,LHFPL2,LRP12,MAFB,MDFIC,NSRP1,NXF1,PARP8,POU6F1,PUS10,RFESD,RORA,SCN8A,SLAMF6,SMAD9,TACC1,TCF7,TFEC,WDFY3,ZBTB20,ZEB2,ZFPM2
SREBF1		transcription regulator		1.249	0.00373	ABCA1,BCL2,BCL2L1,BHLHE41,C5AR1,CD14,FBXO32,FOXO1,GPNMB,IL1A,LGALS3,NPC1,PLS3,PMP22,PPARG,RNASET2,SCARB1,SORBS3,TGFB1,TNFRSF1B,TTN
Cdc42		enzyme		1.633	0.00379	CTSB,CTSD,CTSH,CTSZ,FGF2,LAMP1
FASLG		cytokine		-0.13	0.00379	CD44,EGR1,EGR2,FTH1,RUNX2,TGFB1
SETD2		enzyme			0.00379	CTGF,CYR61,JUN,QKI,RTN4,VEGFB
nicotine		chemical drug		1.636	0.00381	AHR,ATP6V0D2,BCL2,CD44,CTGF,CTSK,EGR1,FGF2,ICAM1,IL1A,KCNB1,KMT2C,LGALS3,PPARD,RBBP6,ZFP36,ZFR
miR-3150b-3p (and other miRNAs w/seed GAGGAGA)		mature microrna	Inhibited	-9.055	0.00384	AAK1,ADAM28,ALG13,ANKRD26,ARHGAP10,ARID1A,ASB14,ATP6V0C,BCL2,BRD4,C20orf194,CBL,CD1A,CD302,CD84,CHRDL1,CLCN6,CLSTN2,CNTFR,CREB3L2,CRTC3,CX3CL1,CXCL12,DAB2,EIF4EBP2,ELMO1,EYA3,FAM168A,GDPD5,GLDC,GREM1,HUWE1,INO80D,INPP4A,IPCEF1,KCNB1,LIMK1,MAML2,MAP7D3,MDFIC,NAV1,NCEH1,NDRG2,NOTCH2,NXF1,P2RY8,PCDHGA2,PCDHGA5,PCDHGA7,PCDHGB1,PCDHGC5,PDE4A,PLBD2,POU2F1,POU6F1,PRELP,PRRC2B,RAB7A,RHBDF2,RHOA,RNF216,RO…
miR-692 (and other miRNAs w/seed UCUCUUU)		mature microrna	Inhibited	-6.403	0.00391	ANKRD12,ARHGAP6,ARID3A,ASH1L,CADM1,CNTLN,CREG1,CYBB,DST,DTNB,FCHO2,GREM1,JMJD1C,KLHL28,KMT2A,KMT2C,LENG8,LRRC66,MEF2A,MERTK,NCOA6,NOVA1,NR2F2,ODF2L,PCDH9,PEAK1,PHACTR1,PHLDB2,PI4KA,RBBP6,RHOA,SMARCA1,STK36,TFEC,TRPS1,UGCG,VEGFB,ZFP36L1,ZFPM2,ZMAT1,ZNF217
miR-6777-5p (and other miRNAs w/seed CGGGGAG)		mature microrna	Inhibited	-7.937	0.00394	ADAM33,APBA1,ARID3A,ATN1,ATP6V0A1,BGN,BICRA,C19orf54,CDH23,CERS1,CLCN6,CPAMD8,CX3CL1,CXCL12,EIF4EBP2,FBLN5,GRN,GYS1,HSPB6,HUWE1,IER5L,KLF12,KMT5A,LTBP3,LTBP4,LY9,MCF2L,MMP14,MTSS1L,NCEH1,NFIA,NFIX,NUP214,PEAK1,PLEKHM1,PPARD,PPP2R2C,PTAFR,PTPRS,RNF216,RUNX2,SCIMP,SETD1A,SIRPA,SLC9A9,SLIT3,SMG6,SNX29,SYNGAP1,TNS3,TRAM2,TRPV2,TSPAN11,TTYH3,ULK1,VAMP2,VSTM2L,XG,ZBTB47,ZC3H3,ZFP36L1,ZHX2,ZNF827
miR-19b-1-5p (and other miRNAs w/seed GUUUUGC)		mature microrna	Inhibited	-5.916	0.00394	ACVR1,ANKRD12,ARRDC3,BAG3,BEND6,C5AR1,CCR1,EGR2,FBXL2,FBXO32,FNIP2,GATM,GPR63,HTRA1,LUC7L3,LUM,MLLT10,NABP1,NCEH1,NFE2L2,PLCXD3,PLXDC2,RBMS3,RFESD,RSPRY1,RUNX2,SCRN1,SFRP1,SHTN1,SLAMF7,SLC43A3,TMEM106A,ZCCHC11,ZFAND1,ZNF326
fingolimod phosphate		chemical - endogenous mammalian			0.00397	CTGF,ERN1,SPHK1
MRPL12		other			0.00397	MT-ND1,MT-ND2,MT-ND6
ABCC1		transporter			0.00397	BCL2,CYBB,NFE2L2
PLCD1		enzyme			0.00397	TGFB1,VIM,ZEB1
GSC		transcription regulator			0.00397	TGFB1,ZEB1,ZEB2
APCS		other			0.00397	CD163,FCGR2B,SIRPA
COL4A1		other			0.00397	BCL2,BCL2L1,TGFB1
LASP1		transporter			0.00397	ITGA4,S100A4,VIM
miR-4672 (miRNAs w/seed UACACAG)		mature microrna	Inhibited	-6.928	0.00399	B4GALT6,C1orf21,CBL,CLCN6,CMTM3,DNAH12,DNM3,DOCK4,EVI2B,FBXO11,FBXO30,FGF7,FOXJ3,GLDC,JUN,LIMK1,LIPA,LRIF1,LTBP1,MAML2,NFE2L2,NOVA1,NPL,NR2F2,PCBP2,PMP22,POLK,PTAFR,PTPRZ1,QKI,R3HDM1,RBM25,REV3L,RGMB,RHOA,RTN4,RUNX1T1,SGIP1,SLC36A1,TNRC6B,TXNDC5,USPL1,VAMP2,WDR26,XG,ZEB1,ZFP36L1,ZZZ3
miR-3607-3p (miRNAs w/seed CUGUAAA)		mature microrna	Inhibited	-6.164	0.00402	AAK1,ACVR1,ASAH1,C1orf21,CTSB,CXCL12,CYP4V2,EPHA3,FOXJ3,GAB1,GADD45A,GPR63,ICE2,JDP2,KLF12,LYZ,MAML2,MFSD11,MGP,NFATC2,NR2F2,PLA1A,QKI,RAB7A,RASSF8,RHOJ,RICTOR,SEMA5A,THRB,TIMMDC1,TMEM131,TMTC1,UBQLN2,USP8,VIM,VMAC,WDR26,ZCCHC11
miR-4670-5p (miRNAs w/seed AGCGACC)		mature microrna	Inhibited	-4.123	0.00402	ANTXR2,APBA1,ASXL2,BICD1,CMTM3,CXorf21,IFNAR1,INO80D,LRRC8B,PACS1,RHOQ,RUNX1T1,SLC16A12,SPECC1L,TMCC1,TNS1,WDFY4
alpha-tocopherol		chemical drug		-0.156	0.00407	BCL2,CTGF,IL1A,MMP19,PPARG
kaempferol		chemical toxicant		-0.581	0.00407	BCL2,BCL2L1,ICAM1,JUN,RUNX2
ACKR3		g-protein coupled receptor			0.00407	AKR1C3,BCL2,CXCL12,CXCR4,MMP14
1-methyl-4-phenyl-1,2,3,6-tetrahydropyridine		chemical toxicant		1.219	0.00408	BCL2,CYBB,EGR1,FGF2,IL1A,JUN,NR4A2,RHOA,TNFRSF1B
miR-4804-5p (miRNAs w/seed UGGACGG)		mature microrna	Inhibited	-5.292	0.00409	ARHGAP17,BCL2L1,CD84,CTTNBP2NL,EPB41,HUWE1,INPP4A,LIMK1,MSR1,MYADM,NCOA2,NCOR2,NFATC2,NFIA,NR4A2,NRP2,OSGIN1,PLBD2,PRRC2B,SIRPA,SLC11A1,SPECC1L,SRGAP3,SUSD1,ULK1,VTI1A,ZDHHC8,ZFPM2
CpG oligonucleotide		chemical drug	Activated	2.607	0.00409	ABCA1,AHR,BCL2,CCR1,CD14,DICER1,EGR1,FCGR2B,ICAM1,INPP5D,MSR1,NOTCH2,SLC40A1,TLR2
miR-101b-3p (miRNAs w/seed UACAGUA)		mature microrna	Inhibited	-5.568	0.00413	ACYP2,ASPN,BCLAF3,BICRA,CAMSAP2,CCDC152,FBXO32,FOXO1,GBE1,GPR183,LIMCH1,MITF,MYO1E,NFE2L2,NOVA1,NR2F2,PHF10,PUS10,QKI,RNASE1,RNF111,RTN4,SCN8A,SGK1,SMAD9,ST3GAL6,YLPM1,ZC2HC1A,ZC3H11A,ZFP36L2,ZRSR2
miR-6717-5p (miRNAs w/seed GGCGAUG)		mature microrna	Inhibited	-5.196	0.00414	ADCY7,AIDA,ATP6V0C,CBFA2T3,CD44,CERS1,CLCN6,CYTH4,EXOC6B,IPCEF1,LIMD1,MYCBP2,NOVA1,PDE4A,PPP2R3A,PRELP,PRKN,RUNX2,SCIMP,SCN8A,SLC31A2,SLC46A3,TIMP2,TNS1,VAV3,VSIG4,ZC3H11A
thapsigargin		chemical toxicant	Activated	3.371	0.00418	ATF3,ATF6,BCL2L1,C5AR1,CAPN7,CREB3L2,EGR1,EGR2,ERN1,GADD45A,ICAM1,ITGA4,JUN,NFE2L2,SGK1,TLR2
resiquimod		chemical drug	Activated	2.189	0.00418	ATF3,ATP6V1B2,BCL2,CD44,CXCL12,FCER1G,FCGR2B,FGF2,HIVEP2,ICAM1,IL1A,JUN,NLRP3,RAB7A,TLR2,TLR8
HMOX1		enzyme		1.056	0.00424	ABCA1,BCL2,BCL2L1,CD14,CXCL12,ICAM1,MSR1,NFE2L2,NR4A2,TGFB1,THBS2,ZFP36
miR-2117 (miRNAs w/seed GUUCUCU)		mature microrna	Inhibited	-6.557	0.00425	AGT,AGTR1,ASXL2,ATF6,BAIAP2,CBLB,CD84,CHRDL1,CLEC4A,CLK2,CLSTN2,CREB3L2,CREG1,DST,EGR2,ENPP1,EYA3,FBXL20,GPR183,GPR63,ITGB8,MACF1,MPHOSPH8,NAF1,NFASC,PIAS1,PTGER4,RALGPS2,RGL1,RPRD2,RUNX1T1,SCARB1,SLC8A1,SMARCA1,TET2,TMEM260,TMTC1,TNRC6B,ZC2HC1A,ZMAT1,ZMYND8,ZNF12,ZNF398
amphetamine		chemical drug		0.674	0.0043	ATF3,BCL2,BCL2L1,CCNK,EGR1,FAP,HIVEP3,ICAM1,JUN,SGK1
MYOCD		transcription regulator		0.107	0.0043	CALD1,CLSTN2,EIF2AK3,FAP,FBXO32,ITGB1BP2,NFATC2,S100A4,TTN,VCAN
FGFR2		kinase		1.142	0.00435	BCL2,CTSH,DAB2,DRAM1,GLIPR1,ICAM1,IL1A,PLXNB2,RUNX2,SFRP1,TFEC,TRPS1,ZEB1
CSNK2A1		kinase		1.982	0.00436	AHR,BCL2L1,VIM,ZFP36
GPI		enzyme		1.969	0.00436	RHOA,VIM,ZEB1,ZEB2
mir-205		microrna		-1.772	0.00436	RUNX2,VIM,ZEB1,ZEB2
Integrin		complex			0.00436	AHR,ESR1,JUN,MMP14
ethidium		chemical drug			0.00436	BCL2,CTGF,CYR61,TIMP2
miR-26b-3p (and other miRNAs w/seed CUGUUCU)		mature microrna	Inhibited	-6.403	0.00438	ADAM33,ALG13,ANGPT4,APPL1,ASB14,BICC1,CCDC6,CLASP1,CLEC7A,CLHC1,CPAMD8,DST,EGR2,GLIPR1,GNB4,GNPTAB,GOLIM4,IFNAR1,KLF12,LHFPL2,MARCH1,NIN,ODF2L,OGFRL1,PCDH9,PHF21A,PHLDB2,RBM33,RBMS2,RSPH3,SCARB1,SFRP1,SLIT2,SNAPC3,SNX27,TAB2,TMEM237,UBE2H,WWC3,XPR1,ZSWIM6
miR-548o-3p (and other miRNAs w/seed CAAAACU)		mature microrna	Inhibited	-5	0.00438	ANKRD12,ATP6V0D2,B4GALT6,CD200R1,FER,FOXJ3,GATM,GPR183,KLHL28,LGMN,NABP1,NIN,NOVA1,NR2F2,PM20D2,QKI,RALGPS2,RICTOR,SCAF4,SCAMP1,SLC39A10,SRRM1,ST3GAL6,TAOK1,ZC3H12C
miR-6070 (miRNAs w/seed CGGUUCC)		mature microrna	Inhibited	-4.796	0.00438	AGTR1,ARHGAP17,ATXN2,BAG3,CYTH4,ELMO1,FBRSL1,KMT2D,LIMK1,LTBP4,LY9,MAFB,ODF2L,PAPD7,PPFIA4,PRR12,RPGRIP1L,SLC11A1,SMG6,SMG7,TRIM52,VMAC,ZHX2
miR-1237-5p (and other miRNAs w/seed GGGGGCG)		mature microrna	Inhibited	-10.583	0.00438	ADAM33,ARHGAP17,ARHGAP6,ATF3,ATN1,ATP6V0C,ATXN2L,BCAS3,BGN,BICRA,BRD4,BTBD9,C2CD3,CBFA2T3,CBL,CCSER2,CD276,CEACAM1,CERS1,CFAP126,CLEC4A,CNTFR,CX3CL1,DENND1A,FBRSL1,FGD1,FOXO1,GDI1,GDPD5,GLI3,GOLIM4,GYS1,INF2,IPCEF1,JDP2,JUN,KLHDC1,KLHL17,KMT2D,KMT5A,L1CAM,LENG8,LRP1,LTBP4,LUC7L3,MAP4,MCF2L,MGP,MLXIP,MMP19,MTSS1L,MYO9B,NAV1,NCKAP1L,NCOR2,NECAB3,NFASC,NFIX,NXF1,PCDHGA2,PCDHGA5,PCDHGA7,PCDHGB1,PCDHG…
TWIST2		transcription regulator	Activated	2.412	0.00438	CD44,FBLN5,TGFB1,VIM,ZEB1,ZEB2
amiodarone		chemical drug		1	0.00438	ASAH1,CA3,GRN,ICAM1,NDRG2,PPARG
NLRP12		other	Inhibited	-2.449	0.00438	BCL3,CREBBP,CXCL12,CXCR4,ICAM1,JUN
IDH1		enzyme			0.00438	EGR1,PPARG,RUNX2,VIM,ZEB1,ZEB2
miR-3686 (and other miRNAs w/seed UCUGUAA)		mature microrna	Inhibited	-7	0.00443	ABCA1,ACVR1,ASAH1,CALD1,CHIC2,CTTNBP2,CTTNBP2NL,CXCL12,CYP4V2,DRAM1,EPHA3,FER,FGF7,FNDC3B,GADD45A,HNRNPH3,HOOK3,KLF12,LIMCH1,LRIF1,LYZ,MAP4K5,MFSD11,MGP,NPL,NR2F2,PEAK1,PID1,PLA1A,PLCXD3,PPP2R3A,RFESD,RICTOR,RORA,SACS,SULT2A1,SUPT20H,TAB2,TACC1,TFEC,THRB,TMTC1,UBQLN2,UHRF2,VIM,VMAC,VPS37A,ZCCHC11,ZFP36L1
miR-204-5p (and other miRNAs w/seed UCCCUUU)		mature microrna	Inhibited	-7.134	0.00455	AHNAK,ARHGAP10,BCL2,C5orf52,CBFA2T3,CCDC6,CD163,CHRDL1,CXCR4,CYBB,CYBRD1,CYP27A1,DMTF1,DVL3,EGR1,EIF2AK3,GPR52,GPR65,GREM1,IPCEF1,KLF12,KMT5A,LAMP1,MARCH1,MFSD11,NBEA,NCKAP1L,NFATC1,NOVA1,NR4A2,NSD3,PDE4A,PID1,PLCXD3,PMP22,PPARG,PRDM1,PRDM8,RGS20,RUNX2,SETBP1,SGIP1,SPRED1,TCP11L1,TFEC,TMEM237,TNRC6B,TRPS1,TTN,ZEB2,ZFP91
Insulin		group	Activated	2.242	0.00456	AEBP1,AGT,AGTR1,APPL1,ARRB1,BCL2,BCL2L1,CA3,CYBB,EGR1,EGR2,FBXO32,FER,FOXO1,FTL,ICAM1,JUN,MGEA5,MT-ND1,NR4A2,PPARD,PPARG,SCARB1,SGK1,TGFB1,TGFBI,TLR2,VTI1A
miR-3082-3p (and other miRNAs w/seed ACAUGGC)		mature microrna	Inhibited	-6.708	0.00457	ABCA1,ADAM28,APPL1,CD84,CLEC7A,CLIC4,CTGF,CTSH,DOCK7,EGR1,EPHA3,EXOC2,FAM168A,FBXL5,GPNMB,INPP4A,ITGB1BP2,LENG8,LYST,MOSPD2,PLCXD3,PRDM1,PRDM2,PTK2B,RALGPS2,RASSF8,RGMB,RHOJ,RHOQ,RRAGD,RTN4,SASH1,SIK3,SLC23A2,SLC39A10,TMTC1,TNS3,UBE2H,UGCG,VCAN,WDFY3,WWC3,ZFAND5,ZFYVE16,ZFYVE26
miR-486-3p (and other miRNAs w/seed GGGGCAG)		mature microrna	Inhibited	-11.314	0.0046	ABCA1,ADAMTS2,ANGPT4,ARHGAP6,ARID1B,ASB14,ASH1L,ATF3,ATN1,ATXN2L,BAIAP2,BCL2L1,BCL3,BGN,BICRA,BRD4,BTBD9,C16orf70,C20orf194,C5orf52,CBFA2T3,CBL,CD14,CD276,CD68,CEACAM1,CERS1,CLK2,CNTFR,CREB3L2,CREG1,CRTC3,CTSB,CTSK,CXCL12,CYBB,EGR2,ELMO1,ETV6,FNDC4,GAB1,GAB4,GATAD2B,GDI1,GDPD5,GPR63,HIVEP3,HOOK3,HSPB6,HUWE1,JDP2,KCNB1,KLF12,KMT2A,KMT2D,L1CAM,LENG8,LIMK1,LRP1,LTBP3,LTBP4,MAML3,MAP4,MARCH1,MMP14,MY…
miR-92a-3p (and other miRNAs w/seed AUUGCAC)		mature microrna	Inhibited	-7	0.00466	ADAMTSL3,AFF1,AIDA,APPL1,ARMC2,ARRDC3,ASPH,ASPN,ASXL2,C20orf194,CLIC4,CPEB4,DENND4B,FAM20C,FCHO2,FNDC3B,FNIP2,GIT2,GNS,ITPR1,JMY,LHFPL2,LYST,MSR1,MYCBP2,NFIA,NFIX,NOVA1,OSBPL8,PAPD7,PEAK1,PHTF2,PIK3AP1,PIKFYVE,PTGER4,REV3L,RGL1,RNF38,SCAMP1,SCN8A,SIRPA,SYNJ1,TMCC1,XG,XPR1,ZC2HC1A,ZEB2,ZFC3H1,ZFPM2
STAT4		transcription regulator	Activated	4.092	0.00466	AHNAK,ASPH,BCL2,BCL2L1,BCL3,CCNI,FCER1G,FYB1,GBE1,LRP1,LTBP3,NSD3,PRDM1,R3HDM1,RNF130,RORA,RRAGD,S100A4,SETD5
tert-butyl-hydroquinone		chemical reagent	Activated	3.063	0.00468	ATF3,BCL2,FTH1,FTL,GADD45A,GBE1,JUN,NFE2L2,OSGIN1,ZFP36L2
miR-27b-5p (miRNAs w/seed GAGCUUA)		mature microrna	Inhibited	-6.325	0.00469	ABCA5,ACSL6,ADNP,AEBP1,ARRDC3,BRD4,CALD1,CD1A,CD99,CLEC4A,CNTFR,CTTNBP2NL,CX3CL1,DNM3,DTNB,EXOC6B,FBXO11,FNIP2,GOLIM4,GPNMB,HECTD2,LCP2,LEF1,LIMCH1,LUC7L3,MAST4,MTUS2,MYO9B,PLXDC2,RAPH1,RIOK1,RNF38,RPGRIP1L,RSPH3,TCF7,TGFBR3,TNRC6B,VIM,XG,ZFP36L1
miR-760-3p (and other miRNAs w/seed GGCUCUG)		mature microrna	Inhibited	-8.544	0.00476	ABCA1,ADAM33,ALMS1,ANP32B,ASB14,ATF3,ATXN7,B4GALT6,BGN,BTBD9,C20orf194,CBL,CCR1,CD68,CLASP1,CLEC4A,CLSTN2,CMTM3,CNOT4,CYBRD1,DOCK7,EGR1,EVI2B,FBXL20,FNDC4,GTF3C4,GYS1,HIST1H2BO,HIVEP3,ITGAL,ITSN1,KCNB1,KLF12,LIMK1,MACF1,MKL2,MTSS1L,MTUS2,NCKAP1L,PCDHGC5,PHTF2,PLEKHM1,POU2F1,PPP2R2C,PRELP,PRKN,RHOJ,RICTOR,SCAMP1,SCN8A,SELENON,SGK1,SLC29A3,SLC9A9,SRRM1,SYNJ1,TCF7,TERF2,TGFBI,TMEM106A,TMSB10/TMSB4X,…
MAC		complex		1.342	0.00486	AKR1C3,BCL2,EGR1,EGR2,ZFP36
mir-23		microrna	Inhibited	-2.176	0.00486	CELF2,FBXO32,GATM,PTK2B,RUNX2
8-bromo-cAMP		chemical reagent	Activated	3.222	0.00493	ABCA1,CTGF,CTSD,DCN,EGR1,FGF2,FOXO1,JUN,MAT2A,PDE4A,PPARD,SCARB1,SGK1,SULT2A1,TGFBR3,TIMP2
fingolimod		chemical drug	Inhibited	-2.348	0.00494	BCL2,BCL2L1,CTGF,ICAM1,MITF,RUNX2,SPHK1,TGFB1
THRB	2.994	ligand-dependent nuclear receptor		0.588	0.00495	CCR1,CTSD,CTSH,CXCR4,DCN,GDI1,JUN,LEF1,LYZ,NCOR2,PPARG,PTAFR,RUNX2,SFRP1,STAT5B,TGFB1,TGFBI,THRB
miR-9-5p (and other miRNAs w/seed CUUUGGU)		mature microrna	Inhibited	-6.888	0.00501	ADAM33,ANP32B,ARID1A,CCDC138,CCNI,CCSER2,CNTFR,CPEB4,CXCR4,DENND1A,FAM13C,FBXL2,FOXO1,JDP2,LAMP1,LCP2,LYST,MKL2,NPL,NTNG1,PAPPA,PHLDB2,PHTF2,PLBD2,PMP22,POU2F1,PRDM1,RBMS3,RHOA,RHOJ,RHOQ,RNF111,RUNX1T1,SHTN1,SLC16A12,SLC31A2,SLC8A1,SPECC1L,STAM,TCF7,TGFBI,TLK1,TSC22D2,UTRN,VAV3,WASF2,XG,ZFPM2
miR-4697-3p (miRNAs w/seed GUCAGUG)		mature microrna	Inhibited	-6.928	0.00501	ADCY7,AIDA,ARRDC3,ASAP1,CBLB,CCDC152,CCR1,CD163,CD276,CDHR1,CLCN4,CLCN6,CNTRL,CSTB,EPB41L2,FHL1,FNIP2,GDI1,GNPTAB,GPM6B,HSPB6,LEF1,LHFPL2,LIMD1,LIPA,MAFB,MAN1C1,NFIA,NPC1,PDS5A,PHC3,PLXDC1,PPARD,PPEF2,PRRC2C,RIOK1,SLC8A1,STAM,TAB2,TBC1D12,TCAF1,TCF7,TMEM260,TMSB10/TMSB4X,TPP1,TSPAN11,WSB1,ZEB1
miR-4694-5p (miRNAs w/seed GGUGUUA)		mature microrna	Inhibited	-7	0.00501	ABCA9,ADAM9,ADCY7,ARL11,ASB14,CA3,CBFA2T2,CD44,CDKL5,CMTM3,CTGF,DNASE2,EIF4EBP2,ENPP1,EPB41L2,FCER1G,FGF7,GAB1,GPR183,GREM1,HSPB6,KLF12,KLHDC1,KMT2E,LHFPL2,LRRC8B,MARCKS,NFIA,ODF2L,PARP8,PHACTR1,PLXDC2,PRRC2C,PTPRZ1,QSER1,RBM25,SEC63,SFRP1,SGMS1,SLC25A28,SLC46A3,SNAPC3,TAB2,TAOK1,TMTC1,TRIM52,TSPAN11,USP8,ZNF326
miR-363-5p (and other miRNAs w/seed GGGUGGA)		mature microrna	Inhibited	-10.583	0.00502	ADAM33,ANP32B,ARHGAP17,ATN1,ATP6V0D2,ATXN2,ATXN2L,BCL2L1,BCL3,BEND6,BRD4,C10orf76,C19orf54,C5AR1,CACNA1A,CCDC150,CD276,CLK2,CLSTN2,CNTFR,CRTC3,CTGF,CTSD,CTSK,CX3CL1,DTNB,ELMO1,EYA3,FGD1,GIT2,GNS,GYS1,HIVEP3,ITGAL,JDP2,KCNB1,KMT2A,KMT2D,KMT5A,LIMK1,LY9,LYZ,MARCKS,MCF2L,MGAT5B,MLXIP,MMP14,MMP19,MTUS2,MYADM,PACS1,PCBP2,PDE4A,PLBD2,PLCB2,PLD3,PLXNB2,POU2F1,PPARD,PPEF2,PRDM2,PRELP,PYROXD2,RAB7A,RALGAP…
PLAUR		transmembrane receptor	Activated	2.389	0.00504	BCL2L1,C5AR1,CTSB,CYBB,EIF2AK3,VIM
4-methylnitrosoamino-1-(3-pyridinyl)-1-butanone		chemical toxicant	Activated	2.183	0.00504	ANXA1,BCL2,BCL2L1,HP,JUN,NFE2L2
zoledronic acid		chemical drug		-0.728	0.00504	BCL2,BCL2L1,CTSK,CXCR4,CYR61,RUNX2
NQO1		enzyme		-0.816	0.00504	BCL2,BCL2L1,C5AR1,CCR1,CXCL12,CXCR4
bisindolylmaleimide I		chemical - kinase inhibitor	Inhibited	-3.271	0.00504	AGT,BCL2,BCL2L1,CD44,CD55,CTGF,EGR1,ICAM1,MAPK1,MAT2A,NR4A2
miR-628-3p (miRNAs w/seed CUAGUAA)		mature microrna	Inhibited	-5.099	0.00506	ACYP2,ALG13,ARRDC3,ATF6,C19orf54,EPHA3,EXOC2,FBXO30,FCHO2,HNRNPH3,LRIG2,MAMDC2,MAST4,MOSPD2,MSR1,NPC1,PHC3,POLK,QSER1,RBMS1,SLC40A1,TLK1,VAMP2,WASHC5,ZNF514,ZZZ3
AREG		growth factor		0.102	0.00507	BCL2,BCL2L1,CXCR4,EGR1,ITGB8,JUN,PCDHGA7,PTAFR,RUNX1,SLC36A1
miR-4721 (and other miRNAs w/seed GAGGGCU)		mature microrna	Inhibited	-8.66	0.00508	ABCA1,ANGPT4,ATP6V0A1,C10orf76,C19orf54,CD84,CELF2,CLEC7A,CLIC4,CREB3L2,CTSH,CYBRD1,CYTH4,DENND1A,DICER1,DRAM1,EIF2AK3,ELMO1,ETV6,FCER1G,FOLR2,GADD45A,GFRA2,GLIPR1,GRN,IQCA1,KCNB1,KMT2D,KMT5A,L1CAM,LTBP4,MAP4,MARCH1,MAT2B,MLXIP,NDRG2,NFATC2,NSD3,PAPD7,PILRA,PLCB2,PLCXD3,PLEKHM1,PLS3,PPARD,PRRC2B,PTK2B,RBM33,RGMB,RHOA,RHOJ,RPRD2,SCN8A,SCRN1,SEPT6,SLC8A1,SMG7,TCAF1,THBS2,TMCC1,TMEM106A,TNS3,TSPAN11…
TGM2		enzyme	Activated	2.573	0.00512	AFF2,C5AR1,CEACAM1,FCER1G,HIP1,MAFB,MERTK,MGP,MPP6,RUNX2,SACS,SDCBP,SIRPA,SLAMF7,TGFB1,TNFAIP2,TYROBP,VSIG4,ZEB1
miR-3920 (miRNAs w/seed CUGAUUA)		mature microrna	Inhibited	-6.083	0.00513	ACSL6,ASPN,BAG3,CCDC152,CCNI,CCSER2,CLHC1,COL4A3BP,CXCL12,CYR61,DNM3,EIF4EBP2,EIF5B,FGF7,FOXJ3,GOLIM4,KLHDC1,KLHL28,PLCXD3,QSER1,RAB7A,RHOA,RRAGD,RSPRY1,SCAMP1,SLC16A12,TAF3,TMSB10/TMSB4X,TXNDC11,USF3,VEZF1,ZBTB21,ZBTB25,ZEB2,ZFPM2,ZFYVE16,ZNF514
miR-1306-3p (miRNAs w/seed CGUUGGC)		mature microrna	Inhibited	-4.69	0.00515	ADAMTS2,BAIAP2,BICRA,BTBD9,C10orf128,CLHC1,DENND1A,GOLIM4,IFNAR1,LTBP4,MAT2B,NCOR2,NFATC1,PHC1,PLBD2,PTAFR,SEPT6,TANC2,TNFRSF1B,TSPAN11,UBE4B,VSIG4
HNRNPA2B1		other			0.00523	BCL2L1,CADM1,FHL1,MAST4,NOVA1,PAPPA,PKIB,RASSF8,RYR1,SETBP1,SVEP1,TNS3,UTRN,VCAN
miR-6516-3p (miRNAs w/seed UCAUGUA)		mature microrna	Inhibited	-7	0.00526	AAK1,AFF4,ANXA1,ARRDC3,BEND6,BICC1,BICD1,CCDC150,CD302,CD44,CD99,COL12A1,CPEB4,CTSK,CXorf21,FGF2,FGF7,GLT8D2,GPM6B,IL1A,IPCEF1,IQCB1,JMY,KLHL5,LUM,MAML2,MKL2,NSD3,PHF21A,PHTF2,PI4KA,PKIB,QKI,RBM25,RHOQ,RORA,RPGRIP1L,RTN4,SCRN1,SHTN1,SLC46A3,TET2,TIMMDC1,TRPS1,TYROBP,ZBTB20,ZCCHC11,ZFAND1,ZNF280D
VHL		transcription regulator		0.427	0.00528	BCL2,BCL2L1,CTGF,CXCL12,CXCR4,DAB2,FTH1,FTL,GBE1,MMP14,RUNX1,SLC40A1,VIM
miR-6880-5p (miRNAs w/seed GGUGGAG)		mature microrna	Inhibited	-9.274	0.00531	AAK1,ADAMTS2,AEBP1,AFF2,ARHGAP17,ASXL2,ATP6V0D2,BCL2,BCL2L1,BEND6,BRD4,C19orf54,C5AR1,CBFA2T2,CLCN6,CLIC4,CLSTN2,CRTC3,CTSK,CX3CL1,CYP4V2,DENND4B,DTNB,EIF4EBP2,EYA3,FBXL2,FHL1,GBE1,GYS1,HIVEP3,HUWE1,IER5L,INPP4A,ITGAL,KCNB1,LIMK1,LTBP2,LTBP4,LYZ,MGEA5,MLXIP,MMP19,NAV3,NDST3,PATL1,PCGF2,PILRA,PLBD2,PLD3,POU6F1,PPARD,PRELP,PRR12,PRRC2B,PTAFR,PUS10,PYROXD2,RFX2,RPRD2,RYR1,SERPING1,SIK3,SIRPA,SLC31A2…
miR-31-3p (and other miRNAs w/seed GCUAUGC)		mature microrna	Inhibited	-5.196	0.00536	ACVR1,AFF2,ARRDC3,DNM3,EHBP1,FOXO1,GPCPD1,GREM1,ITSN1,JMJD1C,LRRC8B,LUM,NFATC2,PRDM1,PRELP,PTAFR,RHOA,SDCBP,SLC16A12,TERB1,TFEC,THBS2,TM4SF19,UBE2H,WDR7,ZFP36L1,ZNF236
docosahexaenoic acid		chemical drug		-1.069	0.0054	ABCA1,BCL2,BCL2L1,CD44,CTGF,CXCR4,ERN1,FOXO1,MRC1,NFE2L2,SPHK1,TGFB1,THBS2,TIMP2,TNFRSF1B
miR-6783-5p (miRNAs w/seed AGGGGAA)		mature microrna	Inhibited	-9.11	0.00542	AAK1,APOD,ARRB1,ARRDC3,ASH1L,ATXN2,ATXN2L,BRD4,C20orf194,CBL,CCDC152,CD84,CEACAM1,CLCN6,CLIC4,COL4A3BP,CTSD,CYBRD1,EHD3,EIF4EBP2,ELL2,EP300,EPB41,EPHA3,ESR1,EVI2B,FBXL20,FOXJ3,GATAD2B,GFRA2,GLI3,GNS,INO80D,KAT6A,KLF12,KMT2D,KMT5A,LENG8,LRIG2,LRRC8B,LYZ,MAP4,MLH3,MMP19,MYADM,NCEH1,NR2F2,PACS1,PDE4A,PDS5A,PLEKHH2,POGZ,POU2F1,PPFIA4,PPP2R3A,PRDM1,PREPL,RAB7A,RBMS2,SCARB1,SCN8A,SCRN1,SEPT6,SIRPA,SLAM…
Fcer1		complex		1.254	0.00546	CD1A,FCGR2B,ITPR1,JUN,MRC1,NFATC1,NFATC2,SPHK1
miR-18a-5p (and other miRNAs w/seed AAGGUGC)		mature microrna	Inhibited	-6.668	0.00548	ASXL2,ATXN2L,BEND6,C1orf21,CD302,CTGF,CX3CL1,DIP2C,DTNB,ESR1,ETV6,FCGR2B,FCHSD2,FER,FNDC3B,FRYL,GAB1,GPR63,GUCY1A1,HP,INO80D,MGEA5,MYADM,NFATC1,NPL,ODF2L,PEAK1,PLXNC1,POU6F1,QKI,RORA,RUNX1,SLC25A28,SNX29,SORBS3,STK4,TAOK1,TGFBR3,TMEM106A,TNRC6B,TRIM52,WASF2,ZBTB47,ZFP36L1,ZHX2
SPP1		cytokine	Activated	2.718	0.00548	BCL2,BCL2L1,CD163,CD44,CXCL12,CXorf21,ICAM1,IL1A,MMP14,NDRG2,PNN,PPARG,RUNX2,S100A4,TGFB1,VIM
PLCG2		enzyme		1.954	0.0055	BCL2,FGF2,ICAM1,NFATC1
S1PR2		g-protein coupled receptor		1.94	0.0055	ICAM1,JUN,SPHK1,TGFB1
BMPER		other		-1.131	0.0055	ACVR1,ICAM1,MGP,RUNX2
miR-202-5p (miRNAs w/seed UCCUAUG)		mature microrna	Inhibited	-5.477	0.00555	ANXA1,ARMC2,ARRDC3,BCL2,BEND6,CXorf21,GPM6B,GPR137B,GPR52,KMT2A,LIPA,MARCH1,MARCKS,MITF,NR2F2,NTNG1,PCGF2,PHLDB2,PIGN,PLCXD3,RARRES1,RFESD,SLC39A10,SLC46A3,SNRNP48,TAB2,TRPS1,VIM,ZNF12,ZNF236
AMOT		other			0.00558	CTGF,CYR61
ZFAS1		other			0.00558	MMP14,ZEB1
G protein beta gamma		complex			0.00558	CTGF,CYR61
cetylpyridinium		chemical drug			0.00558	CTSK,NFATC1
ATP6AP2		transporter			0.00558	CYBB,TGFB1
AMOTL2		other			0.00558	CTGF,CYR61
CHD5		enzyme			0.00558	VIM,ZEB1
NDUFAF3		other			0.00558	CTSD,ESR1
Fascin		group			0.00558	CTGF,CYR61
LAPTM4B		other			0.00558	BCL2,TGFB1
ESRP2		other			0.00558	ZEB1,ZEB2
AMOTL1		other			0.00558	CTGF,CYR61
TPM1		other			0.00558	CALD1,RHOA
VSX2		transcription regulator			0.00558	MITF,TFEC
NRP2	3.979	kinase			0.00558	BCL2,S100A4
FTMT		enzyme			0.00558	FTH1,FTL
GFRA2	2.907	transmembrane receptor			0.00558	EGR1,EGR2
ANKRD1		transcription regulator			0.00558	BCL2,BCL2L1
MAP1S		enzyme			0.00558	BCL2,BCL2L1
RAPGEF4		other			0.00558	CTSK,NFATC1
BTG1		transcription regulator			0.00558	BCL2L1,JUN
RAB7A	2.124	enzyme			0.00558	EGR1,VIM
minodronate		chemical drug			0.00558	CXCR4,ICAM1
3,4-methylenedioxyamphetamine		chemical drug			0.00558	BCL2L1,JUN
5R,11R-diethyl-5,6,11,12-tetrahydrochrysene-2,8-diol		chemical reagent			0.00558	ESR1,TGFBR3
miR-6132 (and other miRNAs w/seed GCAGGGC)		mature microrna	Inhibited	-10.44	0.00563	ACP5,ATF6,ATP6V0A1,BAIAP2,BGN,BRD4,C19orf54,C20orf194,CD276,CD99,CDHR1,CERS1,CHRD,CLASP1,CLCN6,CNTFR,CREB3L2,CTSD,CX3CL1,CXCL12,DENND1A,DOCK8,DTNB,EGR1,EIF4EBP2,ELL2,EP400,ESR1,FOXO1,GATAD2B,GDI1,GDPD5,GYS1,HP,HSPB6,INF2,IPCEF1,ISL2,ITGAL,JDP2,KMT2D,LCP2,LIMK1,LTBP4,LY9,MAP4,MAPK1,MGAT5B,MKL2,MLXIP,NFASC,NFIA,NFIX,NOTCH2,NXF1,OSGIN1,PDCD6IP,PHACTR4,PI4KA,PIK3AP1,PLBD2,PLCXD3,PLEKHM1,PPFIA4,PPP1R1…
CTSB	3.688	peptidase		1.452	0.00576	BCL2L1,CTSB,CYBB,EIF2AK3,SPHK1
isoflurane		chemical drug		0.152	0.00576	BCL2,BCL2L1,ICAM1,SLIT2,SPHK1
progestin		chemical drug		-1.387	0.00576	BCL2,ESR1,FOXO1,SYNE1,TIMP2
tannic acid		chemical toxicant			0.00576	AGTR1,BCL2,PPARG
Ck2		complex			0.00576	BCL2L1,CYBB,ZFP36
cytidylyl-3'-5'-guanosine		chemical reagent			0.00576	BCL2,BCL2L1,PRDM1
TENM1		transmembrane receptor			0.00576	GPNMB,MGP,SCARB1
GPR132		g-protein coupled receptor			0.00576	EGR1,ICAM1,MRC1
TNFRSF17		transmembrane receptor			0.00576	BCL2,BCL2L1,ICAM1
GUSB		enzyme			0.00576	CYR61,EGR2,GLA
conjugated linoleic acid		chemical drug		-1.387	0.00577	BCL2L1,CTSK,CXCR4,FCGR2B,NFATC1,PPARG
PP1		chemical - kinase inhibitor		-1.4	0.00577	BCL2L1,CXCR4,ESR1,IL1A,JUN,SIRPA
nitrofen		chemical toxicant	Inhibited	-2.449	0.00577	CLIC4,EGR1,PLD3,RTN4,TGFBR3,TIMP2
mir-8		microrna	Inhibited	-2.562	0.00584	ADAMTS1,ATF3,CBL,EP300,FTH1,TIMP2,VIM,ZEB1,ZEB2,ZFP36,ZFPM2
miR-4684-3p (miRNAs w/seed GUUGCAA)		mature microrna	Inhibited	-6.325	0.00585	ADAM9,AFF2,AGTR1,ASAP1,ASPH,ASPN,C1orf21,CHIC2,CPEB4,CYBRD1,DST,FAM168A,FAM49A,FCGR2B,GREM1,HELZ,IL1A,JDP2,KLF12,LHFPL2,MARCH1,MARCKS,MCOLN3,MMP19,NABP1,NFIA,PLXDC2,POLK,PRDM8,PRKN,QKI,RASSF8,SCARB1,SCN8A,SEPT6,SFRP1,SPRED1,UHRF2,ZEB2,ZFYVE16
miR-1896 (and other miRNAs w/seed GGUGGGU)		mature microrna	Inhibited	-9.644	0.00594	ADAM33,ANP32B,APBA1,ARHGAP17,ARID3A,ARRB1,ASXL2,ATP6V0A1,ATP6V0D2,ATXN2,BCAS3,BRD4,C20orf194,CBLB,CCDC146,CD84,CD99,CELF2,CHD6,CLASP1,CLCN6,CLSTN2,CNTFR,CX3CL1,CYTH4,DENND1A,DMTF1,ELMO1,FTSJ1,GATAD2B,GDI1,GDPD5,GREM1,GTF3C4,GUCY1A1,HERC3,HIVEP3,HSPB6,INO80D,INPP5D,IPCEF1,JDP2,KIF7,L1CAM,LIMD1,LIMK1,LTBP4,LY9,LYST,LYZ,MAP2K5,MGAT5B,MMP19,MYADM,NFIA,PACS1,PLBD2,PLEKHM1,POU2F1,PPARD,PPP1R13B,PRELP,P…
miR-485-3p (and other miRNAs w/seed UCAUACA)		mature microrna	Inhibited	-6.856	0.00594	ARHGAP17,CCDC150,CD200R1,CEACAM1,CEP170,CHRDL1,CLEC12A,CLIC4,FBLN1,GBE1,GPCPD1,INO80D,KMT2C,KMT5A,MAFB,MAST4,MAT2B,MPHOSPH8,NFIX,NSD3,PM20D2,RBM25,RBMS1,RHOA,RHOJ,RHOQ,RNF38,RUFY3,RUNX1T1,SCAMP1,SCN8A,SLC39A10,SLC46A3,TFEC,TMEM131,TMSB10/TMSB4X,TOP1,UBN2,VCAN,WDR7,XG,ZC3H11A,ZEB1,ZFAND5,ZFPM2,ZMAT1,ZRSR2
miR-3103-5p (and other miRNAs w/seed GAGGGAG)		mature microrna	Inhibited	-10.583	0.006	ACVR1,ANGPT4,ARMC2,ATP13A3,BCL2L1,BCL3,BTBD9,C5AR1,CBL,CD200R1,CD276,CD44,CD84,CEACAM1,CELF2,CHRDL1,CLCN6,CNTFR,CPAMD8,CREB3L2,CYP27A1,EGR1,EHBP1,EIF4EBP2,EPB41,EXOC2,EYA3,EZH1,FGD1,FTL,GATAD2B,GFRA2,GPR183,GPR65,HIP1,HIVEP3,HOOK3,HSPB6,HTRA1,ITGAL,KMT2D,LENG8,MAP4,MAPK1,MGAT5B,MMP19,MOSPD2,MYADM,NFATC2,NFIX,NXF1,PACS1,PATL1,PCDHGA2,PCDHGA5,PCDHGA7,PCDHGB1,PCDHGC5,PDE4A,PHLDB2,PIK3AP1,PLCB2,PLCXD…
STAT5B	1.096	transcription regulator		1.851	0.00604	A2M,AHNAK,AKR1C3,ASAP1,BCL2,BCL2L1,CD276,ESR1,FBLN1,GADD45A,NR4A2,SLC39A10,STAT5B,TLR2,ZFP36
MAPK8		kinase		1.722	0.00604	ABCA1,APOD,BCL2,BCL2L1,CYBB,CYP27A1,EGR1,FOXO1,FTH1,JUN,MSR1,MUC5B,PPARD,TLR2,ZFP36
CREB1		transcription regulator	Activated	2.503	0.0062	ABCA1,AKAP13,ATF3,BAG3,BCL2,BCL2L1,CD68,CR2,CXCR4,CYR61,EGR1,EGR2,ETV6,GADD45A,GLA,GPNMB,GPR63,IGSF10,JUN,MAT2A,MRC1,MTSS1,MUC5B,NR4A2,NRP2,PLXDC2,PLXNC1,PPARG,RUNX1T1,SEC63,SGK1,SHTN1,Sik1,SIK3,TRPS1,VIM,ZFP36,ZFPM2
miR-548e-5p (miRNAs w/seed AAAAGCA)		mature microrna	Inhibited	-5.385	0.00631	ASPN,B4GALT6,C2CD3,CLASP2,CNOT4,CPEB4,CYR61,EPB41L2,ERMARD,FGF7,FOXJ3,INO80D,KLHL28,LEF1,MAPK1,MAT2B,NFATC1,RBMS2,RSPH3,RUNX2,SDCBP,SPIC,UBE2H,UBN2,UGCG,USP25,VIM,ZFAND1,ZFP91
hydrocortisone		chemical - endogenous mammalian		0.876	0.00637	ACO1,CD163,CTGF,CXCR4,EP300,FGF2,FGF7,ICAM1,PPARG,SULT2A1,TLR2,TNFAIP2,VAMP2
dinoprost		chemical - endogenous mammalian		0.886	0.00638	ESR1,FGF2,IL1A,JUN,LIPA,NR4A2,PTK2B,RUNX2,TGFB1
RUNX2	2.977	transcription regulator		1.971	0.00639	BCL2,HTRA1,ITGAL,LEF1,LGALS3,LUM,MMP14,NEXN,RUNX1,RUNX2,TCF7,UGCG
miR-151-5p (and other miRNAs w/seed CGAGGAG)		mature microrna	Inhibited	-5.916	0.00641	AFF4,BEND6,CBLB,CD1A,CD68,CREB3L2,CRTC3,CYTH4,DENND1A,DNASE2,EHD3,ELMO1,FAM168A,GDI1,HIVEP3,INPP5D,ITSN1,LY9,MGAT5B,NFIX,NXF1,P2RY8,PRELP,RALGAPA1,RFX2,RNF216,SCN8A,SIGLEC1,SLC36A1,SPIRE1,SVEP1,TNFAIP2,ULK1,VSTM2L,XPR1
miR-6719-3p (miRNAs w/seed CUGACAU)		mature microrna	Inhibited	-5.916	0.00641	ACVR1,AGTR1,AIDA,AKIRIN2,ANKRD26,ARHGAP17,BRD4,C10orf128,CCNI,CPEB4,CXCL12,FBXL2,FNDC3B,FTSJ1,FYB1,GREM1,KMT2E,MEF2A,NAF1,NSD3,PATL1,PCBP2,PTGER4,QKI,SGMS1,SLC11A1,TAB2,TFEC,TRPM6,TRPS1,TSC22D2,TTC17,WDR7,ZEB2,ZNF236
miR-129-5p (miRNAs w/seed UUUUUGC)		mature microrna	Inhibited	-4.359	0.00645	ACYP2,ARRDC3,BEND6,CHD7,CXorf21,EIF5B,ETV6,FNDC3B,NFE2L2,NR4A2,NSD3,PDS5A,RARRES1,SCN8A,TERB1,TET1,ZBTB20,ZFP36L1,ZFP91
PELP1		other		1.117	0.0065	AFF2,BCAS3,COL12A1,DAB2,MRC1,NCOR2,SRSF12
APOA1		transporter		-1.226	0.0065	ABCA1,ATF3,CYBB,ICAM1,SCARB1,TGFB1,TLR2
sunitinib		chemical drug	Inhibited	-2.626	0.0065	CD44,CTGF,ICAM1,ITGA4,ITGAL,TGFBI,TIMP2
miR-1258 (miRNAs w/seed GUUAGGA)		mature microrna	Inhibited	-6.325	0.00652	ADCY7,ASAP1,ATF3,ATP13A3,BCLAF3,BEND6,CCDC102B,CELF2,CLIC4,CLSTN2,CPM,CTSB,EPS15,ETV6,FGF2,FOXJ3,FTL,GFRA2,GLIPR1,GREM1,HOOK3,IFNAR1,IQCB1,JUN,LEF1,MAMDC2,MARCH1,NABP1,PLCE1,PLCXD3,PMP22,PTGER4,RORA,RSPH3,SGMS1,SNAPC3,TMCC1,TMEM237,UBE2H,ZFP36L1
AGTR1	3.943	g-protein coupled receptor		0.966	0.00657	AGT,JUN,MAPK1,RHOA,SGK1,TGFB1
Hsp27		group		-0.447	0.00657	BCL2,CD14,CD163,CD1A,FBXO32,TGFB1
paricalcitol		chemical drug	Inhibited	-2.236	0.00657	AGT,BCL2,BCL2L1,ICAM1,PTGER4,TGFB1
SP3		transcription regulator		1.432	0.0066	ABCA1,AEBP1,APBA1,ATF3,CEACAM1,EGR1,ESR1,IL1A,ITGB8,JUN,MAT2A,MAT2B,SCARB1,SGK1,TGFBR3,TIMP2,TLR2,VIM
vitamin E		chemical drug		-1.941	0.00662	BCL2,BCL2L1,CD44,EGR1,IL1A,MMP14,SCARB1,TGFB1
miR-1537-5p (miRNAs w/seed GCUGUAA)		mature microrna	Inhibited	-7.141	0.00664	ACYP2,AEBP1,AFF4,AIDA,ANKRD12,ARRDC3,ATRNL1,CD84,CTSB,CXorf21,DST,EAF2,EIF4EBP2,FBXO30,FCHO2,FCHSD2,FGF7,FNBP1,FTSJ1,GBE1,HECTD2,HELZ,HOOK3,MACF1,MAPK1,MARCH1,MARCKS,MPP6,NEXN,NSRP1,PDS5A,PLCXD3,PLXNC1,QKI,R3HDM1,RALGAPA1,RASSF8,RUNX1T1,SCAMP1,SESN1,SGIP1,SLAMF1,SMAD9,THRB,TMEM131,UBQLN2,USP8,WDFY3,ZBTB47,ZC3H12C,ZFAND5
miR-6886-3p (miRNAs w/seed GCCCUUC)		mature microrna	Inhibited	-7	0.00668	ADAMTS1,AEBP1,ARL11,BCL2L1,BCLAF3,C10orf128,C16orf70,C20orf194,CBL,CCR1,CLCN6,CTSH,EP400,FBXO32,FTL,GAB4,GTF3C4,KIF7,MAFB,NDRG2,NECAB3,NFATC2,NSD3,PCDHGA2,PCDHGA5,PCDHGA7,PCDHGB1,PCDHGC5,PHACTR4,PPFIA4,PTGER4,RBMS2,RFX7,SCN8A,SLAMF1,SLC8A1,SLIT3,TMCC1,TOP1,TSPAN11,UBAP2,UGCG,VNN2,WDFY4,XPR1,ZBTB20,ZFP91,ZNF514,ZNF827
miR-3960 (and other miRNAs w/seed GCGGCGG)		mature microrna	Inhibited	-5.292	0.0067	ARHGAP17,ATN1,ATP6V0C,ATXN2L,BICRA,CERS1,CLASP1,CXCL12,HPS4,HUWE1,ISL2,L1CAM,LENG8,LTBP4,LY9,MAN1C1,MTSS1L,PAPD7,PPP1R13B,PRELP,RUNX1,SEPT6,SLC11A1,TLR6,TTYH3,VAV3,ZDHHC8,ZFP36L1
miR-6732-5p (and other miRNAs w/seed AGGGGGU)		mature microrna	Inhibited	-8.888	0.00671	ARHGAP17,ASAH1,ATF3,ATP6V0C,BCL2L1,BCL3,CACNA1A,CD276,CD44,CERS1,CHD6,CLASP1,CNTFR,CXCL12,CYBB,CYTH4,DMTF1,EIF4EBP2,ESR1,FAM49A,FBLN1,GAB4,GDI1,GDPD5,GRN,GYS1,HSPB6,KMT2D,LEF1,MARF1,MGAT5B,MITF,MOSPD2,NAV1,NFIX,NXF1,P2RY8,PCDHGA2,PCDHGA5,PCDHGA7,PCDHGB1,PCDHGC5,PDE4A,PLA2G15,PPARD,PRDM2,PRELP,PRR12,RBM25,RPRD2,RYR1,S100A11,SCN8A,SCPEP1,SELENON,SETD1A,SETD1B,SFRP1,SLC11A1,SLIT3,SNAPC3,SNX27,SRCAP,…
RAC1		enzyme		1.326	0.00673	ACP5,AGT,ATF3,CTGF,ESR1,FGF2,ICAM1,JUN,MMP14,RHOA,TGFB1
5-N-ethylcarboxamido adenosine		chemical reagent		0.49	0.00673	BAG3,BCL3,CBFA2T2,CTGF,EGR1,EGR2,FGF2,GADD45A,NR4A2,TGFB1,VCAN
apomorphine		chemical drug		1.499	0.00676	BCL2,BCL2L1,EGR1,FGF2,GDI1
SNAI1		transcription regulator	Activated	2.149	0.00682	BCL2L1,CD55,CTGF,CYR61,L1CAM,LEF1,MMP14,MYO5A,RUNX2,TGFB1,ZEB1,ZEB2
FDFT1		enzyme	Activated	2	0.00683	ABCA1,CYP27A1,LRP1,SCARB1
KLRC4-KLRK1/KLRK1		transmembrane receptor	Activated	2	0.00683	CD44,LEF1,PPARG,TCF7
SH3BP2		other		1.982	0.00683	CD44,CTSK,MITF,NFATC1
indirubin		chemical drug		-1	0.00683	BCL2,BCL2L1,CYR61,JUN
cycloheximide		chemical reagent		0.015	0.00686	AGTR1,AHR,APBB1IP,BCL2L1,CCR1,CD44,CD55,CTGF,CXCR4,CYR61,EGR1,ESR1,FGF2,GADD45A,ICAM1,IL1A,JUN,MMP19,NFE2L2,PPARG,PRDM1,RUNX2,SCARB1,SLC12A4,TGFB1,THRB,TNFAIP2
FLT1		kinase		1	0.00694	CCNI,CLIC4,ICAM1,LAMP1,MARCKS,MAT2A,SCRN1,UBE2H,UBE4B
miR-8074 (miRNAs w/seed UAUGGCG)		mature microrna	Inhibited	-5.568	0.00697	ASPH,CCNI,CCR1,CEP85L,CLEC12A,CLEC7A,CREB3L2,CXorf21,DNM3,FGF7,IPCEF1,KCNB1,LHFPL2,MACF1,NTNG1,PCDHGA2,PCDHGA5,PCDHGA7,PCDHGB1,PCDHGC5,RALGAPA1,RHOQ,RORA,RUNX2,SGMS1,SLC9A9,TLR8,TMEM237,XG,ZFAND5,ZNF280D
26s Proteasome		complex		-1.723	0.00699	AHR,ATP6V0D2,BAG3,BCL3,CD68,CTSB,CTSD,ESR1,FOXO1,ICAM1,LAMP1,UBE2H,VIM,VPS8
miR-4731-5p (miRNAs w/seed GCUGGGG)		mature microrna	Inhibited	-11.18	0.0071	AAK1,AEBP1,ARHGAP17,ARL11,ATF3,ATXN2,ATXN2L,BCL3,BGN,BRD4,C19orf54,C5AR1,CBFA2T3,CCNI,CD68,CHD1L,CLCN4,CLCN6,CLSTN2,CNTFR,CPEB4,CREB3L2,CRTC3,CX3CL1,CXCR4,CYBRD1,DENND1A,DNASE2,DVL3,EHD3,ERN1,ETV6,FAM168A,FNDC4,GDI1,GDPD5,GLDC,GNS,GREM1,GTF3C4,HIP1,HIVEP3,HOOK3,HSPB6,INF2,IPCEF1,ITGAL,JMY,KIF13B,KLF12,L1CAM,LIMD1,LRP1,MAML3,MAN1C1,MARCH1,MAT2B,MTSS1L,NAV1,NCOA3,NCOR2,NDRG2,NECAB3,NFATC2,NFIX,P2RY…
MSTN		growth factor		1.698	0.00724	FBXO32,MEF2A,MYO5A,NFATC1,TGFB1,ULK1,VIM
Map3k7		kinase	Activated	2.813	0.00727	BCL2L1,EGR2,JUN,NFATC2,RILPL1,RUNX1T1,SESN1,SPHK1
triptolide		chemical drug	Inhibited	-2.646	0.00727	BCL2,BCL2L1,CXCL12,ICAM1,JUN,LEF1,MMP19,TLR2
BMP2		growth factor	Activated	3.07	0.00739	ACP5,ATF6,BCL2,BCL2L1,CLIC4,CTSK,CXCL12,FGF2,FOXO1,GREM1,JUN,L1CAM,NFAT5,NFATC1,PPARG,RUNX2,VCAN
Hbb-b2		other	Activated	2	0.00745	CD44,CLEC7A,CMTM3,FTH1,FTL,TLR2
WWTR1		transcription regulator		1.698	0.00745	CD44,CTGF,CYR61,ICAM1,IL1A,RUNX2
SCARB1	1.822	transporter		0.816	0.00745	APOD,CX3CL1,FBXO32,FOXO1,NLRP3,SESN1
EGR1	2.61	transcription regulator	Activated	2.932	0.00748	ATF3,BAIAP2,CCR1,CD44,EGR1,EGR2,FGF2,FTL,GADD45A,ICAM1,JUN,LYZ,MMP14,PPARG,SGK1,TGFB1
daidzein		chemical drug		1.929	0.00748	A2M,ABCA1,AKR1C3,BCL2,ESR1,FCGR2B,LCP2,PKIB,PLCXD3,ZEB2
miR-627-3p (miRNAs w/seed CUUUUCU)		mature microrna	Inhibited	-6.403	0.00749	ANKRD12,ARID3A,ASAP1,ASXL2,CD55,CHD6,CLEC7A,CLSTN2,COL4A3BP,DMTF1,DST,DTNB,EIF4EBP2,EMSY,FGF7,FYB1,GPR63,HECTD2,IQCA1,KMT2A,LUM,NDST3,NSD3,PCDH9,PDS5A,PIAS1,PLCXD3,PM20D2,RAB7A,RBMS1,SMAD9,SMARCA1,SPRED1,TAOK1,TFEC,TMEM260,TTC17,UHRF2,ZC3H13,ZEB2,ZMAT1
SFTPA1		transporter		-1.667	0.00754	CTGF,CYR61,EGR1,ERN1,EVI2B,GUCY1A1,IL1A,MRC1,TGFB1
miR-876-3p (miRNAs w/seed GGUGGUU)		mature microrna	Inhibited	-6.928	0.00771	ACVR1,ANP32B,ANTXR2,ARID1A,BCAS3,C19orf54,C1orf21,C2CD3,C5orf52,C7,CD84,CREB3L2,DIP2C,EHBP1,FAM168A,FYB1,GLI3,KIF13B,LIPA,LTBP4,MARCKS,MOSPD2,MYO1E,NAV3,NFAT5,NFIA,PCBP2,PIAS1,POGZ,POU2F1,PPARG,PTAFR,PTPN23,QSER1,RALGPS2,RBBP6,S100A11,SBF2,SEPT6,SGK1,SGMS1,SIRPA,SLAMF6,SNX27,ST3GAL6,TRIM52,ZFP36L2,ZSWIM6
miR-106b-3p (miRNAs w/seed CGCACUG)		mature microrna	Inhibited	-4.69	0.00773	ARHGAP17,B4GALT6,CD276,CERS1,HPS4,LY9,MARF1,MTSS1L,NTNG1,PAPD7,PCDHGA2,PCDHGA5,PCDHGA7,PCDHGB1,PCDHGC5,PHC1,PLEKHM1,PPP2R2C,RBMS1,SIGLEC15,TAF3,ZNF827
let-7c-1-3p (and other miRNAs w/seed UGUACAA)		mature microrna	Inhibited	-6.557	0.00774	AGTR1,ANKRD12,ASAP1,BEND6,CLHC1,CLK2,CR2,CXCR4,DNAAF4,DNAH12,DRAM1,ELMO1,FCHO2,FOXJ3,FOXO1,GUCY1A1,HECTD2,HIVEP2,HOOK3,KLHDC1,KMT2E,LRIF1,LRP12,MED13L,MITF,MLLT10,MYCBP2,NCOA6,NRP2,PLS3,RASSF8,RBMS1,RIOK1,SCAF8,SETBP1,SMAD9,TAF3,TLK1,TXNDC11,VAMP2,ZFAND5,ZMYND8,ZNF12
NOTCH1		transcription regulator		0.458	0.00777	BCL2,BCL2L1,CD14,CD44,CD68,CD84,CTGF,CYR61,FCER1G,FCGR2B,FGF2,GRN,ICAM1,IL1A,LEF1,NR2F2,PPARG,RUNX2,TGFB1,TGFBR3
alitretinoin		chemical drug		0.22	0.00782	ABCA1,ADAM28,APOD,BCL2,BCL2L1,CD14,CD1A,CPM,ESR1,FOLR2,PLA2G15,PPARG,TGFB1,VIM
miR-3065-5p (and other miRNAs w/seed CAACAAA)		mature microrna	Inhibited	-6.325	0.00784	AAK1,ABCA6,AKIRIN2,APBB1IP,ARRDC3,ATF7,ATF7IP,BNC2,BRD4,CELF2,CFAP126,CTGF,EPB41L2,FBXO30,FOXJ3,HOOK3,INO80D,KLF12,LRP12,MARCH1,MARCKS,NABP1,NFIA,NR4A2,PLCXD3,POU2F1,QKI,RALGPS2,RBM33,RBMS3,RCOR3,RFX7,RORA,SLC46A3,SLC8A1,SPRED1,STK4,THBS2,TNRC6B,UBN2
miR-3190-3p (and other miRNAs w/seed GUGGAAG)		mature microrna	Inhibited	-7	0.00786	ARHGAP17,CBL,CCDC80,CCR1,CD84,CELF2,CLCN6,CTSK,DNAH12,EIF4EBP2,EXO5,EZH1,FBLN5,FGF2,FNIP2,FOXJ3,FYB1,GAB1,GLI3,GNS,HACD4,HSPB6,KMT5A,LHFPL2,MCOLN3,NCEH1,NDST3,NOVA1,P2RY8,PCGF2,PDE4A,POU6F1,R3HDM1,RASSF8,RBM33,RSPH3,RUFY3,SLAMF1,SLC43A3,SLC46A3,TANC2,TMEM173,TMSB10/TMSB4X,TRAM2,TRPM6,UBE2H,XG,ZEB2,ZFP36L1
miR-6081 (miRNAs w/seed GGAGCAG)		mature microrna	Inhibited	-8.775	0.00787	AEBP1,ARRDC3,ATF6,BCL2L1,BGN,C19orf54,CDHR1,CERS1,CNTFR,CYBB,CYBRD1,DENND1A,EGR2,EIF4EBP2,EP300,ETV6,EXO5,EYA3,FBXL20,FOLR2,GAB4,GREM1,GYS1,HIVEP3,ITPR1,L1CAM,LHFPL2,LIMD1,LRRC8B,MACF1,MAML3,MAT2B,MERTK,MMP14,NCEH1,NFATC1,NOTCH2,NOVA1,NSRP1,NXF1,PACS1,PCDH9,PEAK1,PLBD2,PLCB2,PLXDC1,PLXND1,PPARD,PPARG,PRELP,PRRC2B,PTPN23,RALGAPA2,RBM33,RHOG,RUNX2,SCN8A,SEMA5A,SIGLEC1,SMG6,SNX29,SORBS3,STK4,TCF7,TI…
cytarabine		chemical drug	Activated	2.137	0.00796	BCL2,CD55,GADD45A,ICAM1,SESN1,THRB,TLR2,TOP1
Irp		group			0.00797	FTH1,FTL,SLC40A1
pCPT-cAMP		chemical - kinase inhibitor			0.00797	ABCA1,EGR1,JUN
NQO2		enzyme			0.00797	BCL2,CXCL12,CXCR4
ORAI1		ion channel			0.00797	ATP6V0D2,CTSK,NFATC1
Shc		group			0.00797	BCL2,BCL2L1,PPARG
PLCL2		enzyme			0.00797	PPARD,PPARG,RUNX2
Kallikrein		group			0.00797	AGTR1,ICAM1,TGFB1
PDGFA		growth factor			0.00797	EGR1,FGF2,FGF7
PLA2G6		enzyme			0.00797	BCL2L1,PPARG,RUNX2
TP53BP2		other			0.00797	CTGF,VIM,ZEB1
PCBP2	1.142	other			0.00797	CTGF,CYR61,HNRNPD
RV 538		chemical reagent			0.00797	ABCA1,BCL2L1,ICAM1
gossypol		chemical drug			0.00797	ATF3,BCL2L1,NCOA3
miR-1284 (and other miRNAs w/seed CUAUACA)		mature microrna	Inhibited	-5.745	0.00802	ALG13,CAPN7,CD200R1,CLIC4,CYBB,ELL2,EPB41L2,GLT8D2,GPR52,INO80D,IQCA1,ITSN1,KMT2E,LHFPL2,MARCH1,NCEH1,NDST3,NFE2L2,PLCXD3,QKI,RARRES1,RASSF8,RTN4,SCAF8,TAOK1,TET2,UBN2,VNN2,ZC3H11A,ZFPM2,ZNF12,ZRSR2,ZSWIM6
carboplatin		chemical drug		1.134	0.00803	A2M,CD44,GPNMB,LGALS3,MRC1,PLA1A,VIM
miR-199a-5p (and other miRNAs w/seed CCAGUGU)		mature microrna	Inhibited	-7.416	0.00804	AIDA,ARHGAP17,ARHGAP21,ATF3,ATXN7,BCL2,BGN,BICC1,BICD1,C10orf128,C1orf21,CALD1,CCDC152,CLK2,CSTB,DCN,DRAM1,EIF5B,FBXO30,FER,GPR63,HECTD2,LHFPL2,LIMD1,NCEH1,NTNG1,PHACTR4,PI4KA,PLA2G15,PLXNC1,PMP22,PREPL,R3HDM2,RALGAPA1,RBM33,RHOQ,RNF38,RSPRY1,RUNX1T1,SACS,SDCBP,SESN1,SRGAP3,SRRM1,STK4,TAOK1,TERB1,TET2,TGFBR3,TIMMDC1,USPL1,VSIG4,ZNF473,ZNF514,ZNF618
lysophosphatidic acid		chemical - other	Activated	2.6	0.00805	CTGF,CYR61,EGR1,GRN,ICAM1,JUN,PPARG,SCARB1,SPHK1,VIM
MAP2K1/2		group	Activated	2.931	0.00817	ATF3,CTGF,EGR1,EGR2,JUN,SCARB1,Sik1,TGFB1,VIM
fluoxetine		chemical drug	Activated	2.764	0.00817	ASAH1,BCL2L1,EGR1,FGF2,FNDC4,MAPK1,MITF,PDE4A,ZNF326
IL15		cytokine	Activated	2.456	0.00818	AHR,ANXA1,APBA1,BCL2,BCL2L1,CCR1,CD44,CD55,CD84,CEACAM1,CREBBP,CTGF,CXCL12,CXCR4,EGR2,FYB1,GLDC,HLX,JUN,LEF1,MAPK1,PCBP2,PPARD,PRDM1,S100A11,TCF7,TLR2,TYROBP,ZFP36,ZFP36L1
miR-299a-3p (and other miRNAs w/seed AUGUGGG)		mature microrna	Inhibited	-7	0.00823	ACO1,AGTR1,AIDA,ARRDC3,ATXN2,BCL3,CBFA2T2,CPM,CTSH,DCN,DNM3,ELMO1,EPB41L2,FBXL5,FNDC4,GLI3,GYS1,ICAM1,INPP4A,IPCEF1,JMY,LUC7L3,MDFIC,MYADM,OSBPL8,PAPD7,PAPPA,PIGN,PLCB2,PMP22,PPP2R3A,PRELP,R3HDM1,RAB7A,RSPRY1,RUNX1T1,SCAMP1,SIRPA,SLC26A11,SLC46A3,SORBS3,TNFRSF1B,TOP1,UBE2H,UHRF2,VAV3,XPR1,ZFP36L1,ZNF326
mir-1		microrna	Inhibited	-2.53	0.00826	ANP32B,ATP6V0A1,ESR1,FBXO32,MAN1C1,RNF38,SFRP1,TNS3,TRPS1,UTRN,ZFP36L1
miR-3202 (miRNAs w/seed GGAAGGG)		mature microrna	Inhibited	-9.849	0.00833	ARHGAP10,BCL2L1,BICRA,C1orf21,C5AR1,CD44,CD84,CD99,CLASP1,CLCN4,CLCN6,CMTM3,CREB3L2,CX3CL1,CYTH4,EGR1,EIF4EBP2,EIF5B,ELMO1,ERN1,ETV6,EYA3,FAM168A,FGD1,FGF7,FHL1,FNIP2,GDI1,GIT2,HERC3,HOOK3,HSPB6,JDP2,KLHDC1,L1CAM,LENG8,MAP4,MARCH1,MGAT5B,MMP19,MYADM,NFASC,NOVA1,NPL,NTNG1,ODF2L,PCDHGA2,PCDHGA5,PCDHGA7,PCDHGB1,PCDHGC5,PCGF2,PDE4A,PID1,PLBD2,PMP22,POGZ,POU2F1,PPARD,PPFIA4,PRRC2B,PTK2B,QKI,RNASE1,RPR…
BRD7		transcription regulator		1.974	0.00836	DICER1,ESR1,FGF2,VCAN
leuprolide		biologic drug		-0.422	0.00836	BCL2,EGR1,MMP14,TGFB1
creatine		chemical - endogenous mammalian			0.00836	GATM,TLR2,TLR7,TTN
miR-5681a (and other miRNAs w/seed GAAAGGG)		mature microrna	Inhibited	-7.55	0.00839	AAK1,ADAM9,AFF2,BGN,BHLHE41,CBL,CD1A,CD68,CEP170,CHRDL1,CREB3L2,CREBBP,CYBB,EGR2,EIF4EBP2,FAM20C,FOXJ3,GATAD2B,GDI1,GFRA2,GREM1,INO80D,KAT6A,KLF12,MED12,MMP19,MYADM,NFIA,NXF1,PCBP2,PHACTR4,PLEKHH2,PMP22,PPARD,PREPL,PRKN,RNASE1,S100A11,SCN8A,SEPT6,SIGLEC15,SLC31A2,SNX27,SORBS3,TACC1,TERB1,TIMP2,TMSB10/TMSB4X,VAMP2,VPS8,VSTM2L,WASF2,ZDHHC8,ZFC3H1,ZFP36L1,ZNF12,ZNF280D
miR-3200-5p (miRNAs w/seed AUCUGAG)		mature microrna	Inhibited	-5.831	0.00841	AAK1,ASPH,ATF3,ATF7,C10orf76,C1orf21,CCR1,CTGF,CXCR4,EGR2,EPB41,FCER1G,FNDC3B,GATM,GPR137B,HERC3,KCNB1,KLF12,KLHL28,LRIG2,LY9,MAP7D3,MARCH1,MMP19,NFATC1,PAPD7,QKI,RHOQ,SLAMF1,SLAMF6,SLC36A1,TGFBI,WASHC5,ZZZ3
EPAS1		transcription regulator	Activated	3.673	0.00851	ACP5,BCL2,CACNA1A,CTGF,CXCR4,CYBRD1,DMXL1,FHL1,GBE1,ITPR1,L1CAM,MMP14,PKIB,PPARG,PTPRZ1,SLC40A1,SPHK1
miR-544-3p (and other miRNAs w/seed UUCUGCA)		mature microrna	Inhibited	-7.416	0.00857	ADAM28,ANP32B,ATF3,BICD1,C20orf194,C6orf62,CBFA2T3,CCDC6,CD163,CD44,CD84,CLASP2,CLEC7A,CLIC4,DST,EHBP1,EIF2AK3,EPB41,FOXO1,GPCPD1,ITPR1,KMT2C,MACF1,MEF2A,NDST3,NOD1,PLCXD3,PRKN,QKI,RASSF8,RGL1,RSPRY1,SACS,SCAMP1,SCPEP1,SGMS1,SLC31A2,SLC39A10,SLC40A1,SPRED1,STAM,TAOK1,TET2,TFEC,TGFBI,TIMP2,TRAM2,TRPV2,TSC22D2,UGCG,VAV3,VTI1A,ZC3H13,ZCCHC11,ZEB2
miR-3179 (miRNAs w/seed GAAGGGG)		mature microrna	Inhibited	-9.11	0.00859	AAK1,AKAP13,AKIRIN2,ANGPT4,ASH1L,ATN1,ATXN2,BCL2L1,C10orf76,C5AR1,CCR1,CEACAM1,CPEB4,CREB3L2,CSTB,CX3CL1,DAB2,EGR1,EIF4EBP2,EIF4G3,ELMO1,EPB41,FNDC4,GDI1,GIT2,IL1A,INO80D,JDP2,KLF12,KMT5A,LIMD1,LIMK1,LIPA,LTBP2,LYZ,MAFB,MARCH1,NFIA,NOVA1,NPL,PACS1,PCDHGA2,PCDHGA5,PCDHGA7,PCDHGB1,PCDHGC5,PCM1,PHACTR4,PID1,PLXDC1,PMP22,POU2F1,PPFIA4,PRDM2,PRELP,PTAFR,QKI,RPRD2,SCIMP,SCRN1,SEMA5A,SETD5,SIRPA,SLAMF1,…
miR-4474-5p (miRNAs w/seed UAGUCUC)		mature microrna	Inhibited	-5.568	0.00865	ACVR1,ADAM28,BCL2,BCL2L1,BICD1,CD84,CHRDL1,EVI2B,EZH1,FCER1G,GPR52,GTF3C4,HOOK3,MAP4,MARCH1,MGEA5,MOSPD2,NTNG1,PDS5A,PHACTR1,RASGRP3,RGL1,SBF2,SETD5,STK36,STK4,TNRC6A,TXNDC5,WDR91,XG,ZNF12
silibinin		chemical drug	Inhibited	-2.412	0.0087	CD44,CTGF,EGR1,NFATC1,NFE2L2,TIMP2,VIM,ZEB1
FGF1		growth factor		-1.127	0.00877	AHR,CD68,CR2,CTGF,CYR61,EGR1,ICAM1,JUN,NFE2L2,NR4A2,SGMS1,TGFB1
miR-6721-5p (miRNAs w/seed GGGCAGG)		mature microrna	Inhibited	-11.358	0.00884	AAK1,ACP5,ARID3A,ATN1,ATP6V0A1,BCAS3,BCL2L1,BGN,BRD4,BTBD9,C10orf76,C16orf70,C1orf21,C2CD3,CBFA2T3,CBL,CD276,CD84,CERS1,CHRD,CLK2,CMTM3,CNTFR,CTSD,CTSH,CX3CL1,CYBB,CYBRD1,CYP4V2,DENND1A,DENND4B,DIP2C,EGR1,ELMO1,EPB41,FAM168A,FOLR2,GAB4,GATAD2B,GDPD5,GPR63,HIP1,INF2,INPP5D,IPCEF1,JDP2,KCNB1,KMT2D,LEF1,LIMD1,LIMK1,LRP1,MAP2K5,MARCKS,MEGF6,MGAT5B,MLXIP,MYADM,MYO9B,NFASC,NOTCH2,NR2F2,NXF1,P2RY8,PCDHG…
miR-22-3p (miRNAs w/seed AGCUGCC)		mature microrna	Inhibited	-8.131	0.00888	ADAM33,ADCY7,ARHGAP17,ARRB1,BTBD9,C10orf76,CBL,CCNI,CHD7,CHD9,CLEC7A,CX3CL1,CYR61,DNM3,DST,EIF4EBP2,EP300,EPB41,EPB41L2,ESR1,EZH1,FTL,GAB4,GATM,GPNMB,KAT6A,LIMD1,MAPK1,MAT2A,MMP14,MMP19,MRC1,NLRP3,NOVA1,NSD3,NXF1,PDS5A,PIGN,PLBD2,PLCXD3,PPFIA4,PRELP,PRRC2C,RNF216,RNF38,RUNX2,SCAMP1,SESN1,SMG7,SUSD1,SYNE1,TGFBI,TIMP2,TLR8,TNFRSF1B,TRPV2,TSPAN11,TTYH3,UGCG,UHRF2,UNC79,USP8,WASF2,WNK1,XG,XPR1,ZNF618
miR-2682-5p (and other miRNAs w/seed AGGCAGU)		mature microrna	Inhibited	-7.681	0.00888	ACSL6,AFF4,APPL1,ARID1B,ARRDC3,BICD1,C19orf54,CA3,CALD1,CBL,CBLB,CD14,CRTC3,DIP2C,EGR2,EIF4EBP2,ENPP1,EP300,FTL,GPR63,HSPB6,INPP4A,LHFPL2,LYZ,MAT2A,MITF,MPHOSPH8,MYADM,MYCBP2,NCEH1,NR4A2,PDS5A,PHACTR1,PIAS1,PIKFYVE,PLCXD3,PREPL,PRKN,RASGRP3,RHOA,RHOQ,RICTOR,RNF38,SLAMF6,SLC46A3,STK4,TAB2,TAF3,TGFBI,TLR7,TMCC1,TMEM173,TNFAIP2,TSPAN11,VAMP2,WASHC5,ZBTB25,ZHX2,ZZZ3
anisomycin		chemical - endogenous non-mammalian		1.036	0.00889	AHR,ATF3,BCL2,BCL2L1,CYBB,EGR1,JUN
SHC1		other		-0.485	0.00889	BCL2,BCL2L1,EGR1,FTH1,FTL,ICAM1,MEF2A
miR-4703-3p (miRNAs w/seed GUAGUUG)		mature microrna	Inhibited	-5.568	0.00892	ADAMTSL3,AIDA,AKR1C3,C5orf52,CCDC138,CCDC146,CD276,CD302,CEACAM1,FCHO2,GADD45A,ICE2,LCP2,LRRC8B,MAP4K5,MILR1,MITF,PLXNC1,PLXND1,PRKN,RASGEF1A,RBM11,RHOA,RNASE1,STAM,TLR2,VSIG4,WASF2,ZBTB21,ZEB1,ZNF280D
miR-6832-3p (miRNAs w/seed CCCUUUU)		mature microrna	Inhibited	-6.403	0.00895	ARL11,BAG3,BNC2,CBFA2T3,CCDC6,CD44,CYBB,CYP27A1,EGR1,FAP,FBXL5,FGF7,FTSJ1,GPR52,GREM1,KLF12,LTBP1,MAP4K5,MARCH1,MARCKS,NBEA,NFATC1,NOVA1,NR4A2,PRDM8,RGS20,RUNX2,SCN8A,SETBP1,SGIP1,SLC46A3,SPRED1,SRRM1,TCF7,TFEC,TMEM237,TNRC6B,TTN,ZEB2,ZFP91,ZNF326
miR-4318 (miRNAs w/seed ACUGUGG)		mature microrna	Inhibited	-6.549	0.00897	ACP5,ANKRD12,ATF3,ATP6V0D2,B4GALT6,BRD4,C19orf54,CAMSAP2,CCDC152,CEP170,CNTFR,CXCL12,DMTF1,EIF5B,EPB41,EPB41L2,ESR1,FCHO2,FTSJ1,GAB1,GBE1,HECTD2,INO80D,IQCA1,LIMCH1,MAT2B,PLCXD3,PRRC2B,RBM33,RCOR3,RHOQ,RICTOR,SCN8A,SEC63,SHTN1,SIK3,TGFBR3,TLR6,VEZF1,WASHC2A/WASHC2C,ZFP36L1,ZNF398,ZRSR2
miR-3098-3p (and other miRNAs w/seed UCUGCUG)		mature microrna	Inhibited	-7.483	0.00902	AGT,AKAP13,ARHGAP6,ATF3,C1orf21,C5orf52,CBFA2T2,CLCN4,CTGF,DST,EIF4EBP2,EP400,FCHO2,FER,GDPD5,HIVEP3,INO80D,ITGA4,KMT2C,MARCKS,MCF2L,NFASC,NIN,PDS5A,PHC1,PLXDC1,PNN,PRKN,RALGAPA2,RASSF8,RBBP6,RBM33,RGL1,RHOQ,RUNX1T1,RUNX2,SCRN1,SESN1,SGMS1,SLAMF7,SLC46A3,SMAD9,SNX27,TFEC,TMEM173,TRAM2,UBE2H,VAV3,VCAN,ZBTB47,ZCCHC11,ZEB1,ZFHX3,ZFP36L1,ZHX2,ZRSR2
miR-6821-5p (miRNAs w/seed UGCGUGG)		mature microrna	Inhibited	-4.69	0.00902	ATXN2,CD68,CD84,EP400,ERN1,FGF7,GIT2,ICAM1,KCNB1,LTBP4,NEXN,PCDHGA2,PCDHGA5,PCDHGA7,PCDHGB1,PCDHGC5,SBF2,SLC46A3,STK4,TIMP2,VEZF1,ZFYVE26
ALOX15		enzyme		1.117	0.00912	BCL2,ICAM1,JUN,PPARD,PPARG
arginine		chemical - endogenous mammalian		0.447	0.00912	AGTR1,BCL2,BCL2L1,EGR1,TGFB1
betulinic acid		chemical drug		-0.277	0.00912	ABCA1,BCL2,BCL2L1,CXCL12,TIMP2
HNRNPK		transcription regulator		-1.195	0.00912	AGT,COL12A1,CTGF,IGSF10,PRELP
CARD9		other			0.00912	C5AR1,CCR1,CLEC7A,IL1A,TLR2
miR-3194-3p (miRNAs w/seed GCUCUGC)		mature microrna	Inhibited	-7.483	0.00921	ALPK1,ARRDC3,ASPN,ATF3,BTBD9,CAPN7,CBFA2T3,CBL,CLASP1,CMTM3,CNTFR,CPEB4,CTTNBP2NL,CX3CL1,DENND4B,DNM3,DST,ENPP1,EZH1,FAM49A,FCHSD2,FNDC4,GDPD5,HERC3,HIVEP3,ITSN1,JMJD1C,KCNB1,MAP4K5,MKL2,MYO9B,NDST3,NLRP3,NTNG1,PRKN,PTPN23,RREB1,SCN8A,SCRN1,SETBP1,SLC29A3,SPRED1,SRRM2,TCF7,TERF2,TET2,THBS2,TMEM173,TNFRSF1B,TNS1,TNS3,TRAM2,UGCG,WASF2,ZC2HC1A,ZEB2
miR-3166 (miRNAs w/seed GCAGACA)		mature microrna	Inhibited	-7.348	0.00922	AKAP13,ARID3A,ASB14,ASH1L,ATF3,CD84,CLCN4,CMTM3,CPEB4,CRTC3,DAB2,DNAH12,DNM3,EIF4EBP2,FER,FGF7,FOXJ3,GFRA2,GRK3,GTF3C4,HECTD2,KCNB1,LAMP1,LIPA,LRIG2,MARCH1,MCF2L,MLLT10,NFATC1,PAPD7,PAPPA,PLCB2,POU2F1,POU6F1,PRELP,PREPL,PTAFR,RALGPS2,RORA,SCAF8,SPECC1L,STAM,TAOK1,TLR6,TMCC1,TMEM260,TPP1,TRAM2,VEZF1,WAC,WDR7,ZEB2,ZFAND5,ZZZ3
miR-875-5p (and other miRNAs w/seed AUACCUC)		mature microrna	Inhibited	-5.099	0.00925	CLHC1,CYBB,DNM3,ELL2,FNDC3B,LIPA,LUC7L3,NSRP1,OSBPL8,PIGN,PLCXD3,PM20D2,RARRES1,RNF38,RREB1,RSPH3,RUNX1T1,SCAMP1,SEPT6,SYNE1,TXNDC5,UHRF2,YLPM1,ZBTB21,ZC3H12C,ZFP91
miR-571 (miRNAs w/seed GAGUUGG)		mature microrna	Inhibited	-6.481	0.00942	AEBP1,ALPK1,ATXN2,BICD1,CBLB,CD84,CERS1,CREBBP,EPB41,FCER1G,FHL1,FYB1,GNS,GOLGB1,GPR183,GREM1,HIP1,HSPB6,HUWE1,KCNB1,LY9,MMP19,NPL,PLXDC1,PM20D2,PMP22,RASSF8,RICTOR,RUFY3,SEC24B,SHTN1,SLAMF1,SLAMF6,SSH1,STK36,TANC2,TCAF1,TIMP2,TYROBP,UGCG,VTI1A,XG
miR-4317 (miRNAs w/seed CAUUGCC)		mature microrna	Inhibited	-5.831	0.00942	ACSL6,ADCY7,APPL1,ARHGAP6,ASAP1,ASPH,ATF3,BCL2,CD200R1,CLEC12A,FGF7,IFNAR1,INO80D,ITGA4,MAMDC2,MARCH1,MAT2B,MOSPD2,PKIB,PMP22,PPEF2,PROSER1,RNF38,RRAGD,SCAMP1,SGMS1,SLC8A1,SRRM1,STAM,TRPM6,UNC79,VMAC,ZEB2,ZFP36
HOXC6		transcription regulator		1.342	0.00946	BCL2,DCN,FAM49A,PLXDC1,RFX7,RUNX1
K+		chemical - endogenous mammalian		-0.218	0.00946	ATF3,EGR1,ITPR1,JUN,NR4A2,SLC12A4
ATF1		transcription regulator			0.00946	BCL2,EGR1,FTH1,JUN,MUC5B,RHOA
miR-6747-5p (miRNAs w/seed GGGGUGU)		mature microrna	Inhibited	-9.11	0.00947	AAK1,ANP32B,ARHGAP17,ARL11,ASH1L,ATF3,ATP6V0D2,ATXN2,BCL2L1,BCL3,BRD4,C19orf54,C1orf21,C5AR1,CBFA2T2,CD302,CD84,CLIC4,CX3CL1,CYBRD1,FGD1,GATAD2B,GIT2,GREM1,HIVEP3,HSPB6,KLF12,KMT2D,LEF1,MARCH1,MDFIC,MYADM,MYOF,NFASC,NFATC2,NFIA,NFIX,NTNG1,P2RY8,PATL1,PCDHGA2,PCDHGA5,PCDHGA7,PCDHGB1,PCDHGC5,PHACTR1,PIAS1,PLBD2,PLCXD3,R3HDM2,RAB7A,RBMS2,RCOR3,RFESD,RHOJ,SAP130,SCIMP,SELENON,SETBP1,SETD1A,SFRP1,SNX2…
NRG1		growth factor		1.554	0.00948	ABCA1,BCL2,CTGF,CXCR4,CYR61,EGR1,EGR2,EZH1,L1CAM,MSR1,MUSK,NUP214,RUNX1,UTRN,VEGFB,VIM,ZFP36,ZFP36L2
PTPN11		phosphatase		-0.721	0.0095	BCL2L1,CD14,CD68,CYBB,EGR1,GAB1,JUN,NFATC1
miR-5689 (miRNAs w/seed GCAUACA)		mature microrna	Inhibited	-6.856	0.00952	ADAM28,AFF4,APBB1IP,ASAH1,ASB14,ATP6V0C,ATXN2,BRD4,CDHR1,CLHC1,CPEB4,DAB2,EGR2,EHD3,EPHA3,FAM168A,FCHO2,FOXJ3,GBE1,GPNMB,HTRA1,ITGB8,KLF12,MAML2,MAST4,MSR1,NRP2,PID1,PIK3AP1,PRRC2C,PTPN12,QKI,RHOQ,SLC39A10,TAB2,TAOK1,TET1,TET2,THRB,TLR8,TOP1,TRPS1,TSC22D2,UTRN,VEZF1,ZBTB21,ZNF12
miR-4771 (miRNAs w/seed GCAGACU)		mature microrna	Inhibited	-6.481	0.00965	ARID3A,CIZ1,CLASP2,CLCN4,CPEB4,CRTC3,DNAH12,DNM3,EIF4EBP2,FAM13C,FER,GRK3,GTF3C4,HECTD2,INPP5D,JMJD1C,KCNB1,LAMP1,LRIG2,LYST,MCF2L,MKL2,MLLT10,MYO9B,PAPD7,PLCB2,POU2F1,RALGPS2,RARRES1,RORA,SELENON,STAM,TAOK1,TERF2,TMEM106A,TMEM260,TRAM2,TRPV2,TSC22D2,USP8,WAC,ZZZ3
miR-7515 (miRNAs w/seed GAAGGGA)		mature microrna	Inhibited	-8.888	0.00978	AAK1,AIDA,AKIRIN2,ASB14,ATXN2,BCAS3,BCL2L1,C20orf194,CCR1,CD84,CEP170,CLASP2,CREB3L2,CSTB,CTSK,CYBRD1,DAB2,EGR1,EIF4EBP2,EIF5B,ELMO1,EPB41L2,EYA3,FHL1,GIT2,HERC3,HSPB6,INO80D,JDP2,KMT5A,LIMD1,LIPA,LTBP2,LYZ,MARCH1,MYADM,NPL,NSD3,PACS1,PATL1,PCGF2,PHACTR4,PNN,POU2F1,PPARD,PPARG,PPFIA4,PPP1R13B,PPP2R2C,PRDM2,PRELP,PRRC2B,PTK2B,QKI,RCOR3,RHOJ,RHOQ,RNASE1,SCAF4,SCIMP,SGCA,SLAMF1,SLC23A2,SLC29A3,SMG6,…
glucagon		biologic drug		1.057	0.00981	AHNAK,GOLGB1,NDRG2,NR4A2,PHLDB2,PLXDC2,TNS1
PTGES		enzyme			0.00981	ANXA1,CYBB,EGR1,ITGAL,PPARG,RHOA,VIM
miR-6073 (miRNAs w/seed GUAGUGA)		mature microrna	Inhibited	-5	0.00983	ADAM9,AGTR1,ASH1L,ATP6V0D2,CA3,CCDC6,CD84,CLIC4,DMTF1,GPCPD1,GREM1,JMJD1C,MEF2A,NIN,PRKN,PTPN23,RASSF8,RBMS1,RICTOR,STAM,TAB2,TANC2,TAOK1,ZEB1,ZFP91
reactive oxygen species		chemical toxicant	Activated	2.576	0.0099	ADAM9,BCL2,BCL2L1,CTGF,CXCR4,FGF2,GADD45A,ICAM1,JUN,NFE2L2,TGFB1,TLR2
miR-1469 (miRNAs w/seed UCGGCGC)		mature microrna	Inhibited	-3.464	0.0099	ARHGAP17,BCL2,CERS1,CLASP1,DTNB,INPP5D,LTBP4,MCF2L,P2RY8,TMSB10/TMSB4X,WASF2,ZFP36L1
F2R		g-protein coupled receptor	Activated	2.453	0.00996	CD44,CD55,CTGF,CXCL12,CYR61,EGR1,ESR1,ICAM1,RHOA,VIM
miR-519a-3p (and other miRNAs w/seed AAGUGCA)		mature microrna	Inhibited	-7.071	0.00998	AAK1,ACVR1,AHR,CAMSAP2,CCNI,CR2,CREB3L2,CSTB,CTSK,CYBRD1,DNAH12,EMSY,ESR1,EZH1,FBXL5,FCHO2,FOXJ3,GAB1,GNPTAB,GPCPD1,GUCY1A1,INO80D,LRRC66,LUM,MAN1C1,MSR1,NABP1,NCEH1,NFIA,NR2F2,PAPPA,PID1,PIK3AP1,PIKFYVE,PPP1R21,PRDM8,R3HDM1,RASGEF1A,RBBP6,RBM25,RBM33,RHOJ,RRAGD,SASH1,SLC43A3,TIMP2,TRPS1,UHRF2,VTI1A,ZFPM2
F10		peptidase		1.993	0.0101	CTGF,CYR61,EGR1,ICAM1
GPER1		g-protein coupled receptor		1.934	0.0101	ASAH1,CTGF,EGR1,ESR1
ammonium chloride		chemical drug		1	0.0101	CTSB,FOXO1,GRN,NPC1
CXCR2		g-protein coupled receptor		0.781	0.0101	BCL2L1,ITGAL,MUC5B,PPARG
DUSP5		phosphatase		-1	0.0101	EGR1,HIVEP3,PRDM1,ZFP36
PD184352		chemical drug		-1.225	0.0101	BCL2,BCL2L1,EGR1,ESR1
mir-486		microrna		-1.964	0.0101	ANKRD12,FOXO1,PIK3AP1,WDFY3
miR-1304-5p (miRNAs w/seed UUGAGGC)		mature microrna	Inhibited	-6.557	0.0101	AFF1,ARHGAP10,ATF3,ATF7IP,B4GALT6,BCL2,BEND6,BHLHE41,C2CD3,CCSER2,CD84,CLSTN2,CR2,CTGF,DICER1,EPB41L2,EVI2B,GIT2,GLDC,GOLIM4,GTF3C4,HOOK3,ITGB8,MAST4,MGAT5B,NAV3,PDE4A,PHTF2,PKIB,PLXNC1,PPP2R3A,RHOQ,RILPL1,SCIMP,SDC3,SLC12A4,SMARCA2,SPATA7,SPIRE1,TAF3,UVSSA,ZFP36L1,ZSWIM6
ADRB		group		-1.404	0.0102	ATF3,CD68,FAM214A,GADD45A,ICAM1,JUN,LTBP1,NOD1,NOTCH2,NR4A2,SLC40A1,SLC7A11,SLC8A1
miR-4774-5p (miRNAs w/seed CUGGUAU)		mature microrna	Inhibited	-5.831	0.0102	ACO1,AKIRIN2,AKR1C3,ARHGAP21,BHLHE41,BICC1,CD302,CPEB4,CSTB,DNM3,EP300,GREM1,INO80D,ITGB1BP2,LYZ,MDFIC,NIN,NRP2,PHC1,PLXND1,PPP2R2C,PRKN,QKI,RCOR3,RGL1,RHOQ,STK4,TAF3,TCAF1,TMEM260,USP48,VCAN,VEZF1,VSIG4
tamoxifen		chemical drug	Activated	2.146	0.0102	AHNAK,ASAH1,BCL2,BCL2L1,CCDC80,CTSD,CXCL12,CXCR4,CYR61,ESR1,FNDC4,JUN,LTBP2,PPARG,PTPRS,SDC3,SULT2A1,SYNE1,TACC1,UGCG,ZEB2
TFRC		transporter		-1.951	0.0103	ATF3,ATF6,FAM20C,FTH1,FTL,GADD45A,JUN,PPARG,SLC26A11
LCK		kinase		1.969	0.0105	ANXA1,ITGAL,JUN,NOTCH2,RUNX1
HISTONE		group			0.0105	AHR,BCL2,FGF2,MAPK1,NFATC2
NFATC4		transcription regulator			0.0105	CTSD,CTSK,ITPR1,NFATC1,PPARG
miR-4800-3p (miRNAs w/seed AUCCGUC)		mature microrna	Inhibited	-4	0.0105	AIDA,ATXN2,BCL2,FAM168A,FAM20C,FCER1G,FOXO1,GLDC,HTRA1,ICAM1,MYADM,PAPD7,RIOK1,RNF216,TRPV2,VCAN
HBEGF		growth factor	Activated	2.236	0.0106	BCL2,CXCR4,EGR1,FGF2,MAPK1,ZEB1
Hsp70		group		1.387	0.0106	BCL2,BCL2L1,CD14,ICAM1,NPC1,TYROBP
mir-133		microrna		-1.664	0.0106	CTGF,MMP14,PPARG,RHOA,TRPS1,VCAN
U73122		chemical reagent	Inhibited	-2.414	0.0106	AGT,AGTR1,ICAM1,MMP14,NFATC1,RHOA
EPHB1		kinase			0.0106	EGR1,EGR2,JUN
IGFBP1		other			0.0106	BCL2,BCL2L1,TGFB1
VEGFC		growth factor			0.0106	BCL2,CXCR4,ITGA4
PLCL1		enzyme			0.0106	PPARD,PPARG,RUNX2
ferric ammonium citrate		chemical drug			0.0106	FTH1,FTL,GADD45A
delphinidin		chemical - endogenous non-mammalian			0.0106	BCL2,BCL2L1,ICAM1
miR-144-3p (miRNAs w/seed ACAGUAU)		mature microrna	Inhibited	-6.403	0.0106	ABCA1,ACYP2,ASPN,BCLAF3,BHLHE41,BICRA,C1orf21,CAMSAP2,CCDC152,CELF2,ELL2,EPB41L2,FBXO32,FGF7,GBE1,GPR183,KMT2E,LIMCH1,MAML3,MARCKS,MEF2A,MITF,MKL2,MMP19,MYO1E,NFE2L2,NR2F2,PHF10,QKI,QSER1,RGL1,RHOA,RNF111,SCN8A,SMAD9,ST3GAL6,ZBTB21,ZC2HC1A,ZC3H12C,ZFP36L2,ZRSR2
Creb		group	Activated	2.21	0.0107	ANTXR2,ATF3,BCL2,C3AR1,CD14,CTSB,EGR1,EIF4EBP2,EPHA3,FCER1G,GNB4,JUN,LTBP3,MAT2A,MITF,MT-ND5,MUC5B,NCOA2,PPARG,SLC7A11,SLC8A1,SLIT2,TCAF1
IL33		cytokine		-0.333	0.0107	ABCA1,ADAMTS1,EGR2,MSR1,MUC5B,NFATC1,NLRP3,SCARB1,TFEC,TGFB1
aspirin		chemical drug	Inhibited	-2.056	0.0107	ABCA1,BCL2,BCL2L1,CX3CL1,CXCR4,ICAM1,IL1A,PPARD,RHOA,TGFB1
ELK1		transcription regulator	Activated	2.395	0.0108	BCL2L1,EGR1,EGR2,JUN,RUNX2,SLC7A11,ZFP36
methotrexate		chemical drug		0.198	0.0108	ABCA1,ACO1,ACSL6,C7,CR2,CXCL12,FGF7,ICAM1,IL1A,LRP1,MITF,NR4A2,PPARD,S100A11,SERPING1,SLC31A2,STAT5B,TGFB1,ZFP36L1
1-methyl-2-pyrrolidinone		chemical drug			0.0108	CTSK,NFATC1
OSGIN1	2.834	growth factor			0.0108	BCL2,BCL2L1
SP6		transcription regulator			0.0108	LEF1,SPHK1
enecadin		chemical drug			0.0108	BCL2,FGF2
Sapk		group			0.0108	FBXO32,GADD45A
NXF1	1.69	other			0.0108	CD44,ITGAL
JDP2	1.125	transcription regulator			0.0108	CTSK,JUN
PAK4		kinase			0.0108	BCL2,CTSB
MS4A2		transmembrane receptor			0.0108	BCL2,BCL2L1
mir-574		microrna			0.0108	BCL2L1,QKI
TIAM1		other			0.0108	JUN,LEF1
HSPB6	4.78	other			0.0108	BCL2,ICAM1
CANX		other			0.0108	ABCA1,BCL2
SHOX2		transcription regulator			0.0108	HTRA1,RUNX2
SERPINB7		other			0.0108	ICAM1,TGFB1
INT-767		chemical drug			0.0108	CLEC7A,MRC1
CFL1		other			0.0108	ICAM1,JUN
chlorophyll a		chemical - endogenous non-mammalian			0.0108	BCL2,PPARG
[Nle4, D-Phe7] -Alpha-MSH		chemical drug			0.0108	PPARD,PPARG
myristoylated Protein Kinase C peptide inhibitor		chemical - kinase inhibitor			0.0108	CD55,PPARG
bisindolylmaleimide II		chemical - kinase inhibitor			0.0108	JUN,PPARG
N-butyldeoxynojirimycin		chemical drug			0.0108	ICAM1,MSR1
miR-7a-5p (and other miRNAs w/seed GGAAGAC)		mature microrna	Inhibited	-6.957	0.011	AGTR1,ANKRD12,BCAS3,BICRA,C10orf128,C1orf21,C3AR1,CBL,CCSER2,CLASP2,CLHC1,CLIC4,COL4A3BP,CTSB,CTSK,DTNB,EIF4EBP2,FCHO2,FNDC4,GLI3,GOLGB1,GREM1,KLHL5,KMT5A,LIMD1,LRRC8B,MAP4,MERTK,NDST3,NFATC2,NFIA,NOTCH2,NPL,NXF1,PATL1,PDE4A,PHACTR4,PHF21A,R3HDM2,RBMS1,RBMS3,RUNX2,SGIP1,SYNE1,TAB2,TPP1,XPR1,ZEB2,ZFP36
BMP4		growth factor	Activated	2.873	0.011	BCL2,CYR61,GREM1,ITGA4,JUN,L1CAM,LEF1,MITF,MMP14,PPARD,PPARG,RUNX2,SCARB1,SLC40A1,SMAD9,TRPV2
SOCS3		phosphatase		-1.904	0.0111	ABCA1,ATF3,BCL2,EGR1,ICAM1,JUN,SGCA,TGFB1,TNFRSF1B
AG490		chemical - kinase inhibitor		-1.991	0.0111	A2M,AGT,AKR1C3,BCL2,BCL2L1,CD68,ESR1,FGF2,ICAM1
WNT1		cytokine		1.239	0.0111	CCDC80,EGR1,EIF4EBP2,EIF5B,GRN,JUN,LEF1,MUSK,NXF1,PPARG,RNASE1,RUNX2
miR-3651 (miRNAs w/seed AUAGCCC)		mature microrna	Inhibited	-5.385	0.0112	ASPN,CD84,CYBRD1,EIF2AK3,LCP2,MARF1,NXF1,PHTF2,PLCXD3,PPFIA4,PPP2R3A,PTGER4,RILPL1,RSPH3,SEC63,SLC36A1,SPIRE1,SPRED1,TCP11L1,TLR8,TPP1,TSC22D2,UNC79,VAV3,VNN2,WDFY4,ZC2HC1A,ZEB2,ZMIZ1
LIF		cytokine	Activated	2.734	0.0112	A2M,AHNAK,ARID1A,BCL2L1,EGR1,GPCPD1,JUN,MT-ATP6,mt-Atp8,MT-ND1,MT-ND2,MT-ND4,MT-ND4L,MT-ND5,MT-ND6,PPARG,RASA3
carbon tetrachloride		chemical toxicant	Activated	2.519	0.0112	ATF3,BCL2L1,CA3,CCR1,CREBBP,CTGF,GADD45A,ICAM1,JUN,NDRG2,PPARD,PPARG,PTAFR,SLC8A1,SPHK1,TGFB1,TIMP2
PRNP		other		0.931	0.0112	AHR,BCL2,CD44,CTSD,DAB2,EGR1,LRP1,TCF7
KLF6		transcription regulator		0	0.0112	ATF3,BCL2L1,IL1A,MRC1,PPARG,PRDM1,TGFB1,VAV3
10E,12Z-octadecadienoic acid		chemical - endogenous mammalian		-0.713	0.0112	ATF3,BCL2,CA3,GLA,LRP1,NFAT5,NR4A2,PPARG
paraquat		chemical toxicant	Activated	3.128	0.0114	AGT,BCL2L1,BICD1,CTGF,CYBB,ITGB8,MKL2,NFAT5,PLCE1,SLC7A11,SLC8A1
Pdgf (complex)		complex		1.899	0.0114	BCL2,CD44,EGR1,FGF2,FOXO1,ICAM1,JUN,NR4A2,PPARG,TGFB1
miR-151-3p (and other miRNAs w/seed UAGACUG)		mature microrna	Inhibited	-5.745	0.0116	ADNP,AFF4,BICD1,BNC2,CALD1,CBL,CEP95,CHD9,CLASP2,CLSTN2,FYB1,GAB1,GIT2,GPR63,GREM1,HSPB6,IPCEF1,KLF12,LHFPL2,NPL,PHACTR4,PM20D2,POU2F1,PTPN12,QKI,RFESD,SEC63,SFRP1,SLC39A10,SPIRE1,UGCG,ZFPM2,ZMAT1
miR-3569-3p (and other miRNAs w/seed CAGUCUG)		mature microrna	Inhibited	-6.557	0.0116	APPL1,ATF6,BEND6,CD276,CD84,CSTB,CTGF,CXCR4,EAF2,FCGR2B,FOLR2,FOXJ3,GAB4,GDPD5,GPR137B,ITGA4,KMT2A,LAMA2,LEF1,LHFPL2,LYZ,MARCH1,PILRA,PLCB2,PLCXD3,PNN,POU6F1,PPARD,PUS10,RGS20,RILPL1,RTN4,SCAMP1,SLAMF1,SLAMF6,SPIRE1,TRPM6,TTC17,WSB1,WWC3,ZCCHC11,ZFAND5,ZNF12
ICAM1	2.124	transmembrane receptor		1.948	0.0118	ICAM1,IL1A,ITGA4,ITGAL,RHOA,TGFB1
IL32		cytokine	Activated	2.596	0.0119	BCL2,BCL2L1,CTSK,ICAM1,IL1A,NFATC1,VIM
SERPINF1		other		-0.664	0.0119	BCL2,BCL2L1,CTGF,CYBB,PPARG,TGFB1,VIM
miR-5586-3p (miRNAs w/seed AGAGUGA)		mature microrna	Inhibited	-6	0.0119	AFF2,BCL2L1,C7,CCDC146,CEACAM1,CLCN6,CPM,CYP4V2,CYR61,DOCK8,EPB41,EXOC2,FCER1G,FGD1,GAB4,IQCA1,LCP2,LIPA,LUM,MARCH1,MAT2A,MPP6,MTSS1,MYADM,RHOJ,RUNX1T1,SCARB1,SCN8A,SEC63,SLC15A3,TRAM2,TXNDC5,VAMP2,WDR19,ZEB1,ZEB2
mycophenolic acid		chemical drug	Activated	2.138	0.012	ATF3,CD55,CTGF,CXCR4,CYBB,CYR61,HNRNPD,RUNX2,UGCG
CYR61	3.6	other		-0.213	0.012	BCL2L1,CYR61,ESR1,FCER1G,IL1A,SFRP1,TGFB1,TIMP2,TLR7
F7		peptidase	Activated	2.182	0.012	CTGF,CYR61,EGR1,GADD45A,ZFP36
ZBTB17		transcription regulator		1.941	0.012	BCL2,EGR1,JUN,RHOA,ZFP36
ALOX5		enzyme		1.069	0.012	ATP6V0D2,CTSK,MSR1,NFATC1,SCARB1
fisetin		chemical toxicant			0.012	BCL2,BCL2L1,ICAM1,NFATC1,VIM
miR-4715-5p (miRNAs w/seed AGUUGGC)		mature microrna	Inhibited	-6.325	0.012	ATRNL1,B4GALT6,BNC2,CBFA2T2,CCDC152,CCDC171,CD84,CERS1,CHD7,CLEC7A,CTTNBP2,EIF2AK3,FNBP1,FOXJ3,GLIPR1,GLT8D2,HSPB6,IQCB1,KCNB1,MKL2,NABP1,NAV1,NCEH1,PHF20,PRKN,QSER1,RHOA,RUFY3,SLC39A10,STK36,TIMP2,TLR7,TM4SF19,TNFRSF1B,TTYH3,VSIG4,WASF2,WDR87,ZBTB21,ZC3H13
lactacystin		chemical - protease inhibitor		0.636	0.012	ATF3,ATP6V0A1,BAG3,CBL,CTSD,CXCR4,ESR1,FOXO1,FTL,NCOA2,NFE2L2,RUNX2,THRB,TLR2,VAV3,ZFP36L2
mir-183		microrna		-0.325	0.012	EGR1,TAOK1,VIM,ZEB1
mangiferin		chemical - endogenous non-mammalian		-1	0.012	BCL2,BCL2L1,ICAM1,TGFB1
Fibrinogen		complex			0.012	BCL3,ICAM1,MMP14,TLR2
ETS		group			0.012	C3AR1,DAB2,EGR1,ICAM1
BCOR		transcription regulator			0.012	ARID3A,ETV6,NFATC1,PRDM1
CD200		other			0.012	CLEC7A,ITGAL,MRC1,TLR2
2-mercaptoacetate		chemical - endogenous non-mammalian			0.012	CD68,ICAM1,PPARG,TGFB1
nickel		chemical toxicant			0.012	ESR1,FGF2,ICAM1,UGCG
GH1		growth factor		1.976	0.0121	ACVR1,ATF3,BCL2,CXCR4,EGR1,GADD45A,JUN,RHOA,VEZF1,VIM,ZFP36
miR-6759-5p (miRNAs w/seed UGUGGGU)		mature microrna	Inhibited	-7.416	0.0121	ABCA9,ARRDC3,ATXN2,BCL3,CCDC146,CD276,CEACAM1,CNTFR,CPM,CTSD,DCN,ENPP1,EPB41,EPB41L2,FBXL5,FNDC4,FOLR2,GPR63,HECTD2,HIVEP3,HOOK3,HPS4,INPP4A,KLHL28,LRRC8B,LUC7L3,LY9,MDFIC,MMP19,NDRG2,NFIA,NFIX,NR4A2,OSBPL8,PAPD7,PIAS1,POU6F1,PPP2R3A,PRELP,R3HDM1,RAB7A,RAPH1,RBM33,RERE,RSPRY1,SCAMP1,SEPT6,SH3BP5,SIK3,SLC26A11,TXNDC5,TYROBP,XG,ZFP36L1,ZNF398
miR-646 (miRNAs w/seed AGCAGCU)		mature microrna	Inhibited	-7.28	0.0122	ARHGAP17,ATF6,BCL2,BTBD9,C1orf21,C20orf194,CCDC80,CD200R1,CHD6,CHD9,CSTB,CYBRD1,DENND4B,EIF4EBP2,ELL2,FGF2,FGF7,FNDC4,GAB4,GOLIM4,HIP1,KMT2D,LY9,MACF1,MAMDC2,NABP1,NFASC,NFATC1,PAPPA,PCF11,PDE4A,PPARG,RALGAPA1,RBMS1,RNF111,RTN4,RUNX1T1,SCRN1,SDCBP,SIK3,SLC36A1,SLC46A3,SOGA1,SPIRE1,SPRED1,TCF7,TLK1,TMCC1,TMEM237,TNRC6B,WSB1,ZC3H11A,ZNF280D
5-hydroxytryptamine		chemical - endogenous mammalian	Activated	2.777	0.0122	CTGF,CYBB,EGR1,FGF2,ICAM1,IL1A,RUNX2,TGFB1
miR-1324 (miRNAs w/seed CAGACAG)		mature microrna	Inhibited	-6.481	0.0122	ACYP2,ASAH1,ATP6V0D2,BHLHE41,C19orf54,CD200R1,CELF2,FGD1,FNDC4,FTSJ1,GDPD5,GPR52,GPR63,INPP4A,KCNB1,LHFPL2,LRIG2,LRP12,MARF1,MMP19,MYADM,NOTCH2,NXF1,PID1,PKIB,PLBD2,PLD3,PM20D2,PMP22,PRKN,RBMS3,REV3L,RILPL1,RIOK1,RORA,SPRED1,ST3GAL6,TACC1,TMCC1,TRAM2,VTI1A,ZFAND1
DICER1	1.643	enzyme		-1.585	0.0124	APOD,ARID3A,CD44,CELF2,CHD7,CXCR4,CYR61,EGR1,EGR2,EPHA3,ICAM1,ITGA4,JUN,MITF,MT-ND5,NFATC1,PMP22,RICTOR,RUNX1,SLC40A1,VIM
miR-6499-3p (miRNAs w/seed GCAGUGU)		mature microrna	Inhibited	-5.916	0.0125	ACVR1,ADAM28,ADAM33,APPL1,ASAH1,CBFA2T3,CD200R1,CD276,CTTNBP2NL,ESR1,FGF7,GATM,GDPD5,GREM1,HECTD2,HOOK3,ICAM1,INPP4B,ITGB8,LIMD1,LTBP2,LY9,LYST,MGP,NCOA3,NTNG1,PRKN,RBM33,RHOA,RYR3,SCARB1,SDC3,SLC25A28,SMAD9,TCF7
miR-3199 (and other miRNAs w/seed GGGACUG)		mature microrna	Inhibited	-7.874	0.0125	ADAM33,APBA1,ARHGAP17,ARL11,BCL2,BCL3,BGN,C20orf194,C7,CBL,CD84,CDHR1,CLCN6,CNTFR,CTSD,CX3CL1,CYBRD1,CYTH4,DNASE2,DNM3,EGR1,EIF4EBP2,EXOC6B,EYA3,FCHO2,FYB1,GREM1,HELZ,HIVEP3,INO80D,MAFB,MEGF6,PEAK1,PLXDC2,POGZ,PPP1R13B,PPP2R2C,PRKN,PTAFR,RBM33,RERE,RFX2,RNASE1,RPAP2,SDC3,SHTN1,SLC15A3,SLC46A3,SMAD9,STK36,SYNGAP1,TANC2,TCF7,TM4SF19,TMTC1,TNS1,TRAM2,TXNDC5,VAMP2,WDR7,ZFP36L1,ZFP91
IL27		cytokine		1.595	0.0125	AHR,CD14,CD163,CX3CL1,EGR1,EGR2,ICAM1,IL1A,MRC1,NFATC1,PRDM1,VIM
miR-150-3p (miRNAs w/seed UGGUACA)		mature microrna	Inhibited	-6.325	0.0126	ACSL6,BCL3,BEND6,CD200R1,CD302,CNTRL,DOCK8,ERN1,FAM13C,FAM214A,FBXL5,FBXO11,FTH1,GATM,GREM1,HECTD2,IL1A,INPP4B,MAFB,MITF,PAPPA,PPP2R3A,PTAFR,PTGER4,RBM11,RFESD,RGMB,RNF38,RORA,RSPH3,RYR3,SASH1,SETD1B,SGMS1,STK4,TET2,TFEC,TNFRSF1B,ZEB2,ZNF217
miR-647 (miRNAs w/seed UGGCUGC)		mature microrna	Inhibited	-6.245	0.0126	ARHGAP17,ARID1A,BEND6,C19orf54,CLEC7A,CYR61,CYTH4,DAB2,DRAM1,EP400,FOXJ3,GADD45A,IGSF10,ITSN1,KMT2D,LHFPL2,LTBP2,MLXIP,MOSPD2,NFIX,NOVA1,NR2F2,NUP214,PLA2G15,PTAFR,PTPN12,RCOR3,RFX2,RGS20,RHOJ,RUNX2,SCIMP,SLC23A2,SLC9A9,TNS3,TRIM52,TSPAN11,UBE2H,WASF2
miR-5579-5p (miRNAs w/seed AUGGUAC)		mature microrna	Inhibited	-5.568	0.0126	BCL2,BEND6,CHD7,CNTRL,DOCK7,EPHA3,ERN1,FCGR2B,FTH1,GNS,IL1A,MAFB,MAPK1,MITF,PAPPA,PDE4A,POLK,PPARG,PPP2R3A,RASGEF1A,RSPH3,RSPRY1,RUNX2,SCN8A,SETD1B,SHTN1,SLIT3,TCF7,TET2,USP8,ZEB2
miR-4667-5p (and other miRNAs w/seed CUGGGGA)		mature microrna	Inhibited	-10.954	0.0127	ABI2,APBA1,ARHGAP17,ARL11,ATF3,ATN1,ATRN,ATXN2L,BCL2L1,CCNI,CD84,CLASP1,CLSTN2,CPAMD8,CREB3L2,CTGF,CX3CL1,CYBRD1,CYTH4,EHD3,EYA3,FBLN1,FBRSL1,FBXL20,FNDC4,GATAD2B,GDPD5,GLDC,GLIPR1,GREM1,HIVEP3,HSPB6,INO80D,IPCEF1,ITGAL,KCNB1,LGMN,LHFPL2,LRIG2,LRP1,MAP4,MAPK1,MAT2A,MEGF6,MGP,MMP19,MTSS1L,NAV1,NCEH1,NECAB3,NFIA,OBSL1,P2RY8,PACS1,PATL1,PCDHGA2,PCDHGA5,PCDHGA7,PCDHGB1,PCDHGC5,PCGF2,PDE4A,PHLDB2,PIAS…
NS-398		chemical reagent	Inhibited	-2.157	0.0129	BCL2,CCNK,CXCR4,EGR2,FGF2,ICAM1,IL1A,MMP14,PPARG
miR-4513 (and other miRNAs w/seed GACUGAC)		mature microrna	Inhibited	-6.083	0.0129	AKR1C3,ARL11,CA3,CBL,CNTFR,CTTNBP2NL,DAB2,EIF4EBP2,ERN1,EXOC6B,GDPD5,GPCPD1,GREM1,HECTD2,KLHL5,LCP2,MMP14,MSR1,NFATC2,NFIA,NSRP1,PLCB2,PLEKHH2,PM20D2,PPP2R3A,PRDM2,RBM33,RCOR3,RTN4,RYR3,SGK1,STK4,VMAC,VSIG4,VTI1A,ZEB2,ZMAT1
miR-5707 (miRNAs w/seed CGUUUGA)		mature microrna	Inhibited	-4.69	0.013	C3AR1,CCDC152,CD200R1,CLASP2,DOCK4,EPB41,GAB4,KLF12,MMP14,NEXN,PAPPA,PIAS2,PLCXD3,PPP2R2C,REV3L,SLC11A1,SYNJ1,TFEC,TGFBR3,USP48,ZBTB25,ZHX2
DUSP1		phosphatase		0.196	0.013	BCL2,CYBB,IL1A,JUN,LUM,MERTK,MRC1,PRDM1,TLR2,ZFP36
miR-6844 (miRNAs w/seed UCUUUGU)		mature microrna	Inhibited	-5.831	0.0131	ALG13,ANKRD12,APBB1IP,ARHGAP17,ARHGAP6,ASPN,ATP6V1B2,ATXN7,CBFA2T3,CD200R1,CYBRD1,CYP4V2,DST,GADD45A,GLIPR1,GPR65,IPCEF1,JMJD1C,MARCH1,MAT2B,MKL2,NBEA,NPL,PHF20,PLS3,PMP22,RARRES1,RASSF8,RCOR3,SHTN1,TRIM52,UBE2H,ZC3H12C,ZFAND1
miR-1273e (miRNAs w/seed UGCUUGA)		mature microrna	Inhibited	-6.557	0.0131	ABCA1,ACO1,ACP5,ACYP2,ASPN,ATP6V0D2,BCL2,BHLHE41,C1orf21,CD302,CD84,CEP170,CLHC1,CLIC4,CXCL12,DDHD1,DMTF1,FOXJ3,GAB1,GADD45A,GPR63,GREM1,IPCEF1,JDP2,KLF12,LCP2,MAN1C1,MAP4K5,MAST4,MYCBP2,NBEA,NFIA,PARP4,PID1,PLEKHH2,PM20D2,RSPRY1,SLC29A3,TAB2,TGFBI,TIMP2,ZBTB20,ZEB2
miR-6757-3p (miRNAs w/seed ACACUGG)		mature microrna	Inhibited	-6.557	0.0131	ACO1,ADCY7,AGT,ANXA1,ARRDC3,C5orf52,CALD1,CBL,CCDC6,CHD9,CLSTN2,CPEB4,CXCL12,EIF4G3,FAM168A,FCHO2,GNB4,GPR63,KLF12,LIPA,LRRC8B,LY9,MDFIC,NDRG2,ODF2L,PAPPA,PHC1,PHF21A,PLCB2,RALGPS2,SDCBP,SLC29A3,SLC39A10,SMARCA1,SOGA1,TAOK1,TMTC1,UBQLN2,UGCG,VAMP2,VPS8,ZFHX3,ZMIZ1
miR-1233-5p (and other miRNAs w/seed GUGGGAG)		mature microrna	Inhibited	-9.849	0.0131	ADAM28,AGT,ARHGAP17,ATP6V0A1,ATRN,BCL2L1,BGN,BRD4,C19orf54,CCR1,CD44,CHRD,CMTM3,CNTFR,CTSD,DVL3,ELMO1,EPB41,EZH1,FAM20A,FGF7,FNDC4,FOLR2,FRYL,GDPD5,GLDC,GLI3,HSPB6,JMY,KCNB1,KLHL17,L1CAM,LIMK1,LTBP4,MAST4,MEF2A,MMP19,MTSS1L,MYADM,NAV1,NDRG2,NFASC,NPC1,NUP214,PACS1,PCDHGA2,PCDHGA5,PCDHGA7,PCDHGB1,PCDHGC5,PHACTR1,PHACTR4,PI4KA,PLA2G15,PLBD2,PLD3,PM20D2,PMP22,POU2F1,POU6F1,PPARD,PPP1R13B,PRELP,PRR12…
ZNF106		other		-1.633	0.0131	GPNMB,LGALS3,LYZ,PMP22,RTN4,SLC11A1
ZMPSTE24		peptidase			0.0131	ATF3,GADD45A,ICAM1,SESN1,SIRPA,STAT5B
Il3		cytokine		-0.607	0.0132	BCL2,BCL2L1,CD14,CD68,EGR1,LYZ,PLA2R1,TNFRSF1B
miR-423-5p (and other miRNAs w/seed GAGGGGC)		mature microrna	Inhibited	-10.1	0.0132	ANGPT4,ARHGAP17,ARID1A,ARL11,ASB14,ATN1,ATP6V0C,BCAS3,BCL2L1,BGN,BICRA,BRD4,BTBD9,C10orf76,C16orf70,C19orf54,CBFA2T2,CBFA2T3,CD276,CERS1,CLCN4,CLEC7A,CMTM3,CNTFR,CPM,CTSD,CXCL12,DENND1A,EGR1,EHD3,ERN1,FAM168A,FAM20C,FAP,FOXJ3,GAB4,GDPD5,GYS1,HIVEP3,HPS4,IER5L,JDP2,KCNB1,KMT2A,LGMN,LIMK1,LRP1,MAML3,MLXIP,MMP14,MUC5B,MYO9B,NAV1,NCEH1,NCOA2,NFASC,NFATC2,NFIX,NR2F2,PACS1,PDE4A,PEAK1,PILRA,PLBD2,PLEKH…
miR-4666a-5p (miRNAs w/seed UACAUGU)		mature microrna	Inhibited	-6.164	0.0132	ANKRD26,APOD,BCL2,BICC1,BICD1,CCNI,CCSER2,CD1A,COL4A3BP,EIF4G3,EPB41L2,FBXO11,FCHO2,FER,FHL1,GAB1,GBE1,GLIPR1,GLT8D2,HECTD2,KMT5A,LCP2,MPP6,NCEH1,PATL1,PCF11,PIAS2,PLA1A,PTPN12,QKI,RASSF8,SRRM1,TAF3,TTN,UBE2H,WAC,WDR19,ZRSR2
metformin		chemical drug		0.562	0.0133	ABCA1,APPL1,ATF3,BCL2,DICER1,DVL3,EIF2AK3,ERN1,FTH1,MUC5B,RUNX2,SLIT2,TGFB1
IRF4		transcription regulator		-1.48	0.0133	CD68,CXCR4,DNASE2,INPP5D,ITGAL,MAP2K5,PRDM1,RAB7A,RHOA,RORA,UBE2H,ZBTB20,ZFP36L1
miR-155-5p (miRNAs w/seed UAAUGCU)		mature microrna	Inhibited	-6.406	0.0134	AFF4,AGTR1,ARMC2,ATF3,CYR61,DMTF1,ENPP1,FBXL2,FBXO30,FER,FGF7,GATM,GLIPR1,HECTD2,HIVEP2,IL1A,INPP5D,KLHL5,LRIF1,MAFB,MARCH1,MEF2A,MGP,MITF,MOSPD2,MYO1E,NFIA,PLXND1,QKI,RHOA,SCAMP1,SDCBP,SGIP1,SLC26A11,SPRED1,TAB2,TAOK1,TTC21B,UBE2J1,USP8,VAV3,VEZF1,ZNF618
miR-1263 (miRNAs w/seed UGGUACC)		mature microrna	Inhibited	-5.831	0.0134	ACSL6,ARRDC3,BCAS3,BEND6,CD200R1,CHD7,CTGF,ERN1,FAM214A,FBXO11,FTH1,GBE1,IFNAR1,IL1A,LIMK1,MACF1,MAMDC2,MEGF6,PAPD7,PHC1,PLCXD3,PPP2R2C,PPP2R3A,RASSF8,RBM11,RSPH3,RSPRY1,RUNX2,SCN8A,SLC46A3,TFEC,UBAP2,USP8,ZEB2
miR-4446-5p (miRNAs w/seed UUUCCCU)		mature microrna	Inhibited	-6.928	0.0134	ACP5,ARL11,ARRDC3,ASPN,ATXN2,BCL2,BEND6,BICD1,CELF2,CFAP126,CHD1L,CYBB,DVL3,EAF2,EGR1,EIF2AK3,EXOC6B,FAM13C,FAM49A,GAB4,GREM1,ICE2,IPCEF1,MARCH1,MFSD11,NAV3,NDRG2,NEXN,NFIA,PDE4A,PIAS1,PLCXD3,PMP22,POU2F1,PPARG,PREPL,RFX7,RUFY3,SETBP1,SGIP1,SLC16A12,THRB,TMEM237,TMTC1,ZC3H11A,ZEB2,ZFAND1,ZMYND8
miR-7974 (miRNAs w/seed GGCUGUG)		mature microrna	Inhibited	-8.485	0.0135	AAK1,ADAM33,ARHGAP17,ARHGAP21,ASB14,ATRN,ATXN2,BEND6,BGN,C20orf194,CCNI,CCR1,CEACAM1,CHRD,COL12A1,CRTC3,DENND1A,DST,EPHA3,ESR1,FBLN1,FCGR2B,FOXO1,GDPD5,GFRA2,GREM1,HSPB6,ISL2,ITGA4,JDP2,KMT2A,LCP2,LYST,MARCH1,MSR1,NFATC2,NUP214,PAPPA,PHACTR1,PHACTR4,PHF21A,PLCB2,PPP1R13B,PPP1R3F,PRELP,PRRC2C,RBM25,RFX2,RHOA,S100A11,SCRN1,SDC3,SEMA5A,SEPT6,SFRP1,SH3BP5,SIGLEC15,SIRPA,SLAMF1,SYNE1,TANC2,TMEM260,TRA…
miR-4666b (miRNAs w/seed UGCAUGU)		mature microrna	Inhibited	-6.325	0.0135	ADAM33,ADNP,AKIRIN2,APPL1,ARHGAP6,ASAP1,BCL2,BEND6,C10orf128,CCNI,CCSER2,CD200R1,DOCK8,EP300,FGF2,FHL1,GPCPD1,IGSF10,ITPR1,MAP4K5,MILR1,MLLT10,NABP1,OBSL1,PHF21A,PIAS2,PUS10,QKI,RASSF8,RORA,SBF2,SEC63,SLC26A11,UBE2H,VCAN,VEZF1,WASHC5,WDR7,ZFAND5,ZNF503
CDC42		enzyme		0.277	0.0136	ATF3,CTGF,ESR1,JUN,SCARB1
celecoxib		chemical drug		-0.765	0.0137	BCL2,BCL2L1,CD68,CTSK,ESR1,GADD45A,ICAM1,PPARD,PPARG,TLR2,TNFRSF1B
L-histidine		chemical - endogenous mammalian			0.0137	ATF3,EGR1,HNRNPD
embelin		chemical - endogenous non-mammalian			0.0137	BCL2,BCL2L1,PPARG
ulipristal acetate		chemical drug			0.0137	BCL2,BCL2L1,VEGFB
Il8r		group			0.0137	BCL2,BCL2L1,CR2
NELFB		other			0.0137	ATF3,CTGF,GADD45A
CST3		other			0.0137	CTSK,FGF2,NFATC1
HNRNPAB		enzyme			0.0137	HTRA1,S100A4,VIM
cantharidin		chemical drug			0.0137	BAG3,BCL2,BCL2L1
SR 144528		chemical reagent			0.0137	CCR1,EGR1,ICAM1
N,N-dimethylsphingosine		chemical reagent			0.0137	ICAM1,NFATC1,SPHK1
putrescine		chemical - endogenous mammalian			0.0137	JUN,MAT2A,TLR2
miR-889-5p (miRNAs w/seed AUGGCUG)		mature microrna	Inhibited	-7.071	0.0137	ABCA9,ASPH,ATF7,ATF7IP,CCNK,CCR1,CELF2,CEP85L,CLEC7A,CTSH,CXCL12,CYBRD1,DIP2C,DNM3,DST,ESR1,GADD45A,IGSF10,KCNB1,LUC7L3,NFATC2,NIN,NTNG1,ODF2L,PCDH9,PCDHGA2,PCDHGA5,PCDHGA7,PCDHGB1,PCDHGC5,PLBD2,PREPL,PRKN,PRRC2C,RBMS1,RHOQ,RSPH3,RUNX2,SCN8A,SEPT6,SETBP1,SGMS1,SLC9A9,TRAM2,TYROBP,USP25,UTRN,VAMP2,WASF2,ZNF280D
ERBB4		kinase		-1.132	0.0138	ADAM9,CADM1,CXCL12,EGR1,FGF7,GADD45A,JUN,RASA3,SFRP1
miR-3145-3p (miRNAs w/seed GAUAUUU)		mature microrna	Inhibited	-5.916	0.0138	ABCA1,ACSL6,B4GALT6,BICD1,CCDC102B,CCDC152,CD200R1,CLIC4,DOCK4,DOCK7,DST,EPS15,FBXO30,FGF7,FTSJ1,GPM6B,GPR63,GPR65,LIPA,LRIG2,MAML2,MYADM,NDST3,PHTF2,PLCXD3,QKI,RALGPS2,RORA,RTN4,SMAD9,SULT2A1,TET2,TMTC1,XG,ZNF503
cigarette smoke		chemical toxicant		1.711	0.0138	ABCA1,AHR,ATF6,BCL2,BCL2L1,CYR61,DICER1,EGR1,FTL,ICAM1,IL1A,JUN,MT-ATP6,NFE2L2,PPARG,TGFB1,TTC3,VEGFB
SATB1		transcription regulator	Inhibited	-2.382	0.0138	BCL2,CEACAM1,CTSD,CYBB,FOXJ3,MEF2A,NFE2L2,NR4A2,P2RY8,RUNX1,SGK1,TAOK1,TRPS1,VIM
miR-6734-5p (and other miRNAs w/seed UGAGGGG)		mature microrna	Inhibited	-9.055	0.0139	ADAM28,AHNAK,ARHGAP17,ARID1A,ARRDC3,ASB14,BGN,BTBD9,C10orf76,CACNA1A,CCNI,CERS1,CLASP1,CLEC7A,CLK2,CNTFR,CYTH4,DENND1A,DMTF1,DTNB,EIF4EBP2,ENPP1,EP300,ERN1,FAM20C,FAP,FGD1,FOXO1,GAB4,GOLGB1,GPR183,GTF3C4,HTRA1,KAT6A,KMT2D,KMT5A,LEF1,MLXIP,MMP14,NCOA2,NFATC2,NFIX,PACS1,PATL1,PDE4A,PDS5A,PHACTR1,PI4KA,PILRA,PLEKHM1,PRDM1,RILPL1,RNASE1,RNF38,RPGRIP1L,SCIMP,SDC3,SELENON,SETD1B,SLC26A11,SLC36A1,SLIT2,…
miR-126a-3p (and other miRNAs w/seed CGUACCG)		mature microrna	Inhibited	-3.45	0.014	ADAM9,AKAP13,ANTXR2,DIP2C,FBXL2,HIP1,MGEA5,NFASC,NSD3,PLXNB2,SPRED1,UBQLN2
benzyloxycarbonyl-Leu-Leu-Leu aldehyde		chemical - protease inhibitor		1.919	0.014	AHR,ATF3,BCL2,BCL2L1,CTGF,CTSB,DCN,EIF2AK3,EP300,ESR1,FGF2,FOXO1,ICAM1,JUN,MAT2A,MITF,NFE2L2,PPARG,PRDM1,RUNX2,SGCA,TOP1
miR-7848-3p (miRNAs w/seed UACCCUC)		mature microrna	Inhibited	-5.745	0.014	APPL1,ARID1B,BAIAP2,C10orf76,CHRDL1,CMTM3,CTGF,CYBB,CYP4V2,EMSY,EP300,EPS15,ESR1,EXOC6B,FNDC4,ITGAL,PLA1A,POGZ,POU2F1,PROSER1,PTPRS,RORA,RUNX2,SH3BP5,SPRED1,TGFBR3,TMTC1,TSPAN11,TTC17,VAMP2,ZEB2,ZNF326,ZNF503
miR-1288-3p (miRNAs w/seed GGACUGC)		mature microrna	Inhibited	-6.403	0.0141	B4GALT6,C20orf194,CELF2,CLSTN2,CROCC,CYBRD1,EGR1,EIF4EBP2,ELMO1,ENPP1,ETV6,FAM49A,FBXO11,FER,FOXO1,GPR65,KIF7,MAPK1,MLLT10,MOSPD2,NFIX,NXF1,PAPPA,PHC1,PM20D2,POLN,RBM33,SCARB1,SLC15A3,SOGA1,TAB2,TCF7,TRAM2,TRPV2,VCAN,VTI1A,ZEB2,ZFC3H1,ZFHX3,ZFPM2,ZYX
miR-3928-5p (and other miRNAs w/seed GAAGCUC)		mature microrna	Inhibited	-5.916	0.0142	AFF4,C10orf128,CCDC150,CCDC152,CCDC6,CD99,CPM,CREG1,CSTB,EIF4EBP2,EXO5,EYA3,FAM214A,GOLIM4,LHFPL2,LIMD1,MCF2L,MED12,MITF,MYADM,ODF2L,PIGN,PRRC2B,PTPN23,R3HDM1,RHOQ,RSPH3,RUNX2,SLC39A10,TGFBI,TRIM52,VTI1A,ZEB2,ZFHX3,ZNF398
IL6ST		transmembrane receptor	Activated	2.236	0.0142	A2M,BCL2L1,EGR1,HP,JUN,SGCA,TNFRSF1B
NFATC3		transcription regulator		1	0.0142	ATF3,BCL2,CR2,EGR2,JUN,NFATC1,PPARG
Pkg		group		1	0.0142	BCL2,EGR1,JUN,LEF1
Sch-23390		chemical drug			0.0142	EGR1,EGR2,FGF2,RYR1
probucol		chemical drug			0.0142	BCL2,CTGF,CYBB,TGFB1
miR-526b-5p (miRNAs w/seed UCUUGAG)		mature microrna	Inhibited	-6.083	0.0142	ACSL6,ADAM28,ALMS1,ALPK1,APPL1,ARMC2,ATF3,C20orf194,CD200R1,CLCN4,CR2,DMTF1,DST,EXO5,FYB1,KCNB1,KLHDC1,LRIF1,MARCH1,MLLT10,NSD3,PCDH9,PILRA,PM20D2,PPARG,PPP2R3A,PRELP,PYROXD2,SCIMP,STAM,TAB2,TFEC,VMAC,ZFP36L1,ZFP91,ZFPM2,ZMAT1
PAX7		transcription regulator	Activated	2.236	0.0143	ABCA1,AHR,CNTFR,CXCR4,MDFIC,NFIX,PPARG,RASA3
(+)-MK-801		chemical drug		-1.372	0.0143	EGR1,FGF2,GDI1,ICAM1,INPP4B,JUN,RHOA,RUNX2
PP2/AG1879 tyrosine kinase inhibitor		chemical - kinase inhibitor		-1.539	0.0143	BCL2,CBL,CTGF,EPHA3,FGF2,ICAM1,RHOA,VIM
miR-3146 (miRNAs w/seed AUGCUAG)		mature microrna	Inhibited	-5.477	0.0144	AFF2,ARHGAP21,ASPN,CD44,CHIC2,DNM3,EHBP1,ELMO1,EPHA3,FBXO11,FNIP2,GPR65,IL1A,LCP2,LHFPL2,MARF1,PLCXD3,PM20D2,POLK,RARRES1,RCOR3,RSPH3,SASH1,SDCBP,SMAD9,TMEM237,TPP1,TSC22D2,UBE2H,ZFP91
miR-4270 (and other miRNAs w/seed CAGGGAG)		mature microrna	Inhibited	-9.381	0.0144	AAK1,ABCA9,ADCY7,AKIRIN2,ANGPT4,APPL1,ARHGAP10,ATP6V0A1,BCL2L1,BGN,BRD4,C19orf54,CCDC138,CD276,CD84,CEP170,CLCN6,CX3CL1,DENND4B,DNAH12,EGR2,EIF4EBP2,ELMO1,FCER1G,FCGR2B,FOXJ3,GATAD2B,GDPD5,GIT2,GPR65,GREM1,GRN,HERC3,HNRNPD,HSPB6,ICE2,KCNB1,KMT2A,L1CAM,LENG8,MAP4,MAT2A,MGAT5B,NFASC,NFATC2,NR4A2,NXF1,OBSL1,PACS1,PCBP2,PDE4A,PLA1A,PLA2G15,PLCB2,PPARD,PRRC2B,QKI,RHOQ,S100A4,SCN8A,SDC3,SELENON,SERPING…
miR-6868-3p (miRNAs w/seed UCCUUCU)		mature microrna	Inhibited	-6.856	0.0144	ACVR1,ADAM9,AFF1,ARHGAP17,ARRDC3,ATF3,C10orf128,CALD1,CCNI,CLCN6,CLEC7A,CTGF,CYBB,DST,EIF2AK3,EIF4G3,EPB41,FAM13C,FBXO32,FOXJ3,FRYL,GAB4,GADD45A,JDP2,JMJD1C,MARCH1,MARCKS,MYCBP2,NIN,PIKFYVE,PLA2G15,PLCXD3,PRDM1,RALGAPA1,RFX7,RREB1,RUNX2,RYR3,SLC25A28,TAF3,TMSB10/TMSB4X,TNFAIP2,UGCG,VTI1A,ZFP36L1,ZHX2,ZMAT1
AMPK		complex	Activated	2.003	0.0145	BCL2,CXCL12,CYBB,EGR1,FBXO32,KCNB1,MT-ATP6,MT-ND1,PPARG,RUNX2,VIM
miR-4718 (miRNAs w/seed GCUGUAC)		mature microrna	Inhibited	-5.916	0.0146	ACSL6,ACYP2,ARRDC3,CD84,CXorf21,DRAM1,DST,EAF2,EIF4EBP2,EXOC2,FAM20C,FAM49A,GBE1,GPR65,HIVEP2,HIVEP3,KLHL28,MARCH1,NSRP1,PDS5A,POGZ,QSER1,R3HDM1,RUNX2,SIK3,SRRM2,TCF7,TFEC,UVSSA,WDFY3,XG,ZC3H12C,ZFAND5,ZMIZ2,ZZZ3
N-acetylsphingosine		chemical reagent	Activated	2.2	0.0146	BCL2,BCL2L1,EIF2AK3,JUN,SPHK1,UGCG
herbimycin		chemical - kinase inhibitor		-0.726	0.0146	BCL2,BCL2L1,CTGF,CXCR4,ICAM1,SIRPA
TNFAIP3		enzyme	Inhibited	-2	0.0146	BCL2,BCL2L1,ICAM1,IL1A,NLRP3,TGFB1
miR-3584-5p (and other miRNAs w/seed GGAGGAG)		mature microrna	Inhibited	-10.247	0.0147	AFF2,ANKRD26,ARHGAP10,ARID1A,ARRB1,ATN1,BGN,BRD4,C5AR1,CBFA2T2,CBL,CBLB,CERS1,CHRDL1,CLSTN2,CNTFR,CREB3L2,CRTC3,CXCL12,DENND1A,EIF4EBP2,ELMO1,EXOC6B,EZH1,FAM168A,FCER1G,FYB1,GATAD2B,GDPD5,GFRA2,GIT2,GLI3,GREM1,HIVEP3,HSPB6,HTRA1,IER5L,INO80D,IQCB1,JMJD1C,LENG8,MAP4,MARCH1,MTSS1L,NAV1,NCEH1,NDRG2,NECAB3,NFIX,NXF1,P2RY8,PACS1,PCDHGA2,PCDHGA5,PCDHGA7,PCDHGB1,PCDHGC5,PDE4A,PEAK1,PLBD2,PLCB2,PLS3,PPFI…
INS		other		0.705	0.0147	ASPH,BCL2L1,CTGF,CYR61,EGR1,EGR2,FOXO1,ICAM1,JUN,MT-ND4,PPARG,TGFB1,UGCG
aldosterone		chemical - endogenous mammalian	Activated	3.202	0.0147	ADAMTS1,AGT,CTGF,CYBB,ICAM1,NDRG2,NFATC2,PPARG,SGK1,TGFB1,WNK1,ZMYND8
miR-892b (miRNAs w/seed ACUGGCU)		mature microrna	Inhibited	-7	0.0147	ADAM28,ADAMTS1,APBA1,CCDC80,CEP95,CLASP2,CLCN6,CREG1,EHD3,EIF4EBP2,FBXL2,FYB1,IL1A,ISL2,ITPR1,KCNB1,KMT2E,LIPA,LUC7L3,MAP4K5,NCEH1,NCOA3,NFATC1,OGFRL1,OSGIN1,PCDHGA2,PCDHGA5,PCDHGA7,PCDHGB1,PCDHGC5,PEAK1,PHF21A,RBMS1,SCAMP1,SCIMP,SELENON,SEPT6,SFRP1,SLAMF1,SLC29A3,SLC46A3,SNX27,TANC2,ZBTB25,ZDHHC18,ZEB2,ZMYND8,ZNF12,ZNF398
miR-5704 (miRNAs w/seed UAGGCCA)		mature microrna	Inhibited	-6.856	0.0148	AIDA,ARL11,BCL2,CD84,CEACAM1,CFAP126,CLCN6,CLEC12A,COL4A3BP,CRTC3,CYBRD1,DDHD1,EHD3,ELMO1,EZH1,FBXL2,FCGR2B,FCHO2,GIT2,GREM1,ICE2,JMY,KLC1,LHFPL2,MMP19,MOSPD2,NDST3,NTNG1,OSGIN1,PHC1,PHC3,PILRA,RBM33,RBMS3,RSPH3,SCN8A,SLC29A3,SNRNP48,TACC1,TCF7,TET2,TIMP2,VTI1A,WASF2,WDR87,ZNF398,ZNF514
FGFR1		kinase		1.542	0.0148	EIF4EBP2,EIF5B,FGF2,FGF7,JUN,MMP14,NXF1,PLXNB2,VIM
ERBB3		kinase		1.236	0.0148	ADAM9,BGN,CTSK,CXCL12,CXCR4,EGR1,HP,SFRP1,TNXB
LGALS3	3.154	other		0.617	0.0148	CCR1,CTSH,ICAM1,LAMP1,MSR1,NFATC2,PPARG,PRDM1,TGFB1
topotecan		chemical drug		-1.175	0.0149	ATF3,ATRNL1,BCL3,EGR1,EXOC6B,JMJD1C,MAP2K5,MAT2A,MED13L,NBEA,NFIA,OSBPL8,PCDH9,PRKN,RBMS3
miR-6885-3p (miRNAs w/seed UUUGCUU)		mature microrna	Inhibited	-5.822	0.0149	ABCA1,ACYP2,ASPN,BCL2,BEND6,C5AR1,CCDC152,CD99,CFAP126,CXorf21,DMTF1,DST,EXO5,FBXO32,GPR183,HIVEP2,ITSN1,NABP1,NSD3,PLCE1,PTPN12,RFESD,RPGRIP1L,RRAGD,SBF2,SCN8A,SH3BP5,SLC16A12,SNAPC3,SPIC,VEZF1,WASHC2A/WASHC2C,ZCCHC11,ZFAND1
miR-4445-5p (miRNAs w/seed GAUUGUU)		mature microrna	Inhibited	-5.196	0.0149	ADAM28,ARL11,ARRDC3,ATP13A3,CAPN7,CCSER2,CNTRL,EVI2B,FAM214A,FAM49A,FBXL2,FCGR2B,GATM,MAMDC2,MARCH1,PID1,PLCXD3,PPP2R2C,PTGER4,RASSF8,RHOQ,SCIMP,SLAMF7,SLC46A3,ZEB1,ZEB2,ZFPM2
miR-145-5p (and other miRNAs w/seed UCCAGUU)		mature microrna	Inhibited	-6.131	0.0149	ABCA1,AHNAK,APBB1IP,APPL1,ARHGAP6,ARL11,ATXN2,C5AR1,CAMSAP2,CTGF,CYR61,DAB2,DCN,DENND4B,DST,EIF4EBP2,ELMO1,EPS15,ERN1,EXOC2,FNDC3B,FOXO1,ITGB8,MDFIC,MKL2,MRC1,MYO5A,NR4A2,PARP8,PCBP2,PLA2R1,PLCE1,R3HDM2,REV3L,SNX27,STAM,TFEC,ZFP36
miR-567 (miRNAs w/seed GUAUGUU)		mature microrna	Inhibited	-5.385	0.015	ALG13,ARRDC3,ATP13A3,ATRNL1,CR2,EIF4G3,ENPP1,GATM,GPCPD1,GPR183,KLHDC1,KMT2E,LRP12,MOSPD2,PLCXD3,PLS3,PTAFR,RAB7A,RALGPS2,RARRES1,RCOR3,SGMS1,SYNE1,TFEC,TIMP2,TMTC1,UBN2,WSB1,ZC2HC1A
miR-3616-3p (miRNAs w/seed GAGGGCA)		mature microrna	Inhibited	-9.22	0.0154	AAK1,ABCA1,ATP6V0A1,BICD1,BTBD9,C10orf76,C19orf54,C1orf21,CBL,CD84,CDHR1,CELF2,CERS1,CLASP2,CLEC7A,CLIC4,CTSH,CX3CL1,CYBRD1,CYTH4,EIF2AK3,ETV6,FCER1G,FNDC4,FOLR2,GADD45A,GDPD5,GFRA2,IQCA1,ITGAL,KCNB1,KIF7,KMT5A,LTBP4,MAP4,MARCH1,MAT2B,MLXIP,MYO9B,NDRG2,NECAB3,NSD3,PAPD7,PI4KA,PILRA,PLCXD3,PLEKHM1,PLS3,PPARD,PRRC2B,PTK2B,RALGPS2,RBM33,RCOR3,RGMB,RHBDF2,RHOG,RHOJ,RNF111,RPRD2,RSPH3,RSPRY1,SCN8A,SDC…
methamphetamine		chemical drug		1.062	0.0154	BCL2,BCL2L1,EGR1,ICAM1,IL1A,JUN,TIMP2,TNFRSF1B
green tea polyphenol		chemical drug		0.199	0.0154	ANXA1,ICAM1,JUN,PPARG,TGFB1
NDRG1		kinase		-0.441	0.0154	ATF3,BCL2,EIF2AK3,IL1A,JUN
GNRH		group			0.0154	ATF3,EGR1,JUN,SGK1,ZEB1
miR-4515 (miRNAs w/seed GGACUGG)		mature microrna	Inhibited	-7.616	0.0154	AFF1,ATXN2,BCL2L1,BGN,BPTF,C19orf54,C20orf194,C2CD3,CEACAM1,CLCN6,CLHC1,CLK2,CTSB,DENND4B,ELL2,ELMO1,EPB41L2,EXO5,EYA3,FBLN1,FGD1,FOXO1,GDPD5,GPR65,GYS1,HIVEP3,INO80D,IPCEF1,KCNB1,MACF1,MAPK1,MARF1,MGAT5B,NAV3,NFATC2,NRP2,NXF1,PIAS2,PMP22,POLN,PPP2R2C,PRDM2,RBM33,RPAP2,RSPH3,SDC3,SGIP1,SLAMF1,SLAMF6,SLC23A2,SLC46A3,STK4,TERF2,TIMP2,TLR6,TMTC1,ZEB2,ZFPM2
miR-604 (miRNAs w/seed GGCUGCG)		mature microrna	Inhibited	-7.937	0.0155	ABCA9,APBA1,ARHGAP17,ATXN2,BEND6,BICD1,C19orf54,CCDC6,CLEC7A,CPM,CRTC3,CX3CL1,CYR61,CYTH4,DAB2,DIP2C,EP400,FOXJ3,GADD45A,GDPD5,HIVEP3,IGSF10,ITSN1,KCNB1,KMT2D,LHFPL2,LTBP4,MMP14,MOSPD2,NCOR2,NFATC2,NFIX,P2RY8,PLA2G15,PLXDC1,PRRC2B,PTAFR,PTPN12,RASA3,RFX2,RGS20,RHOJ,RSPRY1,RUNX2,SCIMP,SELENON,SETBP1,SLC11A1,SLC23A2,SLC36A1,SLC9A9,SMG6,SORBS3,TANC2,TET2,TNFRSF1B,TNS3,TRAM2,TRIM52,TSPAN11,UBE2H,WASF…
CXCR4	2.702	g-protein coupled receptor		1.886	0.0155	BCL2,CD44,CXCL12,CXCR4,EGR1,RUNX2,ZEB1
lenalidomide		chemical drug		1.633	0.0156	CTTNBP2,DVL3,FCHO2,ITPR1,LEF1,LRP1,LRRC8B,MAML2,NFATC1,PCBP2,RASGRP3,TET1,UTRN,VIM,WDFY3
miR-466 (miRNAs w/seed UACACAU)		mature microrna	Inhibited	-6.245	0.0156	ASPH,BEND6,CCDC102B,CLEC4A,CPM,DNAH12,DNM3,DOCK4,ELL2,EPS15,FBXO30,FGF2,FGF7,FOXJ3,GATM,GPR63,INO80D,KLHDC1,LGALS3,LIPA,LTBP1,MAML2,MARCH1,NOVA1,PCF11,PM20D2,POLK,PUS10,RBM25,RORA,RUNX2,SCN8A,SMAD9,TMEM237,TXNDC5,USPL1,VAMP2,ZC2HC1A,ZC3H12C
streptozocin		chemical drug	Activated	2.267	0.0157	ATF3,BCL2,BCL2L1,COL12A1,CTGF,EP300,FBXO32,GREM1,ICAM1,LGALS3,MGEA5,MSR1,PPARD,PPARG,RUNX2,TGFB1,VIM
miR-6786-5p (miRNAs w/seed CGGUGGG)		mature microrna	Inhibited	-6	0.0157	ACVR1,AKAP13,ARHGAP17,ATF3,ATN1,ATP6V0A1,ATXN2,CBFA2T3,CCR1,CLASP1,CRTC3,CX3CL1,FAM20A,GDI1,HSPB6,LENG8,LGMN,LIMD1,LTBP4,MLXIP,MTSS1L,MYO9B,NFIX,PACS1,PLD3,PPFIA4,PRDM1,PRELP,PRRC2B,SLC36A1,SRGAP3,TNRC18,TNS3,TSPAN11,WASF2,ZYX
NCOA1		transcription regulator		-0.235	0.0158	ABCA1,AHR,CHD9,FGF2,LYZ,NCOA2,POU2F1,PPARD,PPARG,SMG6
PARP1		enzyme		-0.584	0.0158	ABCA1,BCL2,CXCL12,DNAAF4,ICAM1,ITGAL,JUN,PLA1A,POU2F1,TIMP2
miR-3136-5p (and other miRNAs w/seed UGACUGA)		mature microrna	Inhibited	-6.403	0.0158	AHR,AKR1C3,ARL11,ASB14,CA3,CAPN7,CCDC102B,CXorf21,DAB2,DNM3,DST,ERN1,FBXL2,FGD1,GDPD5,GNS,KLHL5,LUC7L3,LYZ,MDFIC,MSR1,NEXN,NFIA,NPL,PCDH9,PID1,PLEKHH2,PM20D2,PTAFR,QKI,RHOJ,RTN4,RYR3,SCAMP1,SEPT6,TANC2,VMAC,ZBTB21,ZEB2,ZMAT1,ZNF280D
miR-4742-3p (miRNAs w/seed CUGUAUU)		mature microrna	Inhibited	-5.745	0.016	AHR,ARHGAP21,ASPH,ATRNL1,BEND6,C5AR1,CALD1,CYBRD1,DRAM1,EHBP1,EPB41L2,FAM49A,FGF7,GBE1,HERC3,IFNAR1,ITGA4,JMY,KLHDC1,KMT2E,LRIF1,LTBP1,MAP4K5,PLCE1,PNN,PPP1R21,QKI,QSER1,SCAF8,SCAMP1,TFEC,VPS37A,ZC3H12C
miR-325-5p (and other miRNAs w/seed CUAGUAG)		mature microrna	Inhibited	-4.99	0.016	ACYP2,ARRDC3,ATF6,B4GALT6,C19orf54,CYBRD1,DCN,DNASE2,EPHA3,HNRNPH3,LRIG2,LUM,MAMDC2,MOSPD2,PHACTR1,PPP2R3A,PTGER4,RBMS1,SLC40A1,TLK1,TMCC1,UHRF2,VAMP2,WASHC2A/WASHC2C,ZNF514
HSPA5		enzyme		-0.115	0.0161	ATF6,BCL2,BCL2L1,EIF2AK3,ERN1,ESR1
ADRA1B		g-protein coupled receptor			0.0161	EGR1,EGR2,FGF7,JUN,NFIX,NR4A2
ADRA1D		g-protein coupled receptor			0.0161	EGR1,EGR2,FGF7,JUN,NFIX,NR4A2
KDM5B		transcription regulator		-1.044	0.0164	CTGF,EGR1,EIF5B,ESR1,FHL1,GADD45A,LIMCH1,PHF20,PLS3,RNASET2,SMARCA2,TGFB1
mibolerone		chemical drug	Inhibited	-2.111	0.0164	AHNAK,AHR,CCDC80,CEACAM1,CYP4V2,EP300,FHL1,GPNMB,JUN,MAT2A,PRELP,TGFBI
miR-3551-5p (and other miRNAs w/seed CUUCACC)		mature microrna	Inhibited	-6.083	0.0165	ARHGAP17,ARL11,ARRDC3,CD1A,CD84,CEP95,CTSZ,DRAM1,EPHA3,GNB4,GPR63,HNRNPD,KMT2D,LHFPL2,NR2F2,PCF11,PLCE1,PLS3,QKI,RALGPS2,RGL1,RNASE1,SCARB1,SCN8A,SFRP1,SGMS1,SHTN1,SLAMF1,SLC16A12,SLC43A3,TACC1,TMSB10/TMSB4X,TOP1,TRRAP,WDR26,ZEB2,ZRSR2
miR-3684 (miRNAs w/seed UAGACCU)		mature microrna	Inhibited	-5	0.0165	AGT,CAMSAP2,CCDC6,CD84,CLASP2,CMTM3,EIF2AK3,EZH1,GBE1,GNPTAB,GOLIM4,HIVEP3,MRC1,NCEH1,NCKAP1L,NFIA,PCDH9,PLA2R1,PLEKHM1,PTPN12,SLC16A12,SPIRE1,TMEM237,TRAM2,ZFP36L1
isotretinoin		biologic drug		1.709	0.0166	ABCA1,AGTR1,BCL2,BCL2L1,PLA2G15,RARRES1,TLR2,TNFAIP2
NfkB-RelA		complex		1.997	0.0166	AGT,BCL2,BCL2L1,ICAM1
desipramine		chemical drug		1.105	0.0166	ASAH1,BCL2,FGF2,PDE4A
SKI		transcription regulator		0.278	0.0166	FAP,MITF,PMP22,ZEB2
TRPS1	2.28	transcription regulator			0.0166	ENPP1,RUNX1,RUNX2,SERPING1
evodiamine		chemical - endogenous non-mammalian			0.0166	BCL2,BCL2L1,EIF2AK3,ICAM1
diallyl trisulfide		chemical - endogenous non-mammalian			0.0166	BCL2,BCL2L1,JUN,NFE2L2
miR-5684 (miRNAs w/seed ACUCUAG)		mature microrna	Inhibited	-5.196	0.0167	APBB1IP,ATF7,ATP6V0C,BICD1,CCDC150,CHD1L,CLHC1,COL4A3BP,CYBRD1,FOXJ3,FYB1,HIVEP2,MKL2,MOSPD2,NABP1,NCEH1,NCOA6,NDRG2,PLCXD3,PLEKHH2,PPP1R3F,RCOR3,RIOK1,SLC39A10,TMEM131,TMSB10/TMSB4X,VEZF1
berberine		chemical drug		-1.76	0.0168	BCL2,BCL2L1,GRK3,ICAM1,PPARD,PPARG,SCARB1,SPHK1,TGFB1,VIM
miR-29a-5p (miRNAs w/seed CUGAUUU)		mature microrna	Inhibited	-5.477	0.017	AAK1,ASPN,BAG3,CCDC152,CCNI,CCNK,CXCL12,CYBRD1,CYR61,EIF4EBP2,EIF5B,FCGR2B,FGF7,GOLIM4,HECTD2,INO80D,LTBP3,PATL1,PRKN,RASA3,RHOA,RRAGD,RSPRY1,SCAMP1,SLC16A12,SYNJ1,TXNDC11,ZBTB25,ZFPM2,ZNF514
okadaic acid		chemical toxicant		0.396	0.017	ANXA1,BCL2L1,CTGF,CYBB,EGR1,ESR1,IL1A,JUN,NR2F2
miR-5091 (miRNAs w/seed CGGAGAC)		mature microrna	Inhibited	-4.899	0.0171	ADAM28,APBA1,BCL2,BGN,BRD4,CBFA2T3,CCSER2,GDPD5,IER5L,JMY,L1CAM,LENG8,LGMN,LTBP3,MAPK1,MGAT5B,NCKAP1L,P2RY8,PLXDC1,RREB1,SCARB1,TRPV2,WDFY3,ZFP91
COL1A1		other			0.0172	CLIC4,CXCR4,ICAM1
BCO1		enzyme			0.0172	ARRDC3,PPARG,SCARB1
NDUFA13		enzyme			0.0172	A2M,BCL2,BCL2L1
spermine nitric oxide complex		chemical toxicant			0.0172	ACO1,BCL2L1,ICAM1
icatibant		biologic drug			0.0172	AGTR1,ICAM1,TGFB1
copper		chemical - endogenous mammalian			0.0172	ESR1,LRP1,SLC31A2
CSF1R		kinase	Activated	2.216	0.0174	CD163,IL1A,JUN,MRC1,MSR1
sildenafil		chemical drug		0.603	0.0174	BCL2,BCL2L1,CYBB,RHOA,VEGFB
indole-3-carbinol		chemical drug		-1.308	0.0174	ANXA1,BCL2,ESR1,HP,NFE2L2
SU6656		chemical toxicant	Inhibited	-2	0.0174	ATF3,CTGF,EGR1,NR4A2,ZFP36L1
LGR4		transmembrane receptor			0.0174	AHR,CD14,ESR1,IL1A,LEF1
miR-140-3p (and other miRNAs w/seed ACCACAG)		mature microrna	Inhibited	-6.708	0.0175	ABCA5,ADAM9,AFF4,ARHGAP17,ASPH,ATRNL1,BCL2,CBL,CCDC102B,CTSD,DNAH12,FBXL20,FGF7,GDI1,GDPD5,GNS,KCNB1,LHFPL2,MAPK1,MARCKS,MYADM,NAF1,NOVA1,NR2F2,PKIB,PTAFR,RHOA,RICTOR,RUNX2,SCAMP1,SGIP1,SIRPA,SMARCA2,SPIRE1,SPRED1,SRGAP3,TAB2,TIMMDC1,TLR8,TTC21B,UBAP2L,VAMP2,ZBTB21,ZFPM2,ZNF514
globotriaosylceramide		chemical - endogenous mammalian			0.0175	CD44,FGF2
IntegrinÎ±		group			0.0175	ITGAL,TLR2
Erm		group			0.0175	CD44,ICAM1
olmesartan		chemical drug			0.0175	ICAM1,SCARB1
BLVRA		enzyme			0.0175	COL4A3BP,JUN
TRIM29		transcription regulator			0.0175	CD44,ZEB1
ZMIZ2	1.721	transcription regulator			0.0175	CD44,JUN
betulin		chemical - endogenous non-mammalian			0.0175	BCL2L1,TIMP2
RSF1		transcription regulator			0.0175	BCL2,BCL2L1
Vla-4		complex			0.0175	BCL2,BCL2L1
MAP4K1		kinase			0.0175	BCL2,BCL2L1
FAF1		other			0.0175	RUNX2,VIM
PAPPA	3.313	peptidase			0.0175	ABCA1,SCARB1
CLDN1		other			0.0175	VIM,ZEB1
RNF34		enzyme			0.0175	BCL2,BCL2L1
mir-503		microrna			0.0175	BCL2,FGF2
AMBN		growth factor			0.0175	RHOA,TNFRSF1B
APAF1		other			0.0175	BCL2,VIM
ARHGEF25		other			0.0175	JUN,RHOA
HEPH		transporter			0.0175	RTN4,SLC40A1
ABCB7		transporter			0.0175	FTH1,FTL
STK17B		kinase			0.0175	BCL2,BCL2L1
atrasentan		chemical drug			0.0175	BCL2,BCL2L1
ruboxistaurin		chemical drug			0.0175	CYBB,EGR1
JWH-015		chemical reagent			0.0175	CCR1,ICAM1
Ki16425		chemical reagent			0.0175	NFATC1,SPHK1
ferric chloride		chemical toxicant			0.0175	FTH1,FTL
tazarotene		chemical drug			0.0175	BCL2L1,RARRES1
zVAD		chemical - protease inhibitor			0.0175	SPHK1,TOP1
azelaic acid		chemical - endogenous mammalian			0.0175	BCL2,PPARG
miR-4781-5p (miRNAs w/seed AGCGGGG)		mature microrna	Inhibited	-6.164	0.0176	ARHGAP17,ATXN2L,BCAS3,CDHR1,CELF2,CREB3L2,CX3CL1,EZH1,GYS1,IQCA1,JUN,KMT5A,LIPA,LTBP4,MAP4,MILR1,NCOR2,NLRP3,NOD1,PHACTR1,PLD3,PLEKHM1,RUNX1T1,SCN8A,SEPT6,SIGLEC1,SIRPA,SLC23A2,TAF4,TCF7,TET2,TGFB1,TNFAIP2,TRAM2,ZDHHC8,ZFP36L1,ZMIZ1,ZNF827
miR-5008-3p (and other miRNAs w/seed CUGUGCU)		mature microrna	Inhibited	-7	0.0177	ASAP1,ATXN2,BCL3,BICD1,C20orf194,C6orf62,CD99,CHD6,CLASP1,CLCN4,CRTC3,CTSB,CTSD,CX3CL1,EZH1,FBLN1,FOXJ3,GDPD5,GLIPR1,GREM1,HIVEP3,ITSN1,KLF12,LHFPL2,LIMCH1,MARCH1,NEXN,NSRP1,PHF20,PLA2R1,PPARD,PRKN,RAB7A,RBMS2,RGS20,RICTOR,RPRD2,RREB1,RTN4,SCAMP1,SCRN1,SPIRE1,SPRED1,TANC2,TIMP2,UBN2,ZFAND5,ZFHX3,ZZZ3
miR-1267 (miRNAs w/seed CUGUUGA)		mature microrna	Inhibited	-6.083	0.0177	AKAP13,ANXA1,ARL11,BCL2,C10orf128,CALD1,CCDC146,CCDC152,CD44,CPEB4,CXCL12,CYBB,DST,EIF4EBP2,EPS15,FCGR2B,GTF3C4,HNRNPH3,ITSN1,LAMP1,LHFPL2,MARCH1,MDFIC,NUP214,PARP8,PEAK1,PHTF2,PLEKHM1,RASSF8,RGS20,TACC1,TFEC,TLR7,TRIM52,USF3,WDFY3,ZFPM2
mir-182		microrna		-0.896	0.0177	FOXO1,ITGA4,MTSS1,NFASC,VIM,ZEB1
pyrrolidine dithiocarbamate		chemical reagent		-1.899	0.0178	ANXA1,BCL2,BCL2L1,CTGF,CX3CL1,CXCR4,ICAM1,MMP14,PPARG,TLR2
NCOA3	1.11	transcription regulator		1.375	0.0179	AHR,BCL2,CCDC80,FGF2,MAPK1,NCOA3,PPARD,PPARG
miR-6820-5p (miRNAs w/seed GCGGCAG)		mature microrna	Inhibited	-6.245	0.018	AHR,BGN,BICRA,BRD4,CBFA2T3,CD99,CERS1,CLCN6,CNTFR,EPB41L2,GATAD2B,GPM6B,IFNAR1,IL1A,IQCA1,KMT5A,LTBP4,MAFB,MYADM,NCOR2,PI4KA,PPP2R2C,PRRC2B,PTPRZ1,RAPH1,RBM33,RTN4,SELENON,SETD1B,SNX29,SPIRE1,TAB2,TTC21B,TTYH3,UBE2H,VSTM2L,ZDHHC8,ZFP36L1,ZMIZ2
17-alpha-ethinylestradiol		chemical drug		1.659	0.018	ARRDC3,BCL3,CCR1,CD68,CNOT4,JUN,MRC1,SCARB1,SESN1,SGK1,SLC11A1,SLC40A1,VEZF1
ATF2		transcription regulator	Activated	2.401	0.0181	ATF3,BCL2,BCL2L1,EGR1,GADD45A,ITGB8,JUN,MAT2A,PPARG
TAF4	2.083	transcription regulator		-1.969	0.0181	BCL2L1,CTGF,DCN,GREM1,LUM,RUNX1,TGFB1,THBS2,VAV3
IKZF1		transcription regulator		-1.976	0.0182	ABCA9,BCL2L1,FOXO1,KMT2A,LHFPL2,LRP1,MMP14,NFIX,RUNX1,SASH1,SH3BP5,TYROBP
hemin		chemical - endogenous mammalian		1.182	0.0183	BCL2L1,CYBB,FTH1,FTL,GUCY1A1,JUN,NFE2L2
seocalcitol		chemical drug		0.692	0.0183	BCL2,BCL2L1,CEACAM1,GADD45A,LRP1,RHOA,SGK1
RHO		g-protein coupled receptor		0	0.0183	ATF6,CD44,EPB41,FBLN1,KCNB1,SERPING1,SGK1
CIP2A		other		-1.671	0.0183	BCL2,DCN,FAP,GADD45A,GPNMB,GPR183,LUM
Y 27632		chemical drug		-1.761	0.0183	CD44,CTGF,ICAM1,PPARG,RHOA,TGFB1,VIM
LEPR		transmembrane receptor		0.113	0.0184	BCL2,BCL2L1,CD68,CREB3L2,EMSY,FYB1,LGMN,MMP14,MMP19,PPARD,PPARG,RNASET2,SCARB1,TGFB1
miR-4699-5p (miRNAs w/seed GAAGAUU)		mature microrna	Inhibited	-5.477	0.0184	ACO1,ADAM9,ALG13,CAPN7,CCDC6,CD44,CNTRL,COL4A3BP,DNM3,FBXO11,FCHSD2,FGF7,GPR52,KLF12,LGMN,LRIG2,MAP4K5,MARCKS,MYSM1,NFAT5,OSBPL8,PAPPA,POU2F1,QKI,RERE,SCAMP1,SGIP1,TTC17,ZFR,ZNF514
miR-1278 (miRNAs w/seed AGUACUG)		mature microrna	Inhibited	-5.477	0.0184	ARL11,BEND6,CD200R1,CEP95,CHD6,CHRDL1,CNOT4,DNM3,EIF4G3,EIF5B,GUCY1A1,IQCA1,KLF12,MAST4,MAT2B,MSR1,NSD3,NXF1,PLCXD3,PLXDC2,PM20D2,RASGRP3,RSPRY1,RUNX1T1,SCAMP1,SCIMP,SETD5,TAOK1,TRIM52,ZHX2
NGF		growth factor	Activated	2.46	0.0186	A2M,ATF3,BCL2,BCL2L1,EGR1,EGR2,GADD45A,GUCY1A1,JUN,LRP1,PPARG,PPP2R2C,SHTN1,SLC40A1,TGFB1
Mapk		group	Activated	2.425	0.0189	BCL2,BCL2L1,CYBB,EGR1,EP300,ESR1,ITGA4,JUN,PPARD,RUNX2
IL10RA		transmembrane receptor		-0.07	0.0189	ASPN,BCL2,CLEC12A,CYR61,DCN,DDHD1,DRAM1,FHL1,FOLR2,IL1A,LUM,NDRG2,NOD1,NPL,PMP22,SLAMF6,SLC7A11,ST3GAL6,TFEC,TGFB1,TLR2,ZC3H12C
miR-6861-5p (miRNAs w/seed CUGGGUA)		mature microrna	Inhibited	-7.746	0.0191	AFF2,ANGPT4,APBA1,BCL2,BGN,BICD1,C10orf128,C20orf194,C2CD3,CCDC138,CD276,CHD1L,CLCN6,CYBB,DENND1A,DENND4B,ETV6,EVI2B,EXOC6B,EYA3,FBXL20,FGD1,FOXJ3,FTH1,JDP2,LEF1,LYZ,MAMDC2,MARCKS,NAV3,NUP214,NXF1,PIGN,PILRA,PLCXD3,PMP22,PPARD,PPP1R3F,PRELP,RALGAPA1,RALGAPA2,RHOQ,RILPL1,SASH1,SIRPA,SLC29A3,SMG6,SMG7,SYNGAP1,TMTC1,TNS1,TRPV2,UBE2H,VMAC,WWC3,ZDHHC8,ZEB1,ZFPM2,ZMYND8,ZNF280D
TERT		enzyme			0.0192	ASAP1,ATF3,CALD1,CTGF,FGF2,HTRA1,ICAM1,MMP14,RASA3,SASH1,TERF2,VIM
RETNLB		other	Activated	2.828	0.0192	CCR1,CTGF,FAP,PLA1A,PLA2G15,SFRP1,TGFB1,TLR2
cobalt chloride		chemical reagent		1.811	0.0192	ADAMTS1,BCL2,BHLHE41,CXCR4,CYBRD1,MITF,SLC40A1,SPHK1
LEP		growth factor	Activated	2.995	0.0192	ACO1,APPL1,ASAH1,BCL2,BCL2L1,CA3,CD14,CD68,CYBB,CYR61,EGR1,EGR2,ESR1,GADD45A,ICAM1,JUN,KCNB1,LIPA,MMP14,MMP19,MT-ND1,MT-ND4,MUC5B,PPARG,RUNX2,SCARB1,TGFB1,VIM,ZFP36
PDGF-AA		complex		0.152	0.0193	FGF2,FGF7,TGFB1,VIM
piceatannol		chemical - endogenous non-mammalian		-1	0.0193	BCL2,ICAM1,NFATC1,TIMP2
Ikb		group			0.0193	BCL2,BCL2L1,ICAM1,MAT2A
MAP3K3		kinase			0.0193	BCL2,JUN,TGFB1,TGFBR3
COL4A3		other			0.0193	CTGF,MMP14,TGFB1,TIMP2
NTRK1		kinase			0.0193	BCL2,BCL2L1,EGR1,GADD45A
MECOM		transcription regulator			0.0193	BCL2L1,CA3,DCN,ZFPM2
Cdkn1c		other			0.0193	CXCR4,EGR1,PMP22,PPP1R13B
miR-4788 (miRNAs w/seed UACGGAC)		mature microrna	Inhibited	-3.873	0.0194	ADAM28,APBA1,APBB1IP,CTGF,CYBB,EIF2AK3,FBXL5,NFIX,PID1,PIKFYVE,RHOA,TLR6,USF3,VTI1A,ZMYND8
STAT1		transcription regulator	Activated	2.142	0.0194	A2M,ABCA1,AGT,ALPK1,BCL2L1,CBFA2T3,CD14,CEACAM1,CX3CL1,EGR1,FCER1G,FCGR2B,FGF2,FGF7,FOXO1,HTRA1,ICAM1,JUN,PHACTR1,PPARG,RUNX1,SERPING1,SLC8A1,TLR8
cilostazol		chemical drug		0.468	0.0195	ABCA1,BCL2,ICAM1,MITF,NR4A2
LTBR		transmembrane receptor		1.633	0.0195	BCL2L1,CR2,CXCL12,GPM6B,ICAM1,LYZ
HOXA3		transcription regulator		-0.896	0.0195	ITGA4,NR2F2,PLXND1,RUNX1,SLAMF1,TNFRSF1B
miR-1303 (miRNAs w/seed UUAGAGA)		mature microrna	Inhibited	-5.831	0.0196	ADAM33,AGTR1,ARL11,CAPN7,CD84,DMTF1,EGR2,EXOC6B,FAM49A,FGF7,GATM,GTF3C4,LTBP1,LY9,MAT2B,MDFIC,NDST3,NSRP1,PATL1,PHACTR4,PLS3,PRRC2C,R3HDM1,RALGPS2,SCPEP1,SEC63,SEPT6,SHTN1,TAB2,TXNDC5,UBQLN2,ZFYVE26,ZMAT1,ZRSR2
miR-6806-5p (miRNAs w/seed GUAGGCA)		mature microrna	Inhibited	-6.708	0.0198	APPL1,ARID1A,ARRDC3,ATRN,ATXN2,C19orf54,C20orf194,CCDC152,CD84,CNOT4,CYP4V2,DCN,DNM3,EXOC6B,FNIP2,FRYL,GOLIM4,HOOK3,LHFPL2,LYZ,MAPK1,MKL2,NEXN,PDS5A,PHTF2,PIK3AP1,PKIB,PLA2G15,QKI,RAPH1,RCOR3,RORA,SESN1,SLAMF6,TACC1,TAOK1,TSC22D2,UGCG,VSIG4,WDFY3,WDFY4,ZBTB25,ZFP36L1,ZFP91,ZNF398
miR-6748-5p (and other miRNAs w/seed GUGGGUG)		mature microrna	Inhibited	-8.66	0.0198	ABCA9,ADAM28,ANP32B,APOD,ARHGAP10,ARHGAP17,ARRDC3,ATP6V0D2,ATXN2,BCL3,BRD4,C20orf194,CCDC146,CCR1,CD276,CEACAM1,CLCN6,CNTFR,CREBBP,CRTC3,CTSD,CYBB,DCN,DENND4B,ELMO1,EPB41L2,FBXL5,GDI1,GTF3C4,HIVEP3,HOOK3,HSPB6,LCP2,LYZ,MGAT5B,MMP19,MYADM,NFASC,NFATC2,NTNG1,PAPPA,PIAS1,PLBD2,PLEKHM3,PPARD,PPP1R13B,PRELP,RAB7A,RAPH1,RERE,RFX7,RGMB,SAP130,SCN8A,SDC3,SFRP1,SGIP1,SIK3,SLC23A2,SPIRE1,TIMMDC1,TNS1,TRPM6…
maneb		chemical toxicant	Activated	2.63	0.0198	BCL2L1,BICD1,ITGB8,MKL2,NFAT5,PLCE1,SLC8A1
LEF1	2.22	transcription regulator		1.452	0.0198	BCL2,CD44,CXCR4,LEF1,MITF,RUNX2,SGK1
HOXD10		transcription regulator		-1.195	0.0198	CD44,CEACAM1,ICAM1,MMP14,SELENON,TIMP2,TTC3
ARNT2		transcription regulator	Activated	4	0.0201	ADAM28,ARID1A,CCR1,CELF2,COL12A1,EGR1,ELL2,FNBP1,ICAM1,LAMA2,NFATC2,PKIB,THRB,TYK2,TYROBP,ZFP36L1
TCF7L2		transcription regulator	Activated	4.527	0.0201	ANXA1,APOD,ASPH,CREB3L2,CTGF,EPS15,EVI2B,FBXO32,FTH1,GAB1,KMT5A,LAMP1,LEF1,MOSPD2,NCOR2,NFASC,NPC1,PHACTR4,QKI,RHOA,RHOG,SORBS3,TNS1
miR-555 (miRNAs w/seed GGGUAAG)		mature microrna	Inhibited	-6.557	0.0202	BCL2,BCL2L1,C10orf128,C10orf76,CCDC146,CD276,CHD1L,CLEC7A,CREG1,DCN,EIF4EBP2,ENPP1,EPHA3,EVI2B,EYA3,FAM168A,FGF2,FNDC4,GATAD2B,JMJD1C,MEF2A,NCOR2,NR4A2,PAPPA,PHACTR4,PLBD2,PMP22,POU2F1,PPP2R2C,PRKN,RBMS3,RREB1,SLAMF1,SLC16A12,SLC46A3,SMG7,SNAPC3,UBAP2L,VAMP2,WASHC2A/WASHC2C,WDR26,ZC3H11A,ZNF326
miR-4278 (miRNAs w/seed UAGGGGG)		mature microrna	Inhibited	-7.55	0.0202	ARHGAP17,ASAH1,ATP6V0C,BCL2L1,BRD4,C20orf194,CBL,CLIC4,CMTM3,EIF4EBP2,ESR1,EYA3,GATAD2B,GDI1,GLIPR1,GNB4,GRN,GYS1,HSPB6,KLHDC1,KMT2D,KMT5A,LRIG2,MMP19,MOSPD2,NAV1,NCOA2,NDRG2,PDE4A,PHACTR1,PLA2G15,POU2F1,PPARD,PPP1R13B,PRELP,RGL1,RYR1,SCN8A,SETD1B,SFRP1,SLAMF6,SLAMF7,SLC11A1,SLIT3,SNX27,SNX29,SYNGAP1,TACC1,TAF3,TGFBI,TNFAIP2,TNS1,TRPM6,WASF2,ZC3H12C,ZFP36L1,ZFR
WNT5A		cytokine		1.267	0.0203	BCL2,BCL2L1,CD14,CXCL12,CXCR4,DAB2,ESR1,GREM1,IL1A,RUNX2,VIM
miR-6822-3p (miRNAs w/seed GGCUCUA)		mature microrna	Inhibited	-7.483	0.0206	ABCA1,ADAM33,ADAMTS2,AEBP1,ANP32B,ASB14,ASPN,ATF3,ATXN7,B4GALT6,BCL2L1,CBL,CCSER2,CLASP1,CLSTN2,CMTM3,CNOT4,CTTNBP2NL,CYBRD1,DOCK7,DST,EIF4EBP2,FOXJ3,GPNMB,GREM1,GTF3C4,HIST1H2BO,IFNAR1,ITPR1,KCNB1,KLF12,LEF1,MTSS1L,MTUS2,PATL1,PDS5A,PHF20,PRELP,RHOJ,RICTOR,RNF38,RSPH3,RUFY3,SCN8A,SELENON,SYNJ1,THRB,TMEM106A,TMEM237,TMSB10/TMSB4X,TNXB,TRAM2,TRPS1,WSB1,ZC3H12C,ZSWIM6
PIK3R1		kinase	Activated	2.581	0.0206	BCL2,BCL2L1,ERN1,FOXO1,ICAM1,MITF,NFE2L2,PPARG
miR-4290 (miRNAs w/seed GCCCUCC)		mature microrna	Inhibited	-8.367	0.0207	ADAM33,APBA1,ARHGAP10,ARHGAP17,ARL11,C19orf54,CA3,CD44,CLSTN2,COL4A3BP,CREB3L2,CYR61,CYTH4,DENND1A,DRAM1,EHD3,EPB41,ESR1,ETV6,EXOC6B,FAM168A,FBXL20,FER,GFRA2,GYS1,HIVEP3,HP,IER5L,KMT2D,LIMK1,MAML3,MAST4,MAT2A,MEGF6,NFASC,NFIX,NSRP1,PAPPA,PCDHGA2,PCDHGA5,PCDHGA7,PCDHGB1,PCDHGC5,POU2F1,PPP1R13B,PRRC2B,RASGEF1A,RHOJ,RUFY3,RUNX2,SCRN1,SESN1,SIGLEC1,SLAMF7,SLC29A3,SRGAP3,TMEM260,TNS1,TRPV2,TTYH3,ULK1,…
Ap1		complex	Activated	2.588	0.0207	ATF3,C3AR1,CD44,CHRD,CXCL12,IL1A,JUN,MSR1,PRDM1,S100A4,SLC8A1,TGFB1,UTRN
miR-3473b (and other miRNAs w/seed GGCUGGA)		mature microrna	Inhibited	-10.149	0.0208	AAK1,ARHGAP17,ATP6V0C,BCL2L1,BGN,BRD4,C19orf54,C7,CBFA2T3,CCNK,CD68,CD84,CDHR1,CLCN6,CMTM3,CPAMD8,CPM,CREB3L2,CTGF,CTSH,CX3CL1,CYBB,DIP2C,DNASE2,DST,ESR1,FAM168A,FCER1G,FTL,HIP1,HIVEP3,HSPB6,INF2,INPP5D,ITGAL,KCNB1,L1CAM,LIMD1,LTBP2,MACF1,MGAT5B,MMP19,NCEH1,NFIX,PACS1,PCDHGA2,PCDHGA5,PCDHGA7,PCDHGB1,PCDHGC5,PCGF2,PHACTR4,PILRA,PLBD2,PLCXD3,POU2F1,PPARD,PPP2R2C,PPP2R3A,PRKN,PRRC2B,QSER1,RAB7A,RASG…
L-triiodothyronine		chemical - endogenous mammalian		1.774	0.021	A2M,ABCA1,AGT,BCL3,CD44,CTGF,CTSH,CXCL12,EGR1,EGR2,EIF4EBP2,ESR1,HP,ITPR1,LRP1,LYZ,MAMDC2,MMP14,MT-ND4,NTNG1,PPARG,PTAFR,RREB1,THRB,TTN
miR-4271 (and other miRNAs w/seed GGGGAAG)		mature microrna	Inhibited	-10.198	0.0211	AAK1,AKAP13,ANXA1,APBA1,ASB14,ATN1,ATP6V0A1,ATXN2L,BCAS3,BCL2L1,BHLHE41,BNC2,CBFA2T2,CBL,CEACAM1,CEP170,CLCN6,CLIC4,COL4A3BP,CPAMD8,CREB3L2,CTSB,CTSK,CYBRD1,EGR1,EGR2,EHD3,EIF5B,EP300,FCER1G,GATAD2B,GDI1,GLIPR1,HSPB6,IPCEF1,KCNB1,KMT2D,KMT5A,LENG8,LGMN,LRRC8B,MAML2,MAPK1,MAT2A,MYADM,MYO1E,NCEH1,NCOA2,NFIA,NOVA1,NPL,NR2F2,PACS1,PATL1,PCDHGA2,PCDHGA5,PCDHGA7,PCDHGB1,PCDHGC5,PCGF2,PDS5A,PLCXD3,PLEKH…
miR-6853-5p (miRNAs w/seed GCGUGGG)		mature microrna	Inhibited	-6.403	0.0211	ADCY7,ATP6V0A1,ATRN,ATXN2,ATXN2L,CD84,CRTC3,CX3CL1,ELMO1,FGF7,GDPD5,GIT2,HIVEP3,HLX,HPS4,ICAM1,ISL2,JMY,KCNB1,LTBP4,MCF2L,MGAT5B,MTSS1L,NCOR2,NXF1,PLA2G15,PLXNB2,RUNX1,SBF2,SELENON,SIGLEC1,SLC46A3,SMG6,STK4,TNFAIP2,TNS1,TTN,VEZF1,VPS8,VSTM2L,WWC3
miR-6751-5p (and other miRNAs w/seed UGGGGGU)		mature microrna	Inhibited	-10.247	0.0211	ADAM33,AGT,ALG13,ANTXR2,APBA1,ARHGAP17,ATN1,ATP6V0A1,ATP6V0D2,ATXN2L,BCL2L1,BGN,BHLHE41,BRD4,C19orf54,C5AR1,CD276,CDHR1,CHRD,CREB3L2,CTSB,CTSH,CX3CL1,CYTH4,DENND1A,DMTF1,ELL2,EPG5,ETV6,FAM214A,FBLN5,FBXL2,FBXL20,FCER1G,GATAD2B,GDI1,GREM1,GYS1,HIP1,HSPB6,IPCEF1,KIF13B,KLF12,KMT2D,KMT5A,LIMK1,MEF2A,MOSPD2,MYO9B,NFATC2,NFIA,NTNG1,NXF1,PACS1,PCDHGA2,PCDHGA5,PCDHGA7,PCDHGB1,PCDHGC5,PDE4A,PLCB2,PLD3,PP…
xanthine		chemical - endogenous mammalian			0.0212	CXCR4,MMP14,TIMP2
alvespimycin		chemical drug			0.0212	BCL2,BCL2L1,ESR1
PECAM1		other			0.0212	BCL2,BCL2L1,CD44
LOXL2		enzyme			0.0212	ESR1,MMP14,VIM
SRSF3		other			0.0212	BCL2,CD44,JUN
PIAS4		transcription regulator			0.0212	ITGB8,LEF1,PCDH9
CSF3R		transmembrane receptor			0.0212	CD14,CXCL12,LYZ
SMPD1		enzyme			0.0212	CTSB,TGFB1,UGCG
MVP		other			0.0212	CD1A,ICAM1,JUN
S1PR3		g-protein coupled receptor			0.0212	CD44,ICAM1,JUN
EPHA2		kinase			0.0212	BCL2,MAPK1,SLIT2
polyamines		chemical - other			0.0212	CD44,PPARG,TLR2
gamma-tocotrienol		chemical drug			0.0212	BCL2L1,JUN,NLRP3
N1,N11-diethylnorspermine		chemical drug			0.0212	MT-ND4,MT-ND4L,MT-ND6
spermine		chemical - endogenous mammalian			0.0212	ITGAL,RUNX2,TLR2
noscapine		chemical drug			0.0212	BCL2,BCL2L1,ICAM1
D-tubocurarine		chemical drug			0.0212	EGR1,KMT2C,RBBP6
manganese		chemical - endogenous mammalian			0.0212	C5AR1,GOLIM4,SLC40A1
arsenite		chemical toxicant		1.476	0.0212	AHR,ASPN,CELF2,EGR1,GADD45A,JUN,NBEA,NFE2L2,SEMA5A,TGFB1
AHR	1.196	ligand-dependent nuclear receptor	Inhibited	-2.37	0.0213	A2M,ADAMTS2,ASPN,CD14,CHD7,COL12A1,CTSD,DCN,ESR1,FBLN5,GADD45A,HECTD2,HP,JUN,LTBP1,LTBP2,LTBP3,LYST,NFE2L2,PPARG,TGFB1,TGFBI,TIMP2,VIM
miR-187-5p (miRNAs w/seed GCUACAA)		mature microrna	Inhibited	-4.899	0.0213	AIDA,ANP32B,ARL11,ASPH,BEND6,CAPN7,CPEB4,EIF2AK3,FBLN1,GLT8D2,KMT2C,PHACTR4,PLCXD3,RALGAPA1,RASSF8,RGS20,RUNX2,SDCBP,TERF2,VMAC,WASF2,ZEB2,ZFP36,ZFYVE16
ADRA1A		g-protein coupled receptor			0.0214	EGR1,EGR2,FGF7,JUN,NFIX,NR4A2
25-hydroxycholesterol		chemical reagent		1.561	0.0215	ABCA1,APOD,ATF3,EIF2AK3,JUN,NR4A2,SCARB1
minocycline		chemical drug		-1.964	0.0215	ATF3,BCL2,BCL2L1,CD163,ICAM1,IL1A,TNFRSF1B
calphostin C		chemical - kinase inhibitor	Inhibited	-2.447	0.0215	AGT,BCL2,BCL2L1,ICAM1,MSR1,PPARG,SCARB1
miR-3679-3p (miRNAs w/seed UUCCCCC)		mature microrna	Inhibited	-8.124	0.0215	ACP5,ADAMTS2,APBB1IP,CHD9,CHRDL1,CTGF,EGR1,EIF4EBP2,ENPP1,EP400,EPB41,EZH1,FAM13C,FBXO32,FOXJ3,GLI3,IFNAR1,KMT2D,LRRC66,MARF1,MAT2B,MDFIC,MEF2A,MGAT5B,NCOA2,NCOA3,NEXN,NFIX,NIN,OSGIN1,P2RY8,PLA2R1,PLCB2,POU2F1,POU6F1,PRDM8,PTAFR,PTK2B,R3HDM1,RALGAPA1,RAPH1,RASSF8,RBMS2,RGMB,RHOJ,RORA,RRAGD,RUFY3,SGIP1,SIRPA,SLC36A1,THRB,TMEM260,TMTC1,TNRC18,TNS1,TRAM2,TTYH3,VEGFB,VTI1A,XG,XPR1,ZFP36,ZFP36L1,ZFR,Z…
EGR3		transcription regulator		0.651	0.0217	BCL2L1,CBLB,JUN,PLXND1,SLIT2
xanthohumol		chemical - endogenous non-mammalian			0.0217	ANXA1,BCL2L1,ICAM1,NFATC1,RUNX2
PGF		growth factor			0.0217	BCL2,CXCR4,DCN,EGR1,NRP2
GNB2		enzyme			0.0217	AHR,MAFB,NR4A2,PRDM1,PTGER4
miR-6875-3p (miRNAs w/seed UUCUUCC)		mature microrna	Inhibited	-6.708	0.0219	ADAM9,ARL11,ATF3,BICC1,C10orf128,CALD1,CCSER2,CDKL5,CHD7,DST,EIF5B,FBXO11,FBXO32,FER,FNIP2,FTSJ1,FYB1,GLDC,GPR52,HOOK3,INPP5D,LUC7L3,MDC1,MLLT10,NCOA3,PARP4,PID1,PIKFYVE,PLA2G15,PLCXD3,POU2F1,RHOA,SCN8A,SCRN1,SYNE1,TAB2,TAOK1,TBC1D12,TCP11L1,TMSB10/TMSB4X,UBE2H,ZC3H11A,ZFHX2,ZNF503,ZNF827
BMP6		growth factor		1.109	0.0219	ADAMTS1,CD44,CTGF,GNB4,IL1A,PMP22,SLC39A10,SMARCA1,ZEB1
PDLIM2		other	Inhibited	-2.345	0.0219	BCL2,CLCN4,HACD4,NAV1,OBSL1,RASGEF1A,SLC40A1,SLC43A3,TNS1
FOLR1		transporter			0.0219	ACVR1,ATP6V1B2,CELF2,DNASE2,LYZ,MPP6,S100A4,ST3GAL6,TTC3
miR-6742-5p (miRNAs w/seed GUGGGGU)		mature microrna	Inhibited	-9.539	0.0219	ARHGAP10,ARID1A,ARID3A,ARRB1,ARRDC3,ATN1,ATXN2,BCL2L1,BRD4,C19orf54,C5AR1,CBFA2T2,CD302,CD44,CPAMD8,CTSD,CX3CL1,CYTH4,EGR2,ELMO1,FGD1,FNBP1,FNDC4,FNIP2,GATAD2B,GREM1,GYS1,HSPB6,ICAM1,INPP4A,INPP5D,KLHL17,LY9,MARCKS,MTSS1L,NFASC,NFIX,NXF1,P2RY8,PCDHGA2,PCDHGA5,PCDHGA7,PCDHGB1,PCDHGC5,PHACTR1,PLA2G15,PLCB2,PLXNB2,POU6F1,PPEF2,PTGER4,R3HDM1,R3HDM2,RAB7A,RNASE1,RPRD2,RSPH3,RTN4,SCIMP,SELENON,SEPT6,SE…
STK11		kinase		0.577	0.022	A2M,ACVR1,ATF3,CTSD,CYP4V2,DOCK4,GADD45A,IL1A,KLF12,LUM,NOD1,PTPRZ1,VAV3,ZBTB25
miR-5693 (miRNAs w/seed CAGUGGC)		mature microrna	Inhibited	-5.385	0.022	ARL11,ATP6V0D2,C19orf54,C20orf194,CREG1,DNAH12,DNASE2,EHD3,ETV6,LUC7L3,LY9,MAP4K5,MAPK1,MLLT10,PHF20,PPARG,PTPN12,QKI,RFESD,SCN8A,SELENON,SH3BP5,SLAMF1,SNAPC3,STAM,TLR8,TNS3,VSIG4,ZNF398
spironolactone		chemical drug		-1.536	0.0221	BCL2,CTGF,CXCR4,FGF2,ICAM1,PPARG,TGFB1,TIMP2
glucocorticoid		chemical drug		1.826	0.0222	AGT,AHR,ANXA1,BCL2,CALD1,CD163,CTGF,CXCR4,FBLN1,GRN,ICAM1,IL1A,INPP5D,NOD1,NR4A2,PPARG,SGK1,TGFB1,TLR2
PF4		cytokine		1.982	0.0222	CPM,ICAM1,IL1A,SPHK1
arotinoid acid		chemical toxicant		1.982	0.0222	ABCA1,FOLR2,PLA2G15,RARRES1
BAG1		other		1.934	0.0222	BCL2,BCL2L1,GADD45A,JUN
SAA1		transporter		0.849	0.0222	BCL2,BGN,MRC1,PPARG
geranylgeranyl pyrophosphate		chemical - endogenous mammalian		-0.52	0.0222	ABCA1,CD55,ICAM1,RHOA
plumbagin		chemical toxicant		-1.091	0.0222	BCL2,BCL2L1,CYBB,ESR1
2-amino-5-phosphonovaleric acid		chemical - other		-0.264	0.0223	ADAMTS1,ADAMTS2,EGR1,EGR2,FOXO1,GADD45A,JUN,LHFPL2,NR4A2,RALGPS2,RUNX1T1,SMG7
miR-5705 (miRNAs w/seed GUUUCGG)		mature microrna	Inhibited	-4.123	0.0224	ATXN2,CBFA2T3,CPAMD8,CREG1,DOCK8,MGEA5,MITF,NFIA,NIN,PATL1,PIKFYVE,POU2F1,PRDM8,PRRC2B,SLC46A3,TERB1,TRAM2
let-7a-2-3p (and other miRNAs w/seed UGUACAG)		mature microrna	Inhibited	-6.403	0.0225	ANP32B,APPL1,ATP13A3,BAG3,BCL2,BEND6,CLEC4A,COL4A3BP,FAM13C,FGF7,FOXJ3,FOXO1,GPM6B,HECTD2,HSPB6,JDP2,JMJD1C,LRP12,MEF2A,MITF,MLLT10,MYCBP2,NCOA3,NCOA6,NDST3,R3HDM1,RASSF8,RBM33,RBMS1,REV3L,SCN8A,SGMS1,SOGA1,SPRED1,TAB2,TAF4,TMSB10/TMSB4X,VAV3,VEZF1,YLPM1,ZMYND8
miR-6740-3p (miRNAs w/seed GUCUUCU)		mature microrna	Inhibited	-6.403	0.0225	A2M,ANXA1,ATXN7,C10orf128,C20orf194,CBFA2T3,CD200R1,CD84,CHD6,CMTM3,CREG1,CSTB,CXorf21,DOCK4,DST,EXO5,FYB1,GATAD2B,GREM1,LCP2,LHFPL2,LUC7L3,MAML3,MGEA5,PAPPA,PHF21A,PPARG,PTPN12,PUS10,PYROXD2,RHOJ,RSPH3,SASH1,SHTN1,SLAMF6,SLC16A12,TERB1,TFEC,WDR19,ZNF12,ZZZ3
miR-5700 (miRNAs w/seed AAUGCAU)		mature microrna	Inhibited	-5.745	0.0227	AFF4,AGTR1,APPL1,BAG3,BCL2,CTSB,EPB41L2,FCHO2,FOXJ3,GPR65,IGSF10,KLHL28,LIMCH1,LRP12,MARCH1,MED12L,MSR1,NR2F2,PHF10,PID1,PMP22,PTPN12,QKI,RHOQ,RNF111,SNAPC3,SPRED1,TTC21B,UBQLN2,USF3,VEZF1,ZFP36,ZNF12
miR-3177-5p (miRNAs w/seed GUGUACA)		mature microrna	Inhibited	-6.481	0.0227	ASAP1,ATXN7,BCL2,C6orf62,CTGF,EGR2,ETV6,FAM13C,FAM20C,FGF7,GATM,GBE1,GNB4,GRN,HECTD2,IQCA1,LUC7L3,LY9,MAMDC2,MPP6,MSR1,NPC1,PDS5A,PPARD,PTGER4,RASSF8,RBM25,RBM33,RHOQ,RNF38,RSPRY1,SDCBP,SGMS1,SYNJ1,TAOK1,THBS2,TSC22D2,TXNDC5,WDR7,WWC3,ZFAND5,ZNF280D
miR-5584-3p (miRNAs w/seed AGUUCUU)		mature microrna	Inhibited	-5.292	0.023	ARMC2,CAPN7,CLK2,DRAM1,DST,EVI2B,FBXL2,FGF7,GOLIM4,HNRNPH3,IQCB1,JUN,MARCH1,MARCKS,NPL,PHTF2,PRRC2C,RALGPS2,RARRES1,RIOK1,RNASE1,TLR8,TMSB10/TMSB4X,USPL1,WASHC5,ZBTB25,ZMAT1,ZZZ3
tributyrin		chemical drug	Activated	2.63	0.0232	ATF3,CD55,CTGF,CXCR4,CYR61,HNRNPD,UGCG
miR-188-5p (and other miRNAs w/seed AUCCCUU)		mature microrna	Inhibited	-5.385	0.0232	C5orf52,CBFA2T3,CCDC6,CLEC4A,CREB3L2,CYBRD1,FAM13C,FBXL5,GLIPR1,GREM1,KLF12,MAFB,MAP4K5,MARCKS,MDC1,MFSD11,PLXDC2,PTAFR,PTGER4,RALGPS2,RGS20,SLC43A3,SLIT3,SPRED1,ST3GAL6,TLR6,UBN2,VAV3,ZFP91
miR-365-3p (and other miRNAs w/seed AAUGCCC)		mature microrna	Inhibited	-6.325	0.0232	ACVR1,ADAMTS1,ARRDC3,BCL2,BCLAF3,BPTF,CLCN6,CLHC1,DOCK4,EP400,EYA3,FAM168A,FOXJ3,IL1A,KMT2E,LCP2,MAFB,MAP2K5,NABP1,NFIA,NR4A2,NSRP1,OBSL1,PCDHGA2,PCDHGA5,PCDHGA7,PCDHGB1,PCDHGC5,PLA1A,PM20D2,PRDM1,RBM11,RICTOR,SGK1,SLC43A3,SLC46A3,SYNJ1,UGCG,USP48,XG
miR-6507-3p (miRNAs w/seed AAAGUCC)		mature microrna	Inhibited	-5.568	0.0233	ARRDC3,ATXN2L,B4GALT6,CCDC102B,CD14,CD200R1,CLCN6,CXCL12,CYP27A1,DIP2C,DOCK8,EIF2AK3,FBXL2,FBXL5,IER5L,JMJD1C,JUN,LHFPL2,LUC7L3,NAF1,NEXN,PDS5A,PIK3AP1,PLS3,PUS10,RGL1,RHOJ,SLC39A10,TFEC,TTC17,ZMAT1
IGFBP2		other	Activated	2.414	0.0233	BCL2L1,CADM1,CHD9,ESR1,RBMS3,THBS2
ADM		other		-0.031	0.0233	AGT,BCL2,FGF2,ICAM1,PPARG,TGFB1
BRD2		kinase			0.0233	BCL2,CNOT4,CR2,LY9,PKIB,VAV3
bisphenol A		chemical - endogenous non-mammalian	Activated	3.302	0.0238	BCL2,CTGF,CTSD,CXCL12,EGR1,ESR1,LCP2,MPP6,NR4A2,PPARG,PTPRS,RALGAPA1,SAP130
miR-6858-3p (miRNAs w/seed AGCCAGC)		mature microrna	Inhibited	-6.557	0.0239	ACP5,ARHGAP17,ARL11,ATF3,BCL2,BCL2L1,BNC2,C16orf70,CBFA2T2,CCDC152,CTSZ,FAM49A,FER,FYB1,GDPD5,GNS,HTRA1,IFNAR1,MAML3,MAT2B,MYCBP2,MYO1E,NAV1,NOVA1,POU2F1,PPARD,SCN8A,SETBP1,SLAMF1,SNAPC3,SNX29,SORBS3,SPHK1,SPRED1,TANC2,TET1,TM4SF19,TMEM106A,TMEM237,TRPV2,ZDHHC18,ZNF217,ZNF398
miR-6716-3p (miRNAs w/seed CCGAACU)		mature microrna	Inhibited	-3.742	0.0239	CD84,CLASP2,ENPP1,GREM1,KMT2A,MAFB,MARCH1,MLXIP,NFIX,RNF216,SASH1,SLC31A2,VTI1A,ZNF618
miR-4785 (miRNAs w/seed GAGUCGG)		mature microrna	Inhibited	-4.899	0.0239	ADAM28,BGN,CCDC152,CFAP126,CLASP2,CLEC7A,CNTLN,CXCL12,FBXL2,FTH1,HPS4,MKL2,MYADM,NCOR2,NOTCH2,P2RY8,PRKN,PRR12,RNF38,SORBS3,TERB1,TRPV2,UBE2H,ULK1
BSG		transporter		1.964	0.0241	BCL2L1,CXCL12,EIF2AK3,TGFB1,VIM
CYLD		transcription regulator		-0.774	0.0241	CR2,FCER1G,JUN,SLAMF1,TGFB1
IGHM		transmembrane receptor	Inhibited	-2.236	0.0241	BCL2L1,JUN,LGALS3,SLAMF1,SLAMF7
NSD2		enzyme			0.0241	BCL2,CXCR4,GADD45A,JUN,KMT2C
LRP6		transmembrane receptor			0.0241	CD68,MMP14,RHOA,TGFB1,VIM
S100A4	2.327	other			0.0241	CLIC4,MMP14,NOTCH2,TIMP2,VIM
miR-582-5p (miRNAs w/seed UACAGUU)		mature microrna	Inhibited	-5.916	0.0242	AKIRIN2,ALG13,ARHGAP10,ASPN,C5orf52,CCDC138,CLEC7A,DNM3,FBXO32,FTSJ1,GPCPD1,GPR183,KLC1,KMT2E,MFSD11,MRC1,NFE2L2,NIN,NOVA1,NPL,NSRP1,PCF11,PHTF2,QKI,RHOQ,RNASE1,RTN4,SGIP1,SMAD9,SNAPC3,TFEC,UBE2H,UNC79,ZBTB25,ZNF12
miR-4705 (and other miRNAs w/seed CAAUCAC)		mature microrna	Inhibited	-5.292	0.0243	ATP13A3,BEND6,CCDC102B,CD302,CEP85L,CPEB4,CXCL12,CYBRD1,DNM3,FCGR2B,FGF7,FNDC3B,GNS,IL1A,MARCH1,MGP,MRC1,MYSM1,NR2F2,PKIB,RBM33,SLC39A10,SMAD9,TERF2,TMEM237,VAV3,ZEB1,ZFAND1
Tnf (family)		group		1.285	0.0245	ATF3,BCL2,BCL2L1,C3AR1,CD163,CXCL12,FBXO32,ICAM1,IL1A,RUNX2,TLR2,TNFRSF1B
SIM1		transcription regulator	Activated	4	0.0245	ADAM28,ARID1A,CCR1,CELF2,COL12A1,EGR1,ELL2,FNBP1,ICAM1,LAMA2,NFATC2,PKIB,THRB,TYK2,TYROBP,ZFP36L1
STAT5A		transcription regulator	Activated	2.053	0.0246	A2M,AKR1C3,BCL2,BCL2L1,CD68,CEACAM1,ESR1,FCER1G,GADD45A,ICAM1,LEF1,NR4A2,PPARG,PRDM1,RORA,RUNX2,SETBP1,STAT5B,TGFBI,ZFP36
miR-7028-3p (and other miRNAs w/seed CUUCUCU)		mature microrna	Inhibited	-6.481	0.0247	ALMS1,ATXN7,C6orf62,CBLB,CD84,CHD7,CHRDL1,CLEC7A,CLIC4,CLSTN2,CPAMD8,CREG1,CXorf21,DRAM1,DST,ENPP1,FBLN5,FBXL20,FCGR2B,GOLGB1,GREM1,KCNB1,MAT2B,PHACTR1,PHF21A,PLCE1,PPP2R2C,RREB1,SGMS1,SMARCA2,TACC1,TAF3,TAOK1,UBE4B,UGCG,USF3,XG,ZEB2,ZFAND1,ZMYND8,ZNF398,ZNF618
SOX9		transcription regulator		0.092	0.025	CREB3L2,CTGF,CXCR4,HIVEP3,MITF,PPARG,RUNX2
CD3E		transmembrane receptor			0.025	CBLB,JUN,LCP2,NFATC1,SPHK1,STK4,TNFRSF1B
S100A8		other		1.772	0.025	A2M,ADAMTS1,ATF3,BCL2,BCL2L1,BCL3,CPM,ICAM1,IL1A,LTBP1,MCF2L,MMP14,SGK1,VCAN
MYB		transcription regulator	Activated	2.742	0.025	BCL2,BCL2L1,CXCL12,CXCR4,ITPR1,JUN,MAT2A,MTSS1,SPHK1,TFEC,VIM
miR-758-5p (miRNAs w/seed AUGGUUG)		mature microrna	Inhibited	-4.123	0.025	AIDA,ANXA1,B4GALT6,CDKL5,CRTC3,FBLN5,GADD45A,LIPA,LYST,NSRP1,ODF2L,PIAS2,PLA2R1,PLBD2,RBM33,TPP1,TRIM52
PI3K (family)		group		1.557	0.0251	ABCA1,CTSD,CXCL12,CXCR4,ESR1,FBXO32,FOXO1,FTH1,NFE2L2,SCARB1
TGFA		growth factor		1.464	0.0253	BCL2L1,CTGF,ESR1,FGF7,ICAM1,NR4A2,TGFB1,VIM
MYC		transcription regulator		-0.824	0.0253	ABCA1,ACVR1,ADAMTS1,BCL2,BCL2L1,CD44,CLIC4,CSTB,CTSB,CTSD,EGR1,EGR2,EZH1,FAP,FBLN5,FBXO32,FTH1,GADD45A,GDI1,HIVEP2,HNRNPD,ICAM1,ITGAL,JUN,LAMP1,LGMN,LUM,LYZ,MAP4,MAT2A,MGP,MITF,MRC1,NDRG2,NFAT5,NFE2L2,PHF20,PHF21A,PIAS1,PIAS2,PLA1A,PLS3,PMP22,PPARD,PRDM1,RARRES1,RHOA,SCAMP1,SCARB1,SCPEP1,SDCBP,SFRP1,SGK1,SLC11A1,TGFB1,THBS2,TIMP2,TMSB10/TMSB4X,TNS3,VIM,ZFP36,ZFP36L1
GAS6		growth factor		0.152	0.0253	BCL2L1,CD68,CYR61,MSR1
CX3CR1		g-protein coupled receptor		0.152	0.0253	CD14,ICAM1,IL1A,MSR1
mir-126		microrna		-0.152	0.0253	ADAM9,CXCL12,MITF,SPRED1
NCF1		enzyme			0.0253	CD14,CD44,ICAM1,TGFB1
ARRB1	1.698	other			0.0253	BCL2,EGR1,LEF1,SCARB1
irbesartan		chemical drug			0.0253	AGTR1,FHL1,ICAM1,TGFB1
BAX		transporter	Activated	2.425	0.0254	BCL2,CTSB,CTSD,CTSH,CTSK,TYK2
SRC (family)		group	Activated	2.425	0.0254	EGR1,FGF2,ICAM1,KCNB1,S100A4,TGFB1
2,3,4,7,8-pentachlorodibenzofuran		chemical toxicant		0.816	0.0254	CA3,CD44,ESR1,FOXO1,GADD45A,TMSB10/TMSB4X
heparan sulfate		chemical - endogenous mammalian			0.0255	FBLN5,FGF2
vanillyl-N-nonylamide		chemical drug			0.0255	ATF3,GADD45A
CCAR1		transcription regulator			0.0255	PPARG,SPHK1
WISP3		growth factor			0.0255	ICAM1,ZEB1
TRPM7		kinase			0.0255	ANXA1,TRPM6
ZMYND10		other			0.0255	MMP14,MMP19
peptide T		biologic drug			0.0255	ICAM1,TGFB1
PDGFD		growth factor			0.0255	CXCR4,NFATC1
Msx3		transcription regulator			0.0255	MRC1,PPARG
HSPB2		other			0.0255	ICAM1,TGFB1
BAD		other			0.0255	BCL2,BCL2L1
BCL11A		transcription regulator			0.0255	BCL2,GADD45A
(-)-arctigenin		chemical reagent			0.0255	BCL2,MSR1
CYP4A11		enzyme			0.0255	AGT,SGK1
SSPN		other			0.0255	CTSB,UTRN
PEBP4		other			0.0255	BCL2L1,ESR1
SOST		other			0.0255	ACP5,CTSK
BDKRB1		g-protein coupled receptor			0.0255	CTGF,TGFB1
DNAJA3		other			0.0255	BCL2,STAT5B
ATP6V0A2		transporter			0.0255	MRC1,TGFB1
ADCY5		enzyme			0.0255	ADCY7,BCL2
EFNB1		other			0.0255	BCL2,BCL2L1
LHX6		transcription regulator			0.0255	GUCY1A1,LEF1
EFEMP2		other			0.0255	CTGF,FBLN5
PSMD4		other			0.0255	A2M,CD14
PPID		enzyme			0.0255	VIM,ZEB1
KRIT1		other			0.0255	JUN,RHOA
HIVEP3	2.148	transcription regulator			0.0255	CREB3L2,S100A4
WNT10B		other			0.0255	PPARG,RUNX2
DVL2		other			0.0255	DVL3,LEF1
Muc4		other			0.0255	BCL2L1,LYZ
BCL2A1		other			0.0255	BCL2,BCL2L1
ambroxol		chemical drug			0.0255	ICAM1,TGFB1
iodoacetic acid		chemical toxicant			0.0255	ATF3,RORA
itraconazole		chemical drug			0.0255	CD14,TLR2
AR-A014418		chemical reagent			0.0255	BCL2L1,CD44
6,7-dinitroquinoxaline-2,3-dione		chemical reagent			0.0255	EGR1,JUN
bepafant		chemical reagent			0.0255	FGF2,IL1A
lestaurtinib		chemical drug			0.0255	BCL2L1,LYZ
6-cyano-7-nitroquinoxaline-2,3-dione		chemical reagent			0.0255	EGR1,JUN
curcuminoids		chemical drug			0.0255	ICAM1,NFE2L2
copper sulfate		chemical drug			0.0255	CYBRD1,SLC40A1
vinorelbine		chemical drug			0.0255	BCL2L1,FBXL2
miR-4714-5p (and other miRNAs w/seed ACUCUGA)		mature microrna	Inhibited	-6.708	0.0256	ACSL6,ACYP2,ADAMTS1,ASPN,BCL2,C6orf62,CCDC102B,CCDC146,CCDC152,CCNK,CD84,CRTC3,CYBRD1,CYTH4,FAM49A,FBXL2,FER,FGF7,FYB1,GLIPR1,GPR65,KCNB1,KLF12,KMT2A,LAMP1,MARCH1,MGEA5,NOVA1,P2RY8,PMP22,PRKN,QKI,RASSF8,RTN4,SLC36A1,SNX27,STAM,STK4,TMSB10/TMSB4X,TNS3,TSPAN11,VMAC,WDR26,ZC2HC1A,ZEB2
leukotriene C4		chemical - endogenous mammalian			0.0257	EGR1,EGR2,ICAM1
CSF2RB		transmembrane receptor			0.0257	BCL2,BCL2L1,JUN
1'-acetoxychavicol acetate		chemical reagent			0.0257	BCL2,BCL2L1,ICAM1
PNN	1.073	other			0.0257	BCL2L1,JUN,RHOA
HDAC9		transcription regulator			0.0257	BCL2,JUN,SMARCA2
ODC1		enzyme			0.0257	ITGAL,MAT2A,TLR2
ITIH1		other			0.0257	PPARG,SPHK1,TGFB1
TNFSF9		cytokine			0.0257	BCL2L1,CD14,ICAM1
SP2		transcription regulator			0.0257	CEACAM1,MAT2A,MAT2B
EDNRA		transmembrane receptor			0.0257	ICAM1,TGFB1,TIMP2
Go6983		chemical - kinase inhibitor			0.0257	CTGF,PPARG,SCARB1
pyridoxine		chemical - endogenous mammalian			0.0257	EP300,JUN,SFRP1
concanamycin A		chemical drug			0.0257	GRN,ICAM1,PPARG
calpeptin		chemical reagent			0.0257	ESR1,GRK3,VIM
farnesyl pyrophosphate		chemical - endogenous mammalian			0.0257	ABCA1,ICAM1,TGFB1
caffeic acid		chemical drug			0.0257	AHR,BCL2,NFE2L2
cobalt		chemical toxicant			0.0257	ESR1,FGF2,ICAM1
miR-134-3p (and other miRNAs w/seed UGUGGGC)		mature microrna	Inhibited	-7.874	0.0257	AFF2,AIDA,ASB14,ATF7IP,ATP6V0A1,BGN,CCSER2,CD276,CLASP1,CLSTN2,CMTM3,CNTFR,CREB3L2,EPB41,FNDC4,FOLR2,FOXO1,GLI3,GPM6B,GPR63,HIVEP3,ICAM1,KLF12,LUC7L3,LY9,MAN1C1,MMP19,MYADM,NDRG2,NFASC,NPC1,OBSL1,PEAK1,PLCB2,PLEKHH2,PLEKHM1,POU6F1,PPARD,PRDM1,PTPN23,R3HDM1,RASA3,RBM33,RERE,RUNX1T1,SCN8A,SETD1A,SLC9A9,SORBS3,SPRED1,TAB2,TIMP2,TLR8,TNFRSF1B,TNRC6A,TXNDC5,USP8,VMAC,WWC3,ZBTB47,ZFHX2,ZNF618
miR-346 (and other miRNAs w/seed GUCUGCC)		mature microrna	Inhibited	-6.782	0.0257	AAK1,ACVR1,ANKRD12,ARID3A,BTBD9,C5orf52,CD84,CLSTN2,CNTLN,CREB3L2,CRTC3,FBXL2,FGF7,GTF3C4,LTBP1,MAN1C1,MEF2A,MKL2,NIN,P2RY8,PDE4A,PHC1,PHLDB2,PLBD2,PLCXD3,PMP22,POU2F1,PPFIA4,PPP1R13B,PPP2R2C,PRELP,PTAFR,RBM33,RILPL1,SELENON,SLAMF1,SLC36A1,SLC43A3,TSPAN11,UBE2J2,VTI1A,ZBTB47,ZC3H12C,ZFC3H1,ZFP36L2,ZNF12
miR-3618 (miRNAs w/seed GUCUACA)		mature microrna	Inhibited	-6.245	0.0261	AFF4,ANTXR2,ARHGAP17,BICD1,DIP2C,EGR2,EHD3,ESR1,EXOC2,FAM214A,GPR137B,HSPB6,KLHL28,KMT2C,MARCH1,MITF,NCOA2,NOVA1,PCDHGA7,PLA1A,PM20D2,POU2F1,PPEF2,PRDM2,PREPL,PTPN12,RAPH1,RBM33,RBMS1,RFESD,RNF111,RUNX1T1,SEPT6,SESN1,SGK1,SHTN1,SMAD9,TFEC,WDR7
miR-3614-3p (miRNAs w/seed AGCCUUC)		mature microrna	Inhibited	-6	0.0263	ADAM28,ARL11,ARMC2,ATF3,BCL2,CCDC152,CRTC3,DDHD1,EHD3,EPS15,FBLN1,FBLN5,FGF7,GAB4,GNS,KIF13B,MDFIC,NEXN,PLEKHH2,RAB7A,RBM33,RBMS1,RNF38,SCIMP,SH3BP5,SLC16A12,SMG7,SPIRE1,SUSD1,SYNE1,TERB1,TIMP2,TMEM237,WDR26,ZFP36L1,ZFYVE16
RET		kinase		1.948	0.0265	ANXA1,CTSB,CXCL12,CXCR4,DCN,EGR1,EIF4G3,MMP14,RTN4,UBQLN2
miR-219a-5p (and other miRNAs w/seed GAUUGUC)		mature microrna	Inhibited	-5.099	0.0267	AHR,AKAP13,ASH1L,CBFA2T3,CD14,CELF2,CHD7,ESR1,FBXO30,FOXJ3,LCP2,LEF1,NTNG1,PI4KA,PLXNC1,POU2F1,RBMS3,SLC39A10,SLC46A3,SYNGAP1,TAB2,THRB,TNFRSF1B,TNRC18,TSC22D2,ZNF398
TFAP4		transcription regulator	Activated	2.213	0.0267	BCL2L1,CD44,EGR1,LEF1,VIM
pimagedine		chemical drug		-1.953	0.0267	BCL2,BCL2L1,CTGF,ICAM1,TGFB1
GNB1		enzyme			0.0267	AHR,MAFB,NR4A2,PRDM1,PTGER4
miR-3936 (miRNAs w/seed AAGGGGU)		mature microrna	Inhibited	-7.483	0.0267	AAK1,AKIRIN2,APPL1,ASH1L,ATP6V0D2,BCL2L1,BGN,BICC1,CCDC150,CCR1,CHD9,CHRD,CPEB4,CREB3L2,CYBB,CYP27A1,EGR1,EGR2,FOLR2,HELZ,KLF12,L1CAM,LIMD1,MGP,MLLT10,MYADM,PACS1,PCDH9,PHACTR4,PID1,PLXNB2,POU2F1,PRELP,PREPL,QKI,RAB7A,RBM11,RHOG,SCARB1,SIRPA,SLAMF1,SYNGAP1,TACC1,TCF7,TRAM2,TTN,TTYH3,VAMP2,VSTM2L,WASF2,ZEB2,ZFAND1,ZFHX3,ZFP36L1,ZFP91,ZNF514
miR-3909 (and other miRNAs w/seed GUCCUCU)		mature microrna	Inhibited	-6.856	0.0268	AAK1,AFF4,AKR1C3,ATF3,C7,CBL,CCNK,CD200R1,CDHR1,CLEC7A,CNTFR,CTSK,CTSZ,DIP2C,DRAM1,DTNB,EP300,ERN1,FAM168A,FBXL2,FBXO32,GYS1,ICAM1,LHFPL2,LTBP2,MARCH1,MYO1E,NDST3,NFIX,ODF2L,OSGIN1,P2RY8,RBM25,RPRD2,RSPRY1,SCIMP,SMG7,SNX29,SPIRE1,STK4,TCF7,TMEM237,TNRC6B,TRPV2,VTI1A,ZFPM2,ZMYND8
let-7a-3p (and other miRNAs w/seed UAUACAA)		mature microrna	Inhibited	-6.164	0.0269	AAK1,ACVR1,ADNP,AGTR1,AHR,ASAH1,CCNI,CPAMD8,DMTF1,EAF2,FGF2,FOXO1,GOLIM4,GPCPD1,GPR137B,HECTD2,HOOK3,INO80D,KMT2E,NR2F2,NR4A2,PPP1R3F,QKI,QSER1,RAB7A,RHOA,RHOQ,RORA,TAOK1,TGFBR3,UBE2H,USF3,USP25,VEZF1,ZBTB25,ZC3H11A,ZCCHC11,ZMYND8
CNTF		cytokine		-0.494	0.027	A2M,CNTFR,EGR1,FGF2,IL1A,TGFB1,VIM,ZFP36
miR-3940-5p (and other miRNAs w/seed UGGGUUG)		mature microrna	Inhibited	-6.633	0.027	AAK1,ARHGAP17,ASB14,ATP13A3,BGN,CALD1,CCR1,CEACAM1,CLCN4,CPM,CYBB,DENND1A,EGR2,ERMARD,FAM49A,FBXO32,GLIPR1,GREM1,JMJD1C,KAT6A,LTBP2,MAP2K5,MED13L,MSR1,NEXN,NOVA1,NTNG1,PHLDB2,PI4KA,PKIB,PLCE1,POU6F1,QSER1,RFESD,RNF111,RUFY3,SDCBP,SHTN1,SLC11A1,SMG6,THBS2,TIMP2,VTI1A,ZFPM2
E2F1		transcription regulator		1.719	0.0277	BCL2,BCL2L1,CALD1,CD44,CTSB,EGR1,EGR2,EYA3,FGF2,FHL1,FOXO1,HNRNPD,ICAM1,JMY,MDC1,MGEA5,NCOA3,PHC1,PPARG,PPP1R13B,PRDM2,QKI,REV3L,RHOQ,STAM,TGFB1,UHRF2,ULK1,VEGFB,VIM,ZFP36
FGF10		growth factor	Activated	2.2	0.0277	AHNAK,ANXA1,CTSB,CTSH,MMP14,TGFB1
Ige		complex		1.177	0.0277	BCL2,FCER1G,IL1A,PPARG,TLR7,VIM
MAPKAPK2		kinase		0.97	0.0277	HSPB6,ICAM1,MSR1,PLA1A,RILPL1,ZC3H12C
iron		chemical - endogenous mammalian		0.342	0.0277	CYBRD1,FBXL5,FTH1,FTL,GADD45A,SLC40A1
mir-27		microrna		-1.303	0.0277	ABCA1,ESR1,PPARG,RUNX1,SIGLEC1,SMAD9
NKX3-1		transcription regulator			0.0277	CA3,CTSB,CTSZ,EZH1,RUNX1,VAV3
miR-3944-5p (miRNAs w/seed GUGCAGC)		mature microrna	Inhibited	-6.708	0.0277	AAK1,ADAMTS2,AGTR1,APOD,BCL2,C6orf62,CLASP2,CPAMD8,EGR2,EMSY,EPHA3,FNDC4,GDPD5,GNS,GPNMB,KLC1,KLF12,LIMK1,LIPA,LRIG2,LY9,MGP,MKL2,NDRG2,NFIA,PHACTR4,PLXDC1,PPP1R21,RASA3,RBBP6,RFX7,SH3BP5,SLAMF1,SNX27,TAB2,THBS2,TMSB10/TMSB4X,TRAM2,TSPAN11,VTI1A,WDFY4,XG,ZEB2,ZFAND5,ZYX
miR-6850-3p (miRNAs w/seed CCGGCCG)		mature microrna	Inhibited	-5.477	0.0277	AIDA,BCL2,BRD4,C19orf54,CACNA1A,CERS1,CNTFR,FAM20C,ISL2,LIMD1,LRRC8B,LTBP4,MAFB,MGAT5B,MKL2,MTSS1L,MUC5B,NFIX,PTAFR,RBM33,SCARB1,SEPT6,SETD1B,SLC16A12,THBS2,TNRC18,TRAM2,VSIG4,ZDHHC18,ZYX
miR-549a (miRNAs w/seed GACAACU)		mature microrna	Inhibited	-5.385	0.0277	ADAMTSL3,AIDA,ANKRD26,CA3,CCNI,CHD6,CLHC1,DMTF1,EGR2,FBLN5,FER,GBE1,IQCA1,KLHDC1,MARF1,MPP6,NPL,PATL1,PHC1,PPP2R3A,QKI,RBM33,RBMS1,SCAF8,TAOK1,TMEM237,ZEB2,ZMYND8,ZNF217
HTT		transcription regulator	Activated	3	0.0278	ABCA1,ADAMTS2,AGT,ATF3,BAIAP2,BCL2,BCL3,CREBBP,CTGF,CTSD,CX3CL1,DCN,EGR1,EGR2,EP300,FHL1,HIVEP2,HUWE1,ITPR1,JUN,KCNB1,LTBP2,MGP,MMP14,NFE2L2,NR4A2,OSBPL8,PPARD,PPARG,PRELP,PTPN23,SERPING1,SESN1,SFRP1,SGK1,Sik1,SIRPA,SLC40A1,TGFBI,THBS2,THRB,UBE2H
PAX3		transcription regulator		1.226	0.028	ANXA1,ATN1,BCL2L1,CXCR4,EGR2,FHL1,GLDC,GUCY1A1,MAP2K5,MGP,MITF,PTPN12,RBM25,VCAN,ZFP36L2
miR-548ag (and other miRNAs w/seed AAGGUAA)		mature microrna	Inhibited	-6.325	0.028	AHR,AIDA,APOD,ASPN,BCL2,CAPN7,CCNI,CD84,CEP85L,CNTLN,COL4A3BP,CYBRD1,CYP4V2,DENND1A,EPB41L2,FCGR2B,FTH1,FYB1,GLT8D2,GNB4,ITSN1,KLF12,MAN1C1,MSR1,NPL,PIAS1,PTPN12,QKI,RGL1,RHOA,RSPH3,SCAMP1,SSH1,TERB1,TFEC,TMEM237,TMEM260,UBE2H,UHRF2,ZEB1
miR-6815-3p (miRNAs w/seed GGCUUCU)		mature microrna	Inhibited	-6.928	0.0284	AKR1C3,ARHGAP6,BEND6,C10orf128,C20orf194,CD44,CD84,CREG1,CXCL12,CYTH4,DNM3,DST,ENPP1,EPB41,EPB41L2,FAM13C,FER,FTSJ1,GLIPR1,HIVEP3,HTRA1,ICE2,IL1A,INPP5D,KLHL28,LEF1,LIPA,MAST4,MAT2A,MCF2L,MDC1,NFATC2,OGFRL1,PHTF2,PID1,PIK3AP1,PLXDC2,RGL1,RHOA,SCN8A,SCRN1,SEPT6,SMARCA2,SMG7,TCF7,TMTC1,TRRAP,VAV3
miR-3606-5p (miRNAs w/seed UAGUGAA)		mature microrna	Inhibited	-6	0.0287	ADAM9,AIDA,ATF7,B4GALT6,BCL2,CA3,CCDC152,CD84,CREG1,CYBRD1,DCN,DMTF1,EMSY,GREM1,HECTD2,INPP4A,ITGB8,LCP2,LYZ,MAMDC2,MAPK1,MEF2A,MFSD11,MILR1,PHF20,PLS3,PMP22,PTGER4,RASSF8,RSPH3,TBC1D12,TFEC,TLK1,TMEM260,TRPV2,UHRF2
ceramide		chemical - endogenous mammalian		0.865	0.0287	BCL2,ICAM1,JUN,SFRP1
mir-22		microrna		-1.944	0.0287	ARRB1,CYR61,ESR1,LEF1
ASAH1	2.205	enzyme		-1.98	0.0287	CERS1,NR4A2,SCARB1,SPHK1
diallyl disulfide		chemical - endogenous non-mammalian			0.0287	ATF3,CD55,MUC5B,NFE2L2
TBK1		kinase	Activated	2.781	0.0287	ATF7,BCL2L1,ICAM1,IL1A,PLA1A,RILPL1,SH3BP5,TLR2
6-hydroxydopamine		chemical toxicant		-0.635	0.0287	ACO1,BCL2,BCL2L1,CEACAM1,JUN,MAPK1,NR4A2,TIMP2
F3		transmembrane receptor	Activated	2.392	0.0289	CTGF,CYR61,DOCK4,EGR1,ICAM1,LEF1,RHOA
Pro-inflammatory Cytokine		group			0.0289	CD55,ENPP1,FGF2,HP,ICAM1,NFE2L2,TLR2
GLI3	3.166	transcription regulator			0.0289	BCL2,EGR1,FOXO1,GREM1,RUNX1,RUNX2,SFRP1
miR-4528 (miRNAs w/seed CAUUAUA)		mature microrna	Inhibited	-4.796	0.0289	AAK1,FBXO30,FCER1G,GPCPD1,HECTD2,HNRNPH3,HOOK3,IL1A,IQCA1,KLHDC1,MAT2A,PARP4,PMP22,RBBP6,RORA,SNAPC3,TFEC,TMEM237,TMSB10/TMSB4X,UBN2,ZC2HC1A,ZFAND1,ZNF354B
miR-3126-3p (miRNAs w/seed AUCUGGC)		mature microrna	Inhibited	-6.083	0.029	AAK1,ACSL6,AIDA,ATF7,BEND6,BHLHE41,CRTC3,CTGF,DOCK4,EPB41L2,EPS15,ERN1,FBLN1,FER,GPM6B,GPR183,HSPB6,ITSN1,JMJD1C,KLC1,LHFPL2,MLH3,NSRP1,PHACTR4,PLXDC1,PPP2R3A,PTPN12,RSPRY1,SBF2,SLAMF7,SLC36A1,STK4,TGFBR3,TLR2,TM4SF19,TSPAN11,VSIG4
EBF1		transcription regulator		1.588	0.029	CBLB,CXCL12,FOXO1,GYS1,INPP5D,LEF1,MAPK1,PPARG,PRDM1,RHOQ,TLR2
miR-637 (and other miRNAs w/seed CUGGGGG)		mature microrna	Inhibited	-10.488	0.0291	AGT,ARHGAP17,ATF3,ATP6V0C,ATXN2L,BCL2L1,BRD4,BTBD9,C19orf54,CACNA1A,CD68,CEACAM1,CERS1,CFAP126,CLSTN2,CNTFR,CPAMD8,CREB3L2,CTGF,CTSB,CX3CL1,CYBRD1,CYTH4,DTNB,EHD3,ERN1,FAM214A,FBLN5,FBXL20,GATAD2B,GDPD5,GREM1,GTF3C4,HIVEP3,HSPB6,IPCEF1,ITGAL,JDP2,KIF13B,KMT2D,L1CAM,LENG8,LHFPL2,LIMK1,LRP1,LRRC8B,MAT2A,MEGF6,MGP,MMP19,MTSS1L,NDRG2,NECAB3,NFIA,NFIX,OBSL1,P2RY8,PACS1,PAPPA,PCDHGA2,PCDHGA5,PCDHGA7,PC…
miR-4698 (miRNAs w/seed CAAAAUG)		mature microrna	Inhibited	-4.69	0.0293	AAK1,AKR1C3,ATF7IP,C1orf21,C6orf62,EHBP1,GPM6B,GPR63,GPR65,HOOK3,INO80D,KLF12,LYZ,NFAT5,NFIA,PLXDC2,SESN1,TAOK1,TNRC6B,UBQLN2,ZBTB21,ZC3H12C
miR-218-1-3p (miRNAs w/seed UGGUUCC)		mature microrna	Inhibited	-6.403	0.0294	ABCA9,ADAM33,ALG13,ASAP1,ATF3,C10orf128,C7,CDKL5,DNM3,DOCK7,EXOC6B,EYA3,FGF7,GADD45A,HPS4,IL1A,LIMK1,LRIG2,MARCH1,MEF2A,MGEA5,MKL2,MOSPD2,NCEH1,NCOR2,ODF2L,PIK3AP1,PTK2B,RBM25,RBMS2,RFX2,RUNX2,SCRN1,SGIP1,SLC39A10,SLIT2,TGFBR3,TNRC18,UTRN,WDR7,ZC3H13
miR-561-5p (miRNAs w/seed UCAAGGA)		mature microrna	Inhibited	-6.928	0.0294	ANGPT4,ASH1L,CAPN7,CBLB,CCDC171,CD200R1,CLASP1,CNTLN,CYP4V2,EHBP1,FAM13C,FYB1,GATAD2B,GPR63,ICE2,JMJD1C,KLF12,LHFPL2,LIMD1,LRRC71,MARCH1,NAV1,NCEH1,PEAK1,PPP1R21,PPP2R3A,RAB7A,RBM33,RBMS2,RCOR3,RERE,RNF130,RUNX2,SBF2,SCRN1,SGK1,SGMS1,SLIT2,SPRED1,STK4,TMEM237,VTI1A,WDR11,WWC3,XG,ZBTB47,ZEB2,ZNF12
lysophosphatidylcholine		chemical - other		0.283	0.0295	EGR1,ICAM1,JUN,PPARG,SCARB1
NOS3		enzyme		-0.562	0.0295	ATF3,CTGF,CXCL12,ICAM1,MMP14
EIF3E		other		-1.172	0.0295	BCL2L1,FGF2,PAPD7,PCDHGB1,ZEB2
TFAP2A		transcription regulator		-1.597	0.0295	ABCA1,ANXA1,BCL2,BCL2L1,ESR1,LIPA,PPARD,PPARG,SESN1
4-hydroxytamoxifen		chemical drug		0.781	0.0295	BCL2,BCL2L1,CD55,CTSD,ESR1,FOXO1,NCOA3,NCOR2,SGK1,SPHK1,THRB,ZEB1
pioglitazone		chemical drug		-0.622	0.0296	ABCA1,BCL2,CTGF,EGR1,ICAM1,NCEH1,PPARD,PPARG,RORA,SCARB1,STAT5B,TGFB1,TNFRSF1B
miR-299a-5p (and other miRNAs w/seed GGUUUAC)		mature microrna	Inhibited	-4.796	0.0297	ATP6V0D2,CALD1,CAMSAP2,GFRA2,JDP2,MAP7D3,MAT2A,MOSPD2,MPHOSPH8,PHLDB2,PKIB,PM20D2,QSER1,SCAMP1,SCIMP,SCN8A,SGK1,SLAMF7,TLR8,TRAM2,UBE2J2,VEZF1,WAC
miR-4649-5p (and other miRNAs w/seed GGGCGAG)		mature microrna	Inhibited	-6.164	0.0299	ANGPT4,ARID3A,ATP6V0D2,C10orf76,C19orf54,CACNA1A,CD99,CERS1,CLASP1,CLCN6,CMTM3,CREB3L2,CTSD,CTSZ,CYP4V2,HIVEP3,HLX,ISL2,ITSN1,JDP2,LIMK1,LUC7L3,LYZ,MCF2L,NFATC2,PACS1,PDE4A,PLEKHH2,PMP22,RHOJ,SLC31A2,SLC36A1,SMG6,TNRC18,UBE2H,VSIG4,ZFP36L2,ZYX
miR-708-5p (and other miRNAs w/seed AGGAGCU)		mature microrna	Inhibited	-7	0.03	ABCA5,ADAMTS2,AHNAK,ATRNL1,C2CD3,CCDC152,CCR1,CD1A,CD276,CD44,CHRDL1,CNTFR,CRTC3,DNM3,DRAM1,FOXJ3,FOXO1,GIT2,GTF3C4,INPP4A,INPP5D,KAT6A,NAV1,NFE2L2,PAPPA,PLXDC2,POU6F1,PPFIA4,PRELP,PREPL,PRRC2B,RGL1,RNASE1,SCAF4,SESN1,SGCA,SLAMF6,SLC31A2,SMG7,SNX29,STK4,THRB,TMEM260,TNS3,TRAM2,UBE2H,UBE2J2,VEZF1,ZFP36L1
3-nitropropionic acid		chemical toxicant		1.4	0.03	ATP6V1B2,BCL2,BCL2L1,DRAM1,JUN,SLC7A11
miR-3127-5p (miRNAs w/seed UCAGGGC)		mature microrna	Inhibited	-8.185	0.0301	ACP5,ATP6V0D2,BCL2,BCL2L1,C19orf54,C20orf194,CDKL5,CEACAM1,CLCN6,DENND4B,EIF4EBP2,ELMO1,ESR1,FAM13C,FBLN1,FCHSD2,FGF7,FTSJ1,GREM1,HERC3,HNRNPD,HSPB6,INF2,JDP2,KLF12,KMT2A,MILR1,MLH3,MLXIP,MMP14,MSR1,NDST3,NFASC,NFATC1,NFATC2,OSGIN1,PATL1,PEAK1,PHACTR4,PIAS2,PLA2G15,PLCB2,PLEKHM1,POU2F1,PPP2R2C,PYROXD2,RCOR3,RFX2,RSPRY1,SCIMP,SETD1B,SGCA,SNX29,TACC1,TANC2,TMCC1,TPP1,TRAM2,TSPAN11,TTYH3,UBE2H,UVSSA…
miR-644a (miRNAs w/seed GUGUGGC)		mature microrna	Inhibited	-7.348	0.0303	AFF2,ARID3A,ATP6V0D2,BICD1,CD84,CEACAM1,CFAP126,CLCN6,CLHC1,CLK2,CMTM3,CTSD,CYBRD1,DAB2,DMTF1,EIF4EBP2,EPB41L2,EXOC6B,FBXL20,FCGR2B,FGF7,GAB4,GDPD5,HSPB6,ICAM1,IQCB1,KCNB1,LHFPL2,LRRC8B,LTBP2,MEF2A,MPHOSPH8,MSR1,MTSS1L,NFASC,NSD3,PAPPA,PCDHGA2,PCDHGA5,PCDHGA7,PCDHGB1,PCDHGC5,PHACTR4,POU6F1,PRRC2B,RBMS1,RNF130,RORA,RTN4,SASH1,ULK1,ZDHHC18,ZNF618,ZSWIM6
14,15-epoxyeicosatrienoic acid		chemical - endogenous mammalian			0.0306	CD44,CTSK,FGF2
GC-GCR dimer		complex			0.0306	AGT,ANXA1,CD163
MESP1		transcription regulator			0.0306	RASGRP3,ZEB1,ZEB2
Mir122a,b		group			0.0306	BCL2,BCL2L1,LAMP1
WDR5		enzyme			0.0306	ESR1,RUNX2,VIM
DEF6		other			0.0306	VIM,ZEB1,ZEB2
KLF9		transcription regulator			0.0306	ACP5,ESR1,TGFB1
IFT57		other			0.0306	BCL2,MT-ND1,MT-ND4
APEX1		enzyme			0.0306	FTH1,HTRA1,IL1A
SMURF2		enzyme			0.0306	CTGF,JUN,RUNX2
GRN	2.28	growth factor			0.0306	BCL2,GRN,ICAM1
DSP		other			0.0306	MMP14,PPARG,TGFB1
tauroursodeoxycholic acid		chemical - endogenous mammalian			0.0306	BCL2,BCL2L1,CTGF
SPIB		transcription regulator		1.808	0.0306	ARHGAP6,ATF3,EGR1,EGR2,MARCH1,PRDM1,TENM4,ZC3H13
miR-3925-3p (miRNAs w/seed CUCCAGU)		mature microrna	Inhibited	-6.481	0.0307	ABCA5,ABCA9,ADAM9,ADCY7,ARHGAP17,ARL11,C10orf76,CELF2,CROCC,DAB2,DNAAF4,DST,EIF5B,EPB41L2,ERN1,EYA3,FBXO32,GLDC,GTF3C4,ITGA4,JMY,LGMN,LY9,MARCKS,MDFIC,NABP1,NIN,PAPPA,PCBP2,POU6F1,QKI,RAB7A,RASA3,RBM25,RFESD,SCN8A,SH3BP5,TIMMDC1,WDR87,WDR91,ZNF514,ZSWIM6
EPO		cytokine		1.717	0.0308	ATP6V1B2,BCL2,BCL2L1,BCL3,CREG1,CTSK,CTSZ,CXCL12,CXCR4,EGR1,FGF2,ITGA4,JUN,KMT2A,NFATC1,PLCB2,RHOA,TOP1,UGCG,ZFHX2
HMGA1		transcription regulator		0.853	0.0309	BCL2,CD44,CLCN6,CTSH,CYR61,DAB2,EGR1,ESR1,ITGAL,NFIX,PPARG,ZYX
CTLA4		transmembrane receptor		-0.179	0.031	AHR,CBLB,ICAM1,NFATC1,NFATC2,PRDM1,TGFB1
miR-4730 (miRNAs w/seed UGGCGGA)		mature microrna	Inhibited	-5.196	0.0314	BRD4,CCSER2,CERS1,CRTC3,FNBP1,GAB4,GDPD5,GYS1,LHFPL2,LTBP4,LY9,MAFB,MEF2A,MTSS1L,MYO1E,NAV3,NFATC1,PTPRZ1,RREB1,SNX29,SPIRE1,STK36,TBC1D12,TGFBI,TTYH3,ZDHHC8,ZNF827
miR-4747-5p (and other miRNAs w/seed GGGAAGG)		mature microrna	Inhibited	-10.344	0.0317	AAK1,ANGPT4,APBA1,ASB14,ATN1,ATRNL1,BAIAP2,BCAS3,BICC1,BICRA,BRD4,C5AR1,CBL,CD68,CD84,CEACAM1,CHRDL1,CLCN4,CLCN6,CPM,CSTB,CYBRD1,EGR1,EIF4EBP2,EIF5B,ELMO1,EP400,ERN1,EYA3,FAM168A,GATAD2B,GDI1,GRN,HERC3,HIVEP3,HOOK3,HSPB6,ICAM1,KCNB1,KLHDC1,KMT2D,L1CAM,LCP2,LENG8,LTBP4,MAFB,MAML2,MAP4,MDFIC,MILR1,MLLT10,MYADM,NCEH1,PACS1,PATL1,PCDHGA2,PCDHGA5,PCDHGA7,PCDHGB1,PCDHGC5,PDE4A,PHACTR1,PHACTR4,PHF21A,PL…
miR-22-5p (and other miRNAs w/seed GUUCUUC)		mature microrna	Inhibited	-6.164	0.0318	AFF2,AGTR1,ARHGAP21,ARL11,ARRDC3,BCL2,CD200R1,CD68,CD84,CDKL5,COL4A3BP,CR2,DRAM1,DST,HOOK3,INO80D,IQCA1,LIMD1,LTBP2,MARCKS,MOSPD2,NIN,PAPPA,PRRC2C,RFX7,RSPH3,SLAMF7,TAB2,TLR7,TMCC1,TSC22D2,TTC3,UBN2,USPL1,ZBTB20,ZFAND1,ZFR,ZSWIM6
miR-1251-3p (miRNAs w/seed GCUUUGC)		mature microrna	Inhibited	-5.831	0.0319	AGTR1,AHR,APBB1IP,ARRDC3,ASAH1,ASPH,C5AR1,CD44,CD84,CHRDL1,CLHC1,COL4A3BP,CREG1,FNIP2,GDPD5,HECTD2,IL1A,KLF12,NCEH1,NCOA2,P2RY8,PHF21A,PLA1A,POLN,PRDM1,RCOR3,RGL1,RORA,RREB1,SLC25A28,TAF4,UBE2H,VEZF1,WWC3
miR-4655-5p (miRNAs w/seed ACCGGGG)		mature microrna	Inhibited	-5	0.032	ATF3,ATXN7,BPTF,BTBD9,CERS1,CLCN6,CMTM3,CNTFR,FNDC4,GIT2,LIMD1,LTBP3,MOSPD2,MTSS1L,NOTCH2,NXF1,PLEKHM1,PPP1R13B,RUNX1T1,TIMP2,TLR6,TNS3,XG,ZMIZ1,ZNF618
PRL		cytokine	Activated	3.311	0.032	A2M,AKR1C3,BCL2,BCL2L1,CTSB,CTSD,CTSH,DCN,EGR1,ESR1,GPNMB,JUN,MGP,MMP14,RHOG,SCARB1,TGFB1,TIMP2,VIM
miR-148a-5p (and other miRNAs w/seed AAGUUCU)		mature microrna	Inhibited	-5.099	0.0321	APPL1,C6orf62,CALD1,CAPN7,CCNI,CHIC2,CLK2,COL4A3BP,CREG1,CYP4V2,DNASE2,GOLIM4,HNRNPH3,JMJD1C,KMT2C,MARCKS,MDFIC,NIN,PHTF2,PIAS2,PPEF2,RARRES1,RIOK1,RNF111,USPL1,ZMAT1
beta-carotene		chemical - endogenous mammalian		-1.109	0.0324	ARRDC3,IL1A,PPARG,SCARB1,SLC16A12
PAX5		transcription regulator		-1.387	0.0324	BCL2,BCL2L1,CR2,PRDM1,VIM
REN		peptidase		1.724	0.0324	AGT,CTGF,FGF2,ICAM1
PRLR		transmembrane receptor		0.647	0.0324	A2M,AKR1C3,ESR1,FGF2
AGTR2		g-protein coupled receptor		0.079	0.0324	AGTR1,BCL2,BCL2L1,ZEB1
indican		chemical - endogenous mammalian			0.0324	AGT,CXCR4,ICAM1,NFE2L2
formaldehyde		chemical - endogenous mammalian			0.0324	EGR1,EGR2,JUN,SGK1
pyridaben		chemical toxicant	Activated	2.433	0.0325	BICD1,ITGB8,MKL2,NFAT5,PLCE1,SLC8A1
IL11		cytokine		1.231	0.0325	A2M,BCL2,BCL2L1,ICAM1,PPARG,SPHK1
BNIP3L		other		0.816	0.0325	BCL2L1,GADD45A,PTK2B,SFRP1,TGFB1,TIMP2
MOG		other			0.0325	C5AR1,CCR1,CD44,ICAM1,ITGAL,TGFB1
ALKBH5		enzyme			0.0325	AKAP13,ASAH1,CTSD,DNAAF4,EIF4G3,FBXL5,HUWE1,SGMS1
GFI1		transcription regulator	Inhibited	-2.4	0.033	BCL3,CEP95,CREBBP,CXCR4,EGR2,ICAM1,IL1A,JUN,LYZ
miR-657 (miRNAs w/seed GCAGGUU)		mature microrna	Inhibited	-5.196	0.033	AIDA,APPL1,ASPN,ASXL2,C19orf54,C5AR1,CLEC12A,ETV6,FRYL,GDPD5,GLT8D2,HIP1,KLF12,KLHL5,MARCH1,NABP1,NR4A2,ODF2L,PDCD6IP,PPARG,RNF130,SLAMF1,SLC39A10,TMEM260,TMSB10/TMSB4X,USP48,WWC3
ETS2		transcription regulator	Activated	2.393	0.0332	BCL2L1,CYP27A1,ICAM1,JUN,LYZ,MSR1,TFEC
tyrphostin AG 1478		chemical - kinase inhibitor	Inhibited	-2.607	0.0332	BCL2L1,CXCR4,FAP,ICAM1,RUNX1,RUNX2,SPHK1
NFKB2		transcription regulator			0.0332	BCL2,BCL2L1,CR2,CXCL12,CXCR4,GPR183,MAT2A
miR-99a-3p (and other miRNAs w/seed AAGCUCG)		mature microrna	Inhibited	-4.899	0.0336	ASXL2,C5AR1,CLHC1,DMTF1,EIF4EBP2,ENPP1,JDP2,LYZ,MAFB,MARCKS,NCKAP1L,NIN,NOVA1,NR4A2,NTNG1,RBMS3,RHOQ,SFRP1,SLAMF7,SPRED1,TGFBI,TRAM2,WAC,XG
IgG		complex		0.446	0.0336	ASAH1,BCL2L1,CYP27A1,FCGR2B,ITGB8,LGALS3,LY9,PLS3,SLAMF7,TGFB1,TLR7,UGCG,ZFP36
miR-4455 (miRNAs w/seed GGGUGUG)		mature microrna	Inhibited	-8.062	0.0339	ADAM28,ANP32B,ARRDC3,ASB14,ATRN,BGN,BTBD9,C10orf76,CD302,CD84,CLCN6,CNOT4,CREBBP,CTSD,CYP27A1,ELMO1,EP400,FBXL20,FER,FYB1,GREM1,HSPB6,KIF7,KMT2C,LCP2,MEF2A,MYADM,MYOF,NBEA,NDST3,NFIA,NTNG1,NUP214,PAPPA,PATL1,PLCXD3,PM20D2,POU2F1,POU6F1,PPARD,PRELP,PTPN23,RAB7A,RASGEF1A,RERE,RFX7,RHBDF2,RUNX2,SETD1B,SFRP1,SIGLEC1,SLAMF1,SMAD9,SRRM2,TCF7,THRB,TMEM106A,TSPAN11,VMAC,ZFHX2,ZFHX3,ZFR,ZMIZ1,ZNF326,ZNF398
miR-4529-3p (miRNAs w/seed UUGGACU)		mature microrna	Inhibited	-5.831	0.034	BCL2L1,BEND6,BHLHE41,BPTF,C19orf54,CAMSAP2,CCNK,CD84,CLCN4,CTTNBP2NL,FBLN1,FBXO11,FOXO1,GIT2,GPR65,HTRA1,ITGB1BP2,ITPR1,KLHL17,KLHL5,PHC1,PHF21A,PMP22,PRKN,PTGER4,SCAPER,SHTN1,SLC16A12,SNAPC3,TBC1D12,TIMP2,TNS1,TOP1,ZBTB21
miR-630 (miRNAs w/seed GUAUUCU)		mature microrna	Inhibited	-5.477	0.0344	AKIRIN2,C5AR1,CEACAM1,CHD9,CLIC4,CNOT4,DOCK8,EP300,EPS15,ERN1,FAM13C,FER,FGF7,GBE1,LUC7L3,LYZ,MDFIC,MFSD11,NDST3,NEXN,ODF2L,PHTF2,PTAFR,RASGEF1A,RFESD,SHTN1,UBQLN2,VIM,WSB1,ZNF354B
cholecalciferol		chemical - endogenous mammalian	Activated	2.425	0.0344	BCL2,BCL2L1,CD14,CTSK,FAM20C,JUN,PPARG,RUNX2,SLC26A11,TGFB1
corticosterone		chemical - endogenous mammalian		0.735	0.0344	ANXA1,BCL2,CALD1,CTGF,FGF2,JUN,SCARB1,SFRP1,SGK1,TLR2
HNF1B		transcription regulator	Inhibited	-2.543	0.0344	ACVR1,BGN,CD44,CD99,DST,LUM,MAFB,PMP22,S100A4,ZEB2
HDAC4		transcription regulator			0.0344	ATF3,CDKL5,CHRDL1,GADD45A,MAPK1,NBEA,NR4A2,RUNX2,SLC8A1,SYNGAP1
miR-452-3p (miRNAs w/seed UCAUCUG)		mature microrna	Inhibited	-6.164	0.0345	ADAM28,AIDA,ARL11,ASB14,ATF7IP,CCDC102B,CHD7,CTTNBP2NL,DST,EIF4EBP2,FBLN1,GPM6B,GPR137B,IL1A,JUN,KLHL5,LUC7L3,MAML3,MARCH1,MAT2B,MERTK,MILR1,MLH3,NIN,NPL,PREPL,PRRC2C,RGS20,RUNX1T1,SLAMF7,TAB2,TANC2,TRIM52,USP8,XG,ZFP36L1,ZMAT1,ZMIZ1
IL7R		transmembrane receptor			0.0346	AHR,ARHGAP10,BAIAP2,BCL2,FAM49A,RYR3,SLAMF6,XG
miR-203b-3p (miRNAs w/seed UGAACUG)		mature microrna	Inhibited	-5.196	0.0347	ACVR1,APBB1IP,BCL2L1,BEND6,CCDC138,CHD7,DMTF1,EIF4EBP2,ELL2,EMSY,ENPP1,FAP,GPCPD1,HNRNPD,IL1A,MILR1,NABP1,PDCD6IP,PDS5A,R3HDM1,RHOQ,SERPING1,SRRM1,TCF7,TIMP2,TM4SF19,ZFP36L1
16,16-dimethylprostaglandin E2		chemical - endogenous mammalian			0.0347	CD44,PTGER4
triamcinolone hexacetonide		chemical drug			0.0347	ICAM1,IL1A
SCGB3A2		other			0.0347	CTSD,MMP14
RDH10		enzyme			0.0347	LEF1,SFRP1
ZNF652		other			0.0347	TGFB1,VIM
Ptk		group			0.0347	A2M,TGFB1
TCIM		other			0.0347	ICAM1,IL1A
B-cell receptor		complex			0.0347	PRDM1,TLR7
IgG2a		complex			0.0347	BCL2,BCL2L1
IER3		other			0.0347	BCL2,BCL2L1
ABL2		kinase			0.0347	CTSB,MMP14
SELL		transmembrane receptor			0.0347	CXCR4,TGFB1
HMGCR		enzyme			0.0347	CTGF,CYR61
CCL18		cytokine			0.0347	S100A4,TGFB1
STRA6		transporter			0.0347	PPARG,TGFB1
TDO2		enzyme			0.0347	AHR,SLC7A11
EGR4		transcription regulator			0.0347	EGR1,EGR2
ABCC4		transporter			0.0347	PDE4A,SULT2A1
TBXA2R		g-protein coupled receptor			0.0347	ICAM1,TGFB1
KHDRBS1		transcription regulator			0.0347	BCL2L1,CD44
PROK1		growth factor			0.0347	CTGF,SPHK1
NACC1		transcription regulator			0.0347	BCL2,BCL2L1
CUL7		other			0.0347	VIM,ZEB1
RAD9A		enzyme			0.0347	KLF12,MAP2K5
MAD2L2		enzyme			0.0347	EGR1,VIM
casticin		chemical - endogenous non-mammalian			0.0347	BCL2,BCL2L1
PPP1CA		phosphatase			0.0347	CTGF,RUNX2
PGK1		kinase			0.0347	CXCR4,VIM
NEU3		enzyme			0.0347	BCL2,EGR1
TSPO		transmembrane receptor			0.0347	BCL2,ICAM1
RBCK1		transcription regulator			0.0347	ESR1,ICAM1
PPP5C		phosphatase			0.0347	AHR,SGK1
MFAP2		other			0.0347	ITGA4,VCAN
HIST4H4		other			0.0347	PRDM2,RUNX1
RHOC		enzyme			0.0347	ATF3,RHOA
thenoyltrifluoroacetone		chemical reagent			0.0347	AGT,TGFB1
gliotoxin		chemical toxicant			0.0347	BCL2,BCL2L1
zimelidine		chemical drug			0.0347	ASAH1,FNDC4
diacerein		chemical drug			0.0347	BCL2,BCL2L1
cyclosporin		biologic drug			0.0347	ICAM1,LAMA2
Muscarinic cholinergic receptor		group			0.0347	CYR61,JUN
miR-636 (miRNAs w/seed GUGCUUG)		mature microrna	Inhibited	-5.831	0.0348	ATP6V0D2,CCNI,CLCN4,DST,EYA3,FBRSL1,FCHO2,GPR183,GPR63,GREM1,HECTD2,ITGAL,ITSN1,JDP2,KLF12,KLHL5,LEF1,MAML2,MDFIC,MED12L,MPHOSPH8,NXF1,PIAS1,PRDM2,PRDM8,RHOA,RUNX2,SASH1,SHTN1,SLIT2,SPECC1L,TCF7,TYROBP,VAV3
L-glutamic acid		chemical - endogenous mammalian		1.91	0.0348	BAG3,BCL2,BCL2L1,CBL,EGR1,FGF2,JUN,RHOA,RUNX2
INSIG1		other	Inhibited	-2.985	0.0348	ABCA1,CD68,CLEC7A,CXCR4,LIPA,MRC1,PPARG,SCARB1,TGFB1
CDKN2A		transcription regulator		1.156	0.0348	A2M,BCL2,CCNI,CTGF,CX3CL1,EGR1,EGR2,EHD3,GFRA2,IL1A,JUN,LAMP1,LEF1,LGALS3,MRC1,POLK,PTK2B,TNFRSF1B,TPP1,VIM
miR-3610 (miRNAs w/seed AAUCGGA)		mature microrna	Inhibited	-3.317	0.0351	APBA1,CEACAM1,CNTFR,PARP8,RCOR3,RHOJ,TERF2,TOP1,VPS37A,WASF2,ZFR
vitamin D		chemical drug		1.925	0.0351	ADAMTS1,BCL2,CYR61,MGP,SGK1,SULT2A1
3-deazaneplanocin		chemical drug		1.595	0.0351	BCL2L1,FBXO32,GPNMB,NOTCH2,TGFB1,TNS3
sulindac sulfide		chemical drug		-0.05	0.0355	ATF3,BCL2L1,CTGF,EGR1,GADD45A,PPARD,RERE
CDK4/6		group		-0.378	0.0355	AHNAK,EMSY,KMT2A,MACF1,MARCKS,NCOA3,YLPM1
mir-29		microrna		-1.274	0.0355	BCL2,CD276,GLDC,NAV3,PMP22,RUNX2,SCARB1
KDR		kinase			0.0355	A2M,CREBBP,INPP5D,MMP14,SFRP1
miR-296-5p (miRNAs w/seed GGGCCCC)		mature microrna	Inhibited	-8.931	0.0357	AAK1,ADAM33,ANGPT4,APBA1,ARID3A,ATP6V0C,BCL2,BCL2L1,BCL3,CACNA1A,CBL,CD276,CD44,CNTFR,CTSD,CX3CL1,FAM20A,FBXO32,FGF7,FNDC4,GAB4,GADD45A,GDI1,GDPD5,INF2,JDP2,KCNB1,KIF13B,KLHL28,LTBP4,MACF1,MAP4,MED12,MEGF6,MGAT5B,MTSS1L,MYADM,NAV1,NFIX,OBSL1,P2RY8,PLA2G15,PLBD2,PLD3,PLEKHM1,PLXNB2,PPARD,PRELP,PTAFR,RALGAPA2,RALGPS2,RPRD2,S100A4,SCARB1,SCN8A,SEPT6,SIRPA,SLIT3,SMG6,SMG7,SYNGAP1,TAOK1,TBC1D12,TGFB1,…
obeticholic acid		chemical drug			0.036	PPARG,TGFB1,TIMP2
cryptotanshinone		chemical drug			0.036	BCL2,BCL2L1,CD14
DDX25		enzyme			0.036	BCL2,BCL2L1,EP300
PPP1R1B		phosphatase			0.036	BCL2,BCL2L1,CD44
CFB		peptidase			0.036	C3AR1,C5AR1,CR2
LAMA5		other			0.036	CCR1,MMP14,TNFRSF1B
PPP2R5C		other			0.036	BCL2,BCL2L1,BCL3
HELLS		enzyme			0.036	KMT2A,PDS5A,RALGPS2
vanadate		chemical - other			0.036	ESR1,JUN,MSR1
2-arachidonoylglycerol		chemical - endogenous mammalian			0.036	FGF2,PPARD,PPARG
glutamyl-Se-methylselenocysteine		chemical - endogenous mammalian			0.036	EGR1,JUN,TIMP2
miR-5187-3p (miRNAs w/seed CUGAAUC)		mature microrna	Inhibited	-4.796	0.0362	AIDA,CA3,CPM,CX3CL1,CYBRD1,EAF2,EPB41L2,FTH1,GIT2,GLIPR1,GPM6B,GREM1,LAMA2,LIMD1,LUC7L3,MARCH1,NR2F2,PDCD6IP,PTPN12,SHTN1,SMARCA2,UTRN,ZCCHC11
IL17C		cytokine		1.99	0.0363	BCL2,BCL2L1,IL1A,SGK1
hemozoin		chemical - endogenous non-mammalian		1.98	0.0363	CCR1,CXCR4,ICAM1,IL1A
NPC2		transporter		-1.091	0.0363	AKR1C3,CTSB,PPARG,PTGER4
fenofibrate		chemical drug		-1.064	0.0366	FBXO32,GADD45A,GBE1,GNB4,HP,ICAM1,JUN,MITF,PCM1,PTAFR,PTPRS,RORA,SCARB1,STK36,TGFB1,THRB,TPP1,VEGFB
PRDM1	1.252	transcription regulator	Inhibited	-2.18	0.0367	CXCR4,CYP4V2,EGR2,ESR1,FTH1,GBE1,IL1A,ITGA4,ITPR1,MAFB,NFAT5,NFATC1,NLRP3,PIK3AP1,PRDM1,UHRF2
YAP1		transcription regulator	Activated	2.429	0.0367	BCL2L1,CTGF,CYR61,DICER1,FBXO32,GAB1,ICAM1,VIM,ZEB1
GLI2		transcription regulator		1.026	0.0367	BCL2,BCL2L1,CCR1,CLEC7A,MITF,RUNX2,SFRP1,UGCG,VIM
miR-6798-5p (miRNAs w/seed CAGGGGG)		mature microrna	Inhibited	-9.055	0.0368	ARID3A,ASPH,ATN1,ATP6V0A1,ATRN,ATXN2L,BAIAP2,C19orf54,CBFA2T2,CCNI,CD276,CERS1,CHRDL1,CLK2,CNTFR,CREB3L2,CTSB,CX3CL1,CXCL12,CYBB,CYBRD1,EIF2AK3,EPB41L2,ESR1,EVI2B,FBLN5,FBXO32,GDPD5,GFRA2,HIVEP3,INF2,IPCEF1,KLF12,KMT2D,KMT5A,LCP2,LRP1,MGP,MMP14,MMP19,MYADM,NCOR2,NFIX,NXF1,PDE4A,POGZ,PPARD,PRELP,PRR12,PYROXD2,RNF38,RPRD2,S100A11,SCN8A,SELENON,SEPT6,SETD1A,SETD1B,SIGLEC1,SLIT3,SNAPC3,SNX29,SORBS3,S…
MED1		transcription regulator			0.0368	ARID1A,BCL2L1,BCL3,FOXO1,GADD45A,LEF1,PPARG,PRDM1,SEPT6,TET1,TET2,TOP1
miR-92a-2-5p (miRNAs w/seed GGUGGGG)		mature microrna	Inhibited	-9.487	0.037	ARID1A,ARRB1,ATN1,ATP6V0A1,ATXN2,BCL2L1,BGN,BHLHE41,BRD4,C19orf54,CD14,CD44,CREB3L2,CREG1,CX3CL1,ELL2,EP400,EZH1,GATAD2B,GDI1,GREM1,GYS1,HIVEP3,HSPB6,HUWE1,ICAM1,KIF7,KLHDC1,KMT2D,L1CAM,LCP2,LIMK1,LY9,MAP2K5,MAT2A,MGAT5B,MTSS1L,NFASC,NFIX,NXF1,P2RY8,PCDHGA2,PCDHGA5,PCDHGA7,PCDHGB1,PCDHGC5,PIAS1,PLA2G15,PLXNB2,PPEF2,PRR12,RHOG,RNASE1,RPRD2,RYR1,S100A11,SCIMP,SCRN1,SELENON,SEPT6,SETD1A,SETD1B,SIRPA…
miR-648 (miRNAs w/seed AGUGUGC)		mature microrna	Inhibited	-6.083	0.0372	ACO1,ARHGAP6,C1orf21,CD84,CLCN6,CNTLN,CPEB4,DMTF1,FBXL20,FGF7,FTH1,GAB1,GDPD5,GPNMB,ITGAL,JMJD1C,LAMP1,LRRC8B,LYZ,MARCKS,MGEA5,NTNG1,PATL1,PLA2R1,PM20D2,RARRES1,RFX7,RHOJ,S100A11,SGK1,SMAD9,TBC1D12,TLK1,TLR7,TM4SF19,ZFP36L1,ZFP91
GATA6		transcription regulator		-0.803	0.0373	ACO1,ATP6V0A1,ATP6V0C,CD163,DAB2,FGF2,LTBP1,MRC1,NFIA,PRDM1,SORBS3,SULT2A1,TGFB1,VSIG4
miR-5131 (and other miRNAs w/seed GGCGCCC)		mature microrna	Inhibited	-5.916	0.0374	ACSL6,ATXN2L,BRD4,BTBD9,CACNA1A,CERS1,CTSD,CXCL12,GIT2,GNB4,IER5L,INPP5D,ISL2,JDP2,LIMD1,LTBP4,LYZ,MAP4,MEGF6,MUC5B,MYADM,MYO9B,PLCXD3,PLXND1,PRR12,PRRC2B,PUS10,RASA3,RASGEF1A,RUNX1,TRPV2,UBE2J2,ULK1,ZFAND5,ZMIZ2
miR-4424 (miRNAs w/seed GAGUUAA)		mature microrna	Inhibited	-5.745	0.0375	APBB1IP,ATP6V0D2,BEND6,CA3,CALD1,CCDC102B,CD84,CHRDL1,CPEB4,CTGF,ENPP1,EXOC6B,FCHO2,FOXJ3,GPCPD1,INO80D,MAP7D3,MARCH1,MDFIC,NABP1,NSRP1,ODF2L,POU2F1,QSER1,RARRES1,SPRED1,STK4,TAF4,TTC21B,TXNDC5,VCAN,WDR11,ZHX2
miR-5088-3p (miRNAs w/seed CCCUUCU)		mature microrna	Inhibited	-6.245	0.0375	ARL11,ARMC2,BCL2L1,BRD4,CD68,CHRDL1,CLEC7A,CPM,CREB3L2,CYTH4,DENND4B,FAM13C,FBXO32,FOXJ3,GAB4,GPR65,INPP5D,LGMN,LRRC66,MLXIP,NFATC2,PLCXD3,PMP22,POU2F1,PTAFR,RASA3,RBMS1,RUNX2,SH3BP5,SLC43A3,SLIT3,TM4SF19,TMEM237,UBE2H,VAV3,VSTM2L,VTI1A,ZFP91,ZNF514
miR-1914-3p (and other miRNAs w/seed GAGGGGU)		mature microrna	Inhibited	-8.718	0.0377	ARHGAP17,ARID1A,ATP6V0C,BCAS3,BEND6,BGN,BRD4,C19orf54,CACNA1A,CD276,CDHR1,CERS1,CLASP1,CNTFR,CPM,CXCL12,CYTH4,DENND1A,DTNB,EIF4EBP2,EP300,FAM168A,FAM20C,FAM49A,FAP,HSPB6,IER5L,KMT2D,KMT5A,LEF1,MITF,MLXIP,MMP14,NCOA2,NCOA3,NFASC,NFATC2,NFIX,NOVA1,PACS1,PAPD7,PDE4A,PDS5A,PILRA,PLEKHM1,POU2F1,PPP1R13B,PRDM1,PTGER4,RHOG,RILPL1,RNASE1,RPGRIP1L,SDC3,SIRPA,SLC11A1,SLC26A11,SLC36A1,SLC8A1,SMG6,SYNGAP1,TC…
PRKCB		kinase	Activated	2.408	0.0378	BCL2L1,EGR1,FGF2,ICAM1,JUN,TGFB1
PTHLH		other		1.951	0.0378	ADAMTS1,BCL2,BCL2L1,CTSK,LEF1,RUNX1,RUNX2
MECP2		transcription regulator		-0.339	0.0379	ANXA1,ASH1L,DOCK8,EGR1,ESR1,NAV3,PIKFYVE,S100A4,SGK1,VIM
dextran sulfate		chemical drug		1.951	0.038	ADAMTS1,AGT,AGTR1,AHR,CD14,CTGF,ICAM1,MMP14,MRC1,MSR1,NFATC2,RHOA,TGFBR3,THBS2,TIMP2,TNFRSF1B,VEGFB
miR-3973 (miRNAs w/seed CAAAGUA)		mature microrna	Inhibited	-5.916	0.0382	AAK1,ADAMTSL3,ASXL2,ATP6V0D2,BICD1,CD44,COL4A3BP,CTGF,DOCK8,ELL2,EMSY,ENPP1,EPB41L2,FBXL5,GDI1,HIVEP2,HNRNPH3,JMY,KLHL28,LIPA,LUC7L3,POU2F1,PPP1R36,QKI,RFESD,RORA,RRAGD,RSPRY1,SBF2,SCN8A,SLC16A12,SMAD9,VNN2,XG,ZFHX3
ATF4		transcription regulator	Activated	3.101	0.0384	ABCA1,ATF3,CYP27A1,GADD45A,GYS1,JUN,LGALS3,MED13L,PMP22,PPARG,PRKN,SLC7A11
KLF2		transcription regulator	Inhibited	-2.804	0.0384	BCL3,CD1A,CD55,CR2,CTGF,CXCR4,FBLN1,GADD45A,MMP14,PPARG,RUNX2,TGFB1
UCP1		transporter		-0.905	0.0384	CAPN7,CCDC6,CCNK,ERN1,FBXO32,FGF7,GADD45A,ITPR1,TENM4,TGFB1,XPR1
SMAD7		transcription regulator	Inhibited	-2.724	0.0384	ACVR1,ADAMTS2,BGN,CTGF,DCN,GADD45A,ICAM1,LTBP2,LTBP3,TGFB1,TGFBI
miR-2115-5p (miRNAs w/seed GCUUCCA)		mature microrna	Inhibited	-7.874	0.0384	ACO1,ADAMTSL3,AFF2,AIDA,ARL11,ASB14,ATXN2,BCL2,CD44,CEP170,CLASP2,CRTC3,CTGF,CXorf21,DST,ELL2,FAM13C,FAM20A,FER,GUCY1A1,IPCEF1,JMY,KCNB1,KLHL5,MDC1,MKL2,NAV3,NFATC2,NFIA,NSRP1,NTNG1,P2RY8,PAPD7,PLXDC1,POU6F1,PPARD,RAB7A,RASGEF1A,RASSF8,RCOR3,RNF111,SAP130,SEMA5A,SGK1,SH3BP5,SLC26A11,SLIT3,SPRED1,TERB1,TET1,TIMP2,TMEM260,TMTC1,TRIM52,TSPAN11,UBE2J2,WWC3,ZDHHC18,ZFAND5,ZFPM2,ZMYND8,ZNF618
miR-5580-5p (and other miRNAs w/seed GCUGGCU)		mature microrna	Inhibited	-8.062	0.0386	AKAP13,ANTXR2,APBA1,ARHGAP17,ARL11,ASB14,ATXN7,B4GALT6,CCR1,CD84,CDHR1,CLCN6,CMTM3,CPAMD8,CRTC3,DOCK8,ELL2,ELMO1,EPB41L2,FOXO1,GDPD5,HLX,HOOK3,HSPB6,INF2,ITSN1,JDP2,JMJD1C,KCNB1,KMT2A,LEF1,LIMD1,LRP1,NOD1,NUP214,PCDHGC5,PEAK1,PHF21A,PLCB2,PPARD,PTPN12,R3HDM1,RALGPS2,RCOR3,RHOJ,RREB1,RSPH3,SELENON,SFRP1,SIGLEC15,SLC31A2,STK4,TAB2,TANC2,THRB,TLR6,TNFAIP2,TNS1,TRAM2,UBE2J2,VAMP2,VSIG4,ZDHHC18,ZFP36L…
miR-885-3p (miRNAs w/seed GGCAGCG)		mature microrna	Inhibited	-7.81	0.0387	ADAM9,ARHGAP17,BCAS3,CERS1,CHD7,CTSB,CYBB,DRAM1,EP400,ESR1,FAM20C,FBLN1,FNBP1,FOXJ3,FRYL,GDPD5,GPCPD1,GRN,INF2,IPCEF1,ITPR1,KMT5A,L1CAM,LENG8,LIMK1,LY9,MCF2L,NTNG1,PATL1,PLCB2,PLEKHM1,PLXDC1,PLXNB2,PMP22,PPFIA4,RAB7A,RALGAPA1,RASA3,RHBDF2,SAP130,SASH1,SBF2,SCAMP1,SDC3,SEMA5A,SESN1,SETBP1,SLC29A3,STK36,TACC1,TCF7,TGFB1,TIMMDC1,TMEM260,TRIM52,TTYH3,WWC3,ZBTB47,ZFP36L1,ZNF827,ZYX
etoposide		chemical drug		0.927	0.0387	ATF3,BCL2,BCL2L1,CREG1,CROCC,CTSD,FTH1,GADD45A,IQCB1,JUN,MDC1,MERTK,SGK1,SPHK1
ELAVL1		other		1.406	0.0387	ABCA1,ATF3,BCL2L1,DCN,HNRNPD,NXF1,PCGF2,SLC7A11,ZFP36
SPHK1	2.424	kinase		1.308	0.0388	BCL2L1,CTGF,EGR1,ERN1,JUN
retinoid		chemical drug		0.128	0.0388	CEACAM1,FOLR2,TGFB1,TGFBI,TLR2
SERPINA1		other		-1	0.0388	ATF6,CR2,IL1A,SCARB1,TLR2
baicalein		chemical - endogenous non-mammalian	Inhibited	-2.169	0.0388	BCL2,BCL2L1,CYBB,ICAM1,JUN
NME1		kinase	Inhibited	-2.2	0.0388	BCL2,CTGF,CTSD,L1CAM,MMP14
Ro31-8220		chemical - kinase inhibitor	Inhibited	-2.2	0.0388	BCL2,BCL2L1,CD55,EGR1,ICAM1
PPARG	3.516	ligand-dependent nuclear receptor		0.047	0.0388	ABCA1,AGT,ASAP1,BCL2,BCL2L1,CR2,CTGF,FAM20C,HIVEP2,HP,ICAM1,JUN,MMP14,MRC1,NFE2L2,NR2F2,PACS1,PID1,POU2F1,PPARD,PPARG,PRDM1,RGL1,RUNX2,SCARB1,SGK1,STAT5B,VAMP2,VIM
miR-3158-3p (miRNAs w/seed AGGGCUU)		mature microrna	Inhibited	-6.928	0.039	AKR1C3,APPL1,ARHGAP17,ATP6V0A1,BCL2,C20orf194,CCDC138,CCR1,CHD1L,CLIC4,COL4A3BP,CPEB4,DRAM1,EHBP1,FNDC3B,GATAD2B,HP,INO80D,ITGA4,ITSN1,L1CAM,MARCH1,MAT2B,NFIX,NOTCH2,NSD3,PLCXD3,PMP22,PPARG,PPP2R3A,RTN4,SEPT6,SFRP1,SIRPA,SLC23A2,SLC39A10,SNX27,SNX29,SPIRE1,TAB2,TFEC,TGFBI,VTI1A,WASF2,WDFY3,ZEB2,ZFAND5,ZFHX3
salmonella minnesota R595 lipopolysaccharides		chemical - endogenous non-mammalian	Activated	3.1	0.0398	ADAM9,BCL3,EGR1,ICAM1,IL1A,JUN,MDFIC,PILRA,TFEC,TLR2
POU2F1	2.194	transcription regulator			0.0398	A2M,ATP6V0C,CD55,CR2,ESR1,GADD45A,ICAM1,POU2F1,SERPING1,SLC7A11
miR-183-5p (miRNAs w/seed AUGGCAC)		mature microrna	Inhibited	-6.7	0.0399	AAK1,ARHGAP21,ARHGAP6,ASPH,CELF2,CLHC1,CLIC4,CPM,CTGF,CX3CL1,CYBRD1,ERN1,FCHO2,FOXO1,GDPD5,GPCPD1,GPNMB,HECTD2,IPCEF1,ITGB8,KLHL17,KLHL28,LCP2,LHFPL2,MAP4K5,NR4A2,PHF10,PHLDB2,QKI,RBMS1,RORA,SACS,SESN1,SIRPA,TAOK1,TET1,TLR7,TMSB10/TMSB4X,TYROBP,VPS37A,XG,ZEB1,ZFPM2,ZFYVE26,ZHX2
miR-640 (miRNAs w/seed UGAUCCA)		mature microrna	Inhibited	-5.745	0.04	ADAMTSL3,ARHGAP17,ASB14,ATF7,C19orf54,CALD1,CD1A,CD44,CD84,CEP170,CEP85L,CLIC4,CYBB,EIF2AK3,EIF4EBP2,FGF7,FOXJ3,GPR52,IPCEF1,MAFB,MSR1,PIK3AP1,PPP2R2C,QKI,RBM11,RNF111,SFRP1,SLC31A2,SMAD9,TMCC1,TMSB10/TMSB4X,ZEB2,ZFP91
tosedostat		chemical drug		1.982	0.0405	ATF3,CLEC7A,GADD45A,SLC7A11
CASP3		peptidase		0.469	0.0405	BCL2,BCL2L1,CTSK,RUNX2
PTX3		other		-1	0.0405	CTGF,EGR2,JUN,TLR2
SOX10		transcription regulator			0.0405	KCNB1,L1CAM,MITF,PMP22
exenatide		biologic drug			0.0405	ABCA1,CREBBP,CTGF,ICAM1
IL12B		cytokine	Activated	2.2	0.0407	ERN1,ICAM1,IL1A,INPP5D,PIK3AP1,TGFB1
capsaicin		chemical drug	Inhibited	-2.236	0.0407	BCL2,BCL2L1,MMP14,PPARD,PPARG,RHOA
ATF3	2.337	transcription regulator		1.087	0.0411	ATF3,BHLHE41,CX3CL1,ICAM1,JUN,SLC11A1,SLC15A3,TLR2
GW9662		chemical reagent		-0.726	0.0411	BCL2,CD14,CD1A,CEACAM1,CTGF,PPARG,RORA,TGFB1
miR-924 (miRNAs w/seed GAGUCUU)		mature microrna	Inhibited	-5.657	0.0413	C20orf194,CCDC80,CD84,DNASE2,DST,FAM49A,FBXL2,FGF7,GPNMB,HIP1,HTRA1,ICAM1,IL1A,KIF13B,KMT5A,LHFPL2,LY9,MAN1C1,PIK3AP1,PMP22,RASSF8,RGMB,RUNX1T1,SFRP1,SLC29A3,SLC9A9,SNAPC3,TMEM106A,TPP1,TTYH3,ZDHHC18,ZNF236
miR-500a-3p (miRNAs w/seed UGCACCU)		mature microrna	Inhibited	-5.745	0.0417	ACP5,ADAMTSL3,AEBP1,APBA1,BICC1,CCDC6,CLEC7A,CLIC4,COL12A1,DOCK4,EP300,EPS15,FER,FNDC3B,GPR63,GREM1,NCOA3,PHTF2,PLCB2,PLXDC2,PPP2R2C,RBMS1,RNF38,RREB1,SLC36A1,STAM,TET1,TLK1,TLR6,UBE2H,VMAC,WDR26,ZEB2
lovastatin		chemical drug		-0.87	0.0417	ABCA1,ADAMTS1,ATF3,BCL2,BCL2L1,CTGF,IL1A,MPP6,RHOA,TGFB1
mannitol		chemical - endogenous mammalian			0.0418	CTGF,ICAM1,JUN
FZD8		g-protein coupled receptor			0.0418	CTGF,VCAN,VIM
NFIA	2.59	transcription regulator			0.0418	NFIA,RUNX2,SLIT2
CD70		cytokine			0.0418	CD44,CR2,PRDM1
ADRB3		g-protein coupled receptor			0.0418	CXCL12,EGR1,JUN
AKR1B1		enzyme			0.0418	BCL2,BCL2L1,PPARG
LCP2	1.174	other			0.0418	FYB1,LAMP1,MAPK1
BARX2		transcription regulator			0.0418	DMXL1,ESR1,L1CAM
MMP1		peptidase			0.0418	CXCL12,EGR1,RUNX2
thiazolidinedione		chemical drug			0.0418	NFATC1,NR4A2,SPHK1
retinol		chemical drug			0.0418	JUN,PPARD,TGFB1
glycyrrhetinic acid		chemical drug			0.0418	BCL2,BCL2L1,ICAM1
arecoline		chemical drug			0.0418	BCL2L1,S100A4,TNFRSF1B
neuroprotectin D1		chemical - endogenous mammalian			0.0418	BCL2,BCL2L1,TNFAIP2
miR-132-3p (and other miRNAs w/seed AACAGUC)		mature microrna	Inhibited	-5.811	0.042	ARHGAP17,BNC2,CMTM3,CTGF,DOCK4,EGR1,EP300,EXOC2,FAM13C,FGF7,FNBP1,FOLR2,GLIPR1,MAPK1,MCOLN3,MEF2A,MFSD11,MYCBP2,NFE2L2,NOVA1,NR4A2,NTNG1,PNN,RTN4,SDCBP,SHTN1,SLC25A28,SPRED1,STK4,TGFBI,VWA3B,ZCCHC11,ZNF280D,ZSWIM6
miR-508-3p (miRNAs w/seed GAUUGUA)		mature microrna	Inhibited	-5.196	0.0422	ADAM28,ATRNL1,CA3,CAPN7,CCSER2,CLASP1,CNTRL,COL4A3BP,DNAH12,FAM214A,FBXL5,FCHSD2,FGF7,INPP4A,ITGA4,LHFPL2,LRP12,NFIA,PI4KA,PID1,PIKFYVE,PLCXD3,RHOQ,SLAMF7,SLC46A3,XPR1,ZEB1
miR-652-5p (miRNAs w/seed AACCCUA)		mature microrna	Inhibited	-5.196	0.0422	ADAMTSL3,AIDA,ATF3,ATF7IP,CD44,CEACAM1,CYBRD1,CYP4V2,ELL2,FAM168A,GADD45A,GPM6B,GPR52,GPR63,LRRC66,PARP8,PIKFYVE,RALGPS2,RUFY3,SCN8A,SH3BP5,TACC1,TGFBR3,TLR7,TRPV2,UBN2,WDR26
miR-3185 (miRNAs w/seed GAAGAAG)		mature microrna	Inhibited	-5.657	0.0422	BEND6,C7,CA3,CCDC102B,CCDC80,CD1A,CTSZ,CYBRD1,EIF2AK3,EXOC6B,FBLN5,FCER1G,FCGR2B,INO80D,ITGB1BP2,KMT2C,LCP2,MMP19,MYADM,NBEA,NFAT5,PLXDC2,RALGAPA1,RBM11,SCN8A,SEMA5A,SLAMF1,SLC46A3,SNX27,TNRC6B,USF3,ZC3H11A
ITGB2		transmembrane receptor	Activated	2.219	0.0422	ITGA4,ITGAL,RHOA,RUNX2,TGFB1
PIK3CG		kinase	Activated	2.219	0.0422	ATP6V0D2,BCL2,CTSK,ICAM1,NFATC1
Collagen type II		complex		0	0.0422	IL1A,MMP19,SIGLEC1,TLR7,TLR8
miR-3131 (and other miRNAs w/seed CGAGGAC)		mature microrna	Inhibited	-4.796	0.0425	ANGPT4,ATXN2L,CD68,CYTH4,FER,GDPD5,GRK3,HIVEP3,KCNB1,KMT5A,NFIX,PNN,SCN8A,SLC36A1,SPIRE1,STK4,TLR6,TNFRSF1B,TRPS1,UVSSA,XPR1,ZBTB47,ZYX
EIF2AK3	1.001	kinase	Activated	2.781	0.0429	ATF3,ATF6,EGR1,EIF2AK3,FGF2,GADD45A,JUN,PRDM1,ZFP36
ATP		chemical - endogenous mammalian		0.765	0.0429	AHR,CD14,CXCR4,FOXO1,ICAM1,ITGA4,NFATC1,SPHK1,TNFRSF1B
cyclophosphamide		chemical drug	Activated	2.433	0.043	ATF3,BCL2,CD44,LGALS3,PLA1A,S100A11,UGCG
cadmium		chemical toxicant		1.633	0.043	BCL2L1,GNS,ITPR1,JUN,LGALS3,MGP,SGK1
miR-4530 (miRNAs w/seed CCAGCAG)		mature microrna	Inhibited	-7.874	0.0432	AAK1,ABCA9,ARHGAP17,ASAP1,BCAS3,BTBD9,C20orf194,CBFA2T2,CBL,CD99,CLASP1,CLCN6,CLEC12A,CRTC3,DENND1A,EHD3,FAM20A,FGF2,FOXO1,HERC3,HTRA1,IFNAR1,MAT2B,MILR1,MLXIP,MTSS1L,NFASC,NUP214,OSGIN1,PATL1,PCDHGA2,POU2F1,PPP1R13B,PPP1R3F,PRRC2C,QKI,RFX2,RGS20,RHBDF2,SEMA5A,SESN1,SGCA,SLAMF1,SLC11A1,SLC26A11,SLC36A1,SLC9A9,SNX29,TACC1,TAF3,TANC2,TERF2,TGFBR3,TTYH3,UBE2H,VPS8,VSIG4,WAC,XG,ZFP36L1,ZNF618,ZZZ3
miR-191-5p (and other miRNAs w/seed AACGGAA)		mature microrna	Inhibited	-4.583	0.0432	ADAM9,B4GALT6,BNC2,CBFA2T3,CREBBP,DDHD1,EGR1,FAM13C,FCHO2,LYZ,NAV1,NFIA,NOTCH2,PIAS2,RGL1,SETD1B,SFRP1,SNX27,TET1,UBAP2,VEZF1
miR-1900 (and other miRNAs w/seed GCCGCCC)		mature microrna	Inhibited	-6	0.0434	AKAP13,CACNA1A,CBFA2T2,CERS1,CTSD,JUN,KMT2C,LAMP1,LTBP4,MAFB,MCF2L,MMP14,MTSS1L,NCOR2,NFIX,NPL,PCDHGA2,PCDHGA5,PCDHGA7,PCDHGB1,PCDHGC5,PHACTR1,PHF21A,PLCB2,PLXND1,PPP2R2C,PRDM2,RGMB,SLC11A1,SYNGAP1,TLR6,UBAP2,ZBTB47,ZDHHC8,ZFP36L1,ZMIZ1
miR-4476 (and other miRNAs w/seed AGGAAGG)		mature microrna	Inhibited	-7.937	0.0434	AGTR1,AIDA,ALG13,ANP32B,ATF7IP,C1orf21,C5AR1,CBL,CD84,CEACAM1,CHRDL1,CLCN4,CLIC4,CLK2,CPM,CREB3L2,CSTB,CTSK,EIF4EBP2,EXO5,EYA3,FAM168A,GPNMB,HERC3,HOOK3,IER5L,ITGAL,KCNB1,LENG8,MAT2A,MYADM,NCEH1,NCKAP1L,PACS1,PHACTR4,PID1,PLBD2,PPP2R3A,PRRC2B,RALGAPA1,RALGPS2,RFESD,SLC31A2,SLC36A1,SNX27,SOGA1,SPRED1,SYNGAP1,TAOK1,TERF2,TIMP2,TPP1,TRAM2,TRRAP,TSC22D2,UBQLN2,USP25,VAMP2,VSTM2L,WASF2,ZEB2,ZMIZ1,ZNF12
CD38		enzyme	Activated	2.915	0.0434	CD44,EAF2,ELL2,GBE1,ICAM1,LGALS3,MYADM,NABP1,PKIB,PRDM1,S100A4,VIM
RASSF1		other		0.524	0.0435	BCL2,CREG1,CXCR4,DAB2,EGR1,ESR1,FGF2,RASGEF1A
miR-4302 (miRNAs w/seed CAGUGUG)		mature microrna	Inhibited	-6.083	0.0435	ACSL6,ACYP2,AIDA,APBB1IP,ASPH,ATF3,C6orf62,CA3,CCR1,CD84,CFAP126,EIF4EBP2,GADD45A,ICAM1,KLC1,KMT2E,KMT5A,LUC7L3,MAN1C1,MYCBP2,OSBPL8,PPP2R3A,PREPL,PUS10,RARRES1,RBM11,RBM33,SGK1,SLAMF1,SLC46A3,SLC8A1,SMG7,STAM,TRIM52,USP25,ZNF618,ZYX
emodin		chemical drug		-1.671	0.0437	BCL2,CCR1,CXCR4,ICAM1,MRC1,VIM
miR-4742-5p (miRNAs w/seed CAGGCAA)		mature microrna	Inhibited	-7.211	0.0437	ACVR1,AFF4,AKAP13,ARHGAP17,C2CD3,C5AR1,CALD1,CBL,CCDC152,CLIC4,CNTRL,CPAMD8,CTGF,DCN,EGR1,ESR1,EXO5,EXOC6B,FBXL2,FBXL20,FCGR2B,GAB4,GPM6B,GPR63,HIVEP3,HP,INO80D,INPP4A,IPCEF1,LEF1,LGMN,LHFPL2,LYZ,MAML3,MAT2B,NEXN,NOTCH2,PHACTR1,POGZ,PROSER1,QKI,RBBP6,SCARB1,SFRP1,SLC39A10,SLC9A9,TRAM2,TRPS1,VAMP2,VTI1A,WDFY3,ZFP91
miR-6741-5p (and other miRNAs w/seed UGGGUGC)		mature microrna	Inhibited	-5.831	0.0438	AHR,ANP32B,APOD,ATP6V0D2,ATXN2,C20orf194,CMTM3,CNTFR,CYP4V2,EPS15,EYA3,GOLIM4,GREM1,HECTD2,HSPB6,HTRA1,JDP2,KLF12,LY9,MED12,MGAT5B,MPHOSPH8,NABP1,NECAB3,NFIA,PIAS1,PLBD2,PLCXD3,PPEF2,SIRPA,SLAMF1,SLC12A4,SYNJ1,ZFP36L1
chondroitin sulfate proteoglycan		chemical reagent			0.0438	RHOA
8-bromo-cyclic ADP-ribose		chemical reagent			0.0438	TGFB1
chromomycin A3		chemical toxicant			0.0438	CX3CL1
phytic acid		chemical - endogenous non-mammalian			0.0438	BCL2L1
sargramostim		biologic drug			0.0438	BCL2L1
Pokeweed Mitogen		chemical drug			0.0438	FGF2
COMMD5		other			0.0438	NOTCH2
capsular polysaccharide		chemical - other			0.0438	MSR1
Rp-8-CPT-cAMPS		chemical - kinase inhibitor			0.0438	SCARB1
TRAPPC9		other			0.0438	BCL2L1
hydroxamic acid		chemical - other			0.0438	CXCR4
RhoGap		group			0.0438	RHOA
Timp		group			0.0438	BCL2L1
thymidine phosphorylase		group			0.0438	MARCKS
barasertib		chemical drug			0.0438	BCL2L1
soraphen-A1alpha		chemical - endogenous non-mammalian			0.0438	RICTOR
crizotinib		chemical drug			0.0438	VIM
G-Actin		group			0.0438	JUN
acridine half-mustard		chemical toxicant			0.0438	ANTXR2
danshen extract		chemical drug			0.0438	TGFB1
bovine testicular hyaluronidase		biologic drug			0.0438	CD44
sodium thiosulfate		chemical drug			0.0438	BCL2
Ctla2a/Ctla2b		other			0.0438	TGFB1
PMM2		enzyme			0.0438	ICAM1
TCEAL7		transcription regulator			0.0438	BCL2L1
NUDT6		growth factor			0.0438	FGF2
FMOD		other			0.0438	LUM
ALG2		enzyme			0.0438	CREB3L2
EIF4A3		enzyme			0.0438	BCL2L1
NLRP2		other			0.0438	ICAM1
CDC42BPB		kinase			0.0438	CTSB
MCM8		enzyme			0.0438	BCL2L1
2018-03-03		other			0.0438	FCGR2B
LOC299282		other			0.0438	CYP27A1
RGN		enzyme			0.0438	BCL2
TET3		enzyme			0.0438	MGAT5B
TMEM178A		other			0.0438	NFATC1
REG4		other			0.0438	BCL2L1
WFDC1		other			0.0438	ICAM1
PCOLCE2		other			0.0438	SCARB1
colestimide		chemical drug			0.0438	ABCA1
BRINP1		peptidase			0.0438	ESR1
PPIP5K1		phosphatase			0.0438	RUNX2
VPS36		other			0.0438	ESR1
FNDC3B	1.884	other			0.0438	RUNX2
PPP2R2D		phosphatase			0.0438	PPARG
MYADM	2.485	other			0.0438	ICAM1
CCM2		other			0.0438	RHOA
UHRF1BP1		other			0.0438	THRB
CLEC16A		other			0.0438	PRKN
RIF1		other			0.0438	PRDM1
CEP290		transcription regulator			0.0438	GLI3
CPEB4	1.659	other			0.0438	BCL2L1
HSPA6		enzyme			0.0438	SPHK1
MLLT11		other			0.0438	CD44
COMMD9		other			0.0438	NOTCH2
HOOK3	1.563	other			0.0438	MSR1
CLPTM1L		other			0.0438	BCL2L1
ZG16B		other			0.0438	CXCR4
DSC2		other			0.0438	CD44
TRPM3		ion channel			0.0438	EGR1
JPH2		enzyme			0.0438	SLC8A1
ZNF687		other			0.0438	THRB
PHF2		enzyme			0.0438	HTRA1
METAP2		peptidase			0.0438	BCL2
FANK1		transcription regulator			0.0438	JUN
Tcp4		other			0.0438	HTRA1
Myosin2		complex			0.0438	PPARG
Oxi-4503		chemical drug			0.0438	CXCL12
hispidulin		chemical drug			0.0438	EGR1
volasertib		chemical drug			0.0438	ESR1
NNZ 2566		biologic drug			0.0438	ATF3
galiximab		biologic drug			0.0438	BCL2L1
STX12		other			0.0438	ABCA1
voxtalisib		chemical drug			0.0438	BCL2
GPIIB-IIIA		complex			0.0438	BCL3
DGKD		kinase			0.0438	USP8
MPRIP		other			0.0438	RHOA
TNNC1		other			0.0438	SLC8A1
ARHGAP26		other			0.0438	RHOA
AKAP11		other			0.0438	RHOA
DNAJC14		other			0.0438	AGTR1
ACSL1		enzyme			0.0438	ABCA1
NAPA		transporter			0.0438	BCL2
RRAS		enzyme			0.0438	BCL2L1
RNPS1		other			0.0438	BCL2L1
RAB27A		enzyme			0.0438	CD44
PTPN13		phosphatase			0.0438	BCL2L1
SYP		transporter			0.0438	VAMP2
SLC52A1		transporter			0.0438	ICAM1
mir-584		microrna			0.0438	PHACTR1
mir-491		microrna			0.0438	BCL2L1
ACAT2		enzyme			0.0438	ABCA1
DYNLT3		other			0.0438	BCL2
Scd2		enzyme			0.0438	PPARG
SNTB1		other			0.0438	ABCA1
silmitasertib		chemical drug			0.0438	BCL2L1
KLRC2		transmembrane receptor			0.0438	TYROBP
DOK3		other			0.0438	NFATC2
RNGTT		phosphatase			0.0438	SCARB1
CKAP4		other			0.0438	CTGF
VPS35		transporter			0.0438	PPARG
REG1A		growth factor			0.0438	BCL2L1
KCNA1		ion channel			0.0438	KCNB1
CUBN		transmembrane receptor			0.0438	NLRP3
ETF1		translation regulator			0.0438	UTRN
Zfp54		other			0.0438	PPARG
RNF7		enzyme			0.0438	JUN
AM114		chemical reagent			0.0438	DVL3
melamine		chemical reagent			0.0438	BCL2L1
20-hydroxyprostaglandin E2		chemical - endogenous mammalian			0.0438	PPARG
archazolid B		chemical - endogenous non-mammalian			0.0438	GRN
RHPN2		other			0.0438	RHOA
RPS6KA2		kinase			0.0438	EGR1
LRRC17		other			0.0438	NFATC1
DDX1		enzyme			0.0438	HTRA1
Zfp55		other			0.0438	PPARG
IBTK		other			0.0438	BCL2L1
RIT1		enzyme			0.0438	BCL2
PDPN		other			0.0438	CD44
4-methoxyhonokiol		chemical - endogenous non-mammalian			0.0438	BCL2L1
EIF5A2		translation regulator			0.0438	PEAK1
RBFOX1		other			0.0438	SCN8A
BARX1		transcription regulator			0.0438	L1CAM
JAM2		other			0.0438	CXCL12
etoposide phosphate		chemical drug			0.0438	POU2F1
SIPA1L1		other			0.0438	THRB
M6PR		transporter			0.0438	NPC1
STARD3		transporter			0.0438	ABCA1
ATP6V1B1		transporter			0.0438	ATP6V1B2
ADAM19		peptidase			0.0438	EGR2
CD164		other			0.0438	CXCR4
tetramethylpyrazine		chemical - endogenous non-mammalian			0.0438	CXCR4
TPD52		other			0.0438	BCL2
CDKL2		kinase			0.0438	CD44
SRRM1	1.811	other			0.0438	CD44
SYNCRIP		other			0.0438	RHOA
CHRM2		g-protein coupled receptor			0.0438	EGR1
NEK2		kinase			0.0438	BCL2L1
Flt1		kinase			0.0438	ATF3
RBM39		transcription regulator			0.0438	HTRA1
VWA8		enzyme			0.0438	THRB
TPM2		other			0.0438	RHOA
KAT6B		enzyme			0.0438	SMARCA2
RBM25	1.925	other			0.0438	BCL2L1
MED4		transcription regulator			0.0438	HTRA1
ZNF140		transcription regulator			0.0438	FCGR2B
CXXC4		other			0.0438	TET2
CML advanced glycation end products		chemical reagent			0.0438	EGR1
ISCU		other			0.0438	FTH1
solamargine		chemical drug			0.0438	BCL2L1
pubchem compound 6603792		chemical - kinase inhibitor			0.0438	RUNX1
CWP232228		chemical reagent			0.0438	LEF1
depsipeptide		chemical - other			0.0438	BCL2L1
subditine		chemical reagent			0.0438	BCL2L1
atractylenolide I		chemical reagent			0.0438	BCL2L1
CPS49		chemical reagent			0.0438	BCL2L1
picolog		chemical reagent			0.0438	BCL2L1
flacourtia indica methanol extract		chemical reagent			0.0438	BCL2L1
WJ9708012		chemical reagent			0.0438	BCL2L1
rocaglaol		chemical reagent			0.0438	BCL2L1
7,8-dihydroxy-4-methylcoumarin		chemical reagent			0.0438	BCL2L1
N-[3-(trifluoromethyl)phenyl]retinamide		chemical reagent			0.0438	BCL2L1
luffa echinata roxb fruit extract		chemical reagent			0.0438	BCL2L1
gypenoside		chemical reagent			0.0438	BCL2L1
pseudolaric acid B		chemical reagent			0.0438	BCL2L1
alpinetin		chemical reagent			0.0438	BCL2L1
bisindole-linked pyrrolo[2,1-c][1,4]benzodiazepine 5b		chemical reagent			0.0438	BCL2L1
zuo-jin-wan		chemical drug			0.0438	BCL2L1
dianthus chinensis l. ethanol extract		chemical reagent			0.0438	BCL2L1
SPI-112Me		chemical reagent			0.0438	BCL2L1
broussoflavonol b		chemical reagent			0.0438	ESR1
tetraacetyl-phytosphingosine		chemical reagent			0.0438	BCL2L1
persea declinata (bl.) kosterm bark methanolic crude extract		chemical reagent			0.0438	BCL2L1
nitidine		chemical reagent			0.0438	BCL2L1
(+)-terpinen-4-ol		chemical reagent			0.0438	BCL2L1
korean red ginseng extract		chemical reagent			0.0438	BCL2L1
uncarinic acid E		chemical reagent			0.0438	BCL2L1
miR-135a mimic		chemical reagent			0.0438	BCL2L1
hydroxyaminoindan		chemical reagent			0.0438	BCL2L1
aloin		chemical reagent			0.0438	BCL2L1
morusin		chemical - endogenous non-mammalian			0.0438	BCL2L1
H9 extract		chemical reagent			0.0438	BCL2L1
HO-3867		chemical reagent			0.0438	BCL2L1
let-7c mimic		chemical reagent			0.0438	BCL2L1
norcantharidin		chemical reagent			0.0438	BCL2L1
raddeanin A		chemical reagent			0.0438	BCL2L1
arsenic trichloride		chemical reagent			0.0438	GADD45A
MPT0G009		chemical reagent			0.0438	BCL2L1
fungal taxol		chemical reagent			0.0438	BCL2L1
1-benzyl-2-phenylbenzimidazole		chemical reagent			0.0438	BCL2L1
AB1		chemical reagent			0.0438	BCL2L1
EAPB0203		chemical reagent			0.0438	BCL2L1
icariin		chemical drug			0.0438	BCL2L1
tinostamustine		chemical drug			0.0438	BCL2L1
zinc-citrate		chemical reagent			0.0438	BCL2L1
6-azidomethyl-1-hydroxy-3,8-dimethoxy-9,10-anthraquinone		chemical reagent			0.0438	BCL2L1
kutkin		chemical reagent			0.0438	BCL2L1
cardiotoxin III		chemical reagent			0.0438	BCL2L1
deoxyapoaranotin		chemical reagent			0.0438	BCL2L1
acetylapoaranotin		chemical reagent			0.0438	BCL2L1
acetylaranotin		chemical reagent			0.0438	BCL2L1
JOT01006		chemical reagent			0.0438	BCL2L1
4-(3',5'-dimethoxybenzyloxy)-6-methoxyquinolin-2(1H)-one		chemical reagent			0.0438	BCL2L1
TL-77		chemical reagent			0.0438	BCL2L1
8-hydrocalamenene		chemical reagent			0.0438	BCL2L1
gelam honey		chemical reagent			0.0438	BCL2L1
farnesiferol C		chemical reagent			0.0438	BCL2L1
hederagenin		chemical reagent			0.0438	BCL2L1
pien tze huang methanol extract		chemical reagent			0.0438	BCL2L1
MAPK substrate-4		chemical reagent			0.0438	BCL2L1
2,2-dichloroacetophenone		chemical reagent			0.0438	BCL2L1
mansonone E		chemical reagent			0.0438	BCL2L1
liriope platyphylla root part extract		chemical reagent			0.0438	BCL2L1
24-methylenecycloartanyl ferulate		chemical reagent			0.0438	PPARG
bornyl caffeate		chemical reagent			0.0438	BCL2L1
AUH-6-96		chemical reagent			0.0438	BCL2L1
MPT0B169		chemical reagent			0.0438	BCL2L1
(-)-gossypol-enriched cottonseed oil		chemical reagent			0.0438	BCL2L1
heteronemin		chemical reagent			0.0438	BCL2L1
procyanidin B2-3'-O-gallate		chemical reagent			0.0438	BCL2L1
sun ginseng extract		chemical reagent			0.0438	BCL2L1
procyanidin B2-3,3'-di-O-gallate		chemical reagent			0.0438	BCL2L1
tetraarsenic tetrasulfide		chemical reagent			0.0438	CBL
SAIT301		biologic drug			0.0438	BCL2L1
dexamethasone/tobramycin		chemical drug			0.0438	TLR2
2,3,3',4,4',5'-hexachloro-1,1'-biphenyl		chemical toxicant			0.0438	THRB
SKF-83959		chemical reagent			0.0438	FGF2
PD 123177		chemical reagent			0.0438	ZEB1
alpha-cyano-4-hydroxycinnamate		chemical reagent			0.0438	AGT
BPDE-II		chemical toxicant			0.0438	TOP1
mitoguazone		chemical drug			0.0438	ITGAL
cyclothiazide		chemical drug			0.0438	EGR1
SC-19220		chemical reagent			0.0438	ICAM1
remikiren		chemical drug			0.0438	AGT
melarsoprol		chemical drug			0.0438	BCL2
fosfomycin		chemical drug			0.0438	PTAFR
2,4-dichlorobenzamil		chemical reagent			0.0438	CTGF
tetracaine		chemical drug			0.0438	BCL2L1
p-cuminaldehyde		chemical - endogenous non-mammalian			0.0438	BCL2L1
arachidonyl-2-chloroethylamide		chemical reagent			0.0438	EGR1
nabumetone		chemical drug			0.0438	UTRN
2-nitrophenyl EGTA		chemical reagent			0.0438	AHNAK
procaterol		chemical drug			0.0438	ICAM1
BMS200261		chemical reagent			0.0438	CD55
chymostatin		chemical - protease inhibitor			0.0438	AGT
(des-Arg10,Leu9)-kallidin		chemical reagent			0.0438	CTGF
pepleomycin		chemical drug			0.0438	BCL2L1
2-methoxy-5-(2',3',4'-trimethoxyphenyl)-2,4,6-cycloheptatrien-1-one		chemical reagent			0.0438	JUN
podophyllotoxin		chemical drug			0.0438	CTGF
iodine-131		chemical drug			0.0438	BCL2L1
2'-fucosyllactose		chemical - endogenous mammalian			0.0438	ICAM1
6alpha-fluorotestosterone		chemical toxicant			0.0438	BCL2
beta-tocopherol		chemical - endogenous mammalian			0.0438	CTGF
ferric citrate		chemical drug			0.0438	FTH1
tin		chemical reagent			0.0438	ESR1
PDX1		transcription regulator	Activated	2.137	0.0444	ATF3,CD44,CX3CL1,CXCR4,EGR1,FGF2,GRN,JUN,MITF,MT-ND1,PPP2R2C,SLIT3,TGFBR3
miR-146a-3p (miRNAs w/seed CUCUGAA)		mature microrna	Inhibited	-6.557	0.0445	ADAMTS1,BAG3,C6orf62,CD84,CEACAM1,CHD9,CLSTN2,CYBRD1,EGR2,EPS15,ERN1,FBXO32,FCGR2B,FCHO2,FER,FOXJ3,GPR52,GREM1,ITGB8,KLF12,LGMN,LTBP2,MPHOSPH8,NCOA2,PHACTR1,PLXNC1,PTPN12,RASSF8,RSPH3,RUNX2,SNX27,STK4,TRDMT1,UBE2H,UBN2,VAV3,VEZF1,ZEB1,ZEB2,ZNF12,ZNF354B,ZNF514,ZNF827
miR-324-5p (miRNAs w/seed GCAUCCC)		mature microrna	Inhibited	-6.236	0.0446	ARL11,CD84,CD99,CDHR1,CYBRD1,CYTH4,DENND1A,DRAM1,EPS15,EZH1,FCHO2,FGF7,FOXO1,JMY,LTBP2,LY9,NFATC2,NTNG1,PHC1,R3HDM1,RASA3,RREB1,RUNX1,RUNX2,SCARB1,SH3BP5,SLAMF6,ST3GAL6,SULT2A1,TMCC1,TXNDC5,VAMP2,VSTM2L,WASF2,XG,ZDHHC8,ZFP91,ZNF618,ZYX
miR-5627-5p (and other miRNAs w/seed GAGGGUG)		mature microrna	Inhibited	-8.367	0.0447	AAK1,ARID1A,ARRB1,ATRN,ATXN2,BEND6,BGN,BHLHE41,C10orf128,C2CD3,CBL,CD276,CEACAM1,CLCN6,CLK2,EIF4EBP2,ESR1,ETV6,FBLN1,GDI1,GDPD5,GLI3,GPM6B,GUCY1A1,HSPB6,IQCA1,ITGAL,KCNB1,KIF7,KMT2D,MAMDC2,MEF2A,MTSS1L,NAV1,NFASC,NFIX,NOVA1,NXF1,PID1,PLCB2,PRELP,RALGAPA2,RHOJ,RILPL1,RUNX1T1,RUNX2,SELENON,SEPT6,SH3BP5,SIRPA,SLC23A2,SLC31A2,SMAD9,SNX27,TCF7,TMEM131,TMTC1,TPP1,TSPAN11,UBE4B,UBN2,UBR4,VAMP2,VAV3,WASF…
miR-433-5p (miRNAs w/seed ACGGUGA)		mature microrna	Inhibited	-4.796	0.0447	ATF3,CLCN4,CLCN6,CTTNBP2NL,GDPD5,LHFPL2,LYZ,NDRG2,NFASC,PHACTR1,PPFIA4,PPP2R2C,RFX2,RPAP2,SLC23A2,SMAD9,TERF2,TM4SF19,TNS3,TPP1,TTC21B,USF3,WWC3
miR-3944-3p (miRNAs w/seed UCGGGCU)		mature microrna	Inhibited	-4.796	0.0447	ASPH,BICC1,CCDC152,CRTC3,CTSD,EP400,GNPTAB,IER5L,KLF12,L1CAM,LTBP1,LTBP4,MMP19,MYO5A,NTNG1,NXF1,PMP22,RFX2,TNS3,TRIM52,WASF2,WDR26,ZFP36L2
miR-1537-3p (miRNAs w/seed AAACCGU)		mature microrna	Inhibited	-4	0.0449	ADAM28,ADCY7,EIF2AK3,EMSY,FBLN5,GIT2,HLX,LRP12,MITF,MPHOSPH8,NPC1,PMP22,SETD1B,SLC15A3,SMARCA2,TTC21B
CYBB	1.541	enzyme	Activated	2	0.045	CTGF,CYBB,ICAM1,PPARG
crocidolite asbestos		chemical toxicant		1.974	0.045	CD44,GADD45A,JUN,ZYX
VTN		other		1.969	0.045	BCL2,BCL2L1,ITGA4,RUNX2
clodronic acid		chemical drug		1.964	0.045	ICAM1,MRC1,MSR1,TGFB1
TNFSF14		cytokine		1.958	0.045	BCL2L1,CXCL12,ICAM1,TGFB1
bafilomycin A1		chemical drug		1.951	0.045	BCL2L1,FOXO1,GRN,TIMP2
everolimus		chemical drug		0.689	0.045	ABCA1,BCL2L1,CTGF,NCEH1
IFRD1		other		0.152	0.045	CTGF,CTSZ,LAMA2,NFATC1
CGA		other			0.045	ADAMTS1,MMP14,SGK1,TIMP2
linsidomine		chemical drug			0.045	EGR1,PPARD,PPARG,SLC23A2
bufalin		chemical reagent			0.045	BCL2,BCL2L1,CBLB,EGR1
sphingosylphosphocholine		chemical - endogenous non-mammalian			0.045	ICAM1,JUN
GCS-100		chemical drug			0.045	BCL2L1,LGALS3
ganglioside GM3		chemical - endogenous mammalian			0.045	CD1A,ICAM1
L-type Calcium Channel		complex			0.045	EGR1,ENPP1
tectorigenin		chemical - endogenous non-mammalian			0.045	BCL2L1,ICAM1
DEPTOR		other			0.045	CX3CL1,ICAM1
ZNF382		transcription regulator			0.045	MITF,STAT5B
LTBP4	2.021	growth factor			0.045	GREM1,TGFB1
CYSLTR2		g-protein coupled receptor			0.045	EGR1,MITF
Lefty		group			0.045	CTGF,FOXO1
Proinsulin		group			0.045	FOXO1,NFATC1
hydrogel		chemical drug			0.045	VIM,ZEB1
RNF40		enzyme			0.045	CXCL12,PPARG
GLRX		enzyme			0.045	FGF2,ICAM1
U1 snRNP		complex			0.045	LY9,SLAMF7
CXCR1		g-protein coupled receptor			0.045	BCL2,BCL2L1
PKP2		other			0.045	IL1A,TGFB1
mir-322		microrna			0.045	BCL2,FGF2
MFGE8		other			0.045	FGF2,RHOA
DES		other			0.045	DCN,TGFB1
PLP2		transporter			0.045	CD99,ICAM1
ALCAM		other			0.045	BCL2,L1CAM
DLX5		transcription regulator			0.045	FGF7,RUNX2
TFR2		transporter			0.045	BCL2L1,SLC40A1
ACTA2		other			0.045	CTGF,VIM
PCBP1		translation regulator			0.045	CD44,HNRNPD
mechlorethamine		chemical drug			0.045	ATF3,NFE2L2
acetone		chemical - endogenous non-mammalian			0.045	ABCA1,SCARB1
pranlukast		chemical drug			0.045	BCL2,EGR1
carnosol		chemical - endogenous non-mammalian			0.045	ICAM1,NFE2L2
acetic acid		chemical - endogenous mammalian			0.045	EGR1,JUN
palmitoyl-Cys((RS)-2,3-di(palmitoyloxy)-propyl)-Ala-Gly-OH		chemical reagent			0.045	ICAM1,TLR2
N,N-dimethylarginine		chemical - endogenous mammalian			0.045	BCL2,ICAM1
triamcinolone acetonide		chemical drug		0.246	0.045	ADCY7,AKAP13,ATF3,BCL2,CCDC6,CD44,EGR1,JUN,KCNB1,PLXNC1,RUNX1,SLAMF1,SLC31A2,SULT2A1,ZFAND5
miR-526a (and other miRNAs w/seed UCUAGAG)		mature microrna	Inhibited	-5.477	0.045	AAK1,ADAM9,ATF3,CALD1,CD200R1,CD44,CHRDL1,CNTLN,DNM3,EIF2AK3,ELL2,ELMO1,EYA3,FGF7,LUM,MGEA5,MRC1,NFIA,NPL,PHF21A,PPP2R3A,RHOA,RIOK1,RNF111,SLAMF1,TFEC,TLR2,USP8,ZFP36L1,ZSWIM6
miR-3165 (miRNAs w/seed GGUGGAU)		mature microrna	Inhibited	-6.708	0.0451	ARHGAP17,ATF6,ATF7IP,ATP6V0D2,BCL2L1,BEND6,C19orf54,CD84,CLCN6,DOCK8,FHL1,FNBP1,GNS,HUWE1,ITGAL,KCNB1,KLF12,LTBP2,LYZ,MAML3,PLBD2,PLCB2,PRRC2B,PUS10,SAP130,SCN8A,SERPING1,SIRPA,SLC31A2,SLC43A3,SNX29,SOGA1,TGFBR3,TIMMDC1,TSPAN11,TTC3,TYK2,UBE2H,VAMP2,VTI1A,WWC3,ZEB2,ZFP36L1,ZNF618,ZRSR2
miR-149-3p (and other miRNAs w/seed GGGAGGG)		mature microrna	Inhibited	-12.767	0.0451	ACVR1,ADAM28,ANGPT4,APBA1,ARHGAP17,ARID1A,ATN1,ATP6V0A1,ATP6V0D2,ATRN,ATXN2L,BCL2L1,BCL3,BGN,BRD4,C10orf76,C19orf54,C5AR1,CBFA2T2,CBFA2T3,CBL,CCDC80,CCR1,CD276,CD84,CHRDL1,CLCN6,CMTM3,CNTFR,CPM,CREB3L2,CREG1,CTSD,CXCL12,CYBRD1,CYP4V2,CYTH4,DENND1A,EIF4EBP2,EIF4G3,EYA3,EZH1,FGD1,FGF7,GATAD2B,GDI1,GFRA2,GLI3,GPR65,GRN,HSPB6,INF2,KCNB1,KIF13B,KLF12,KMT2A,KMT2D,KMT5A,L1CAM,LENG8,LIMD1,LRP1,LTBP2,LTBP…
miR-4520-2-3p (miRNAs w/seed UUGGACA)		mature microrna	Inhibited	-6.083	0.0452	ASPN,ATP6V0C,BCAS3,BCL2L1,C19orf54,CADM1,CAMSAP2,CD44,CD84,CLCN4,COL4A3BP,CTTNBP2NL,DAB2,EIF2AK3,GREM1,HERC3,HOOK3,ITGB1BP2,KCNB1,KLF12,MGEA5,NAV1,PHF20,PHF21A,PKIB,PMP22,PPP2R2C,PRKN,RFX2,RHOA,SCAPER,SHTN1,SLC8A1,SNAPC3,UGCG,ZBTB21,ZNF618
miR-141-3p (and other miRNAs w/seed AACACUG)		mature microrna	Inhibited	-6.436	0.0453	ACO1,ACP5,ADCY7,ATP13A3,ATP6V0D2,C1orf21,CBL,CCDC6,CCDC80,DOCK4,ERN1,FAP,FBXL2,FER,FOXJ3,GAB1,GADD45A,ICE2,IL1A,KLF12,LEF1,LIMCH1,LRRC8B,LY9,MAN1C1,MKL2,NCOA2,NTNG1,QSER1,RALGPS2,RBM33,RFX7,ST3GAL6,STAT5B,TNRC6A,TNRC6B,VIM,ZEB1,ZEB2,ZFAND5,ZFPM2,ZFR,ZNF618
miR-4691-5p (and other miRNAs w/seed UCCUCCA)		mature microrna	Inhibited	-8.888	0.0454	ACVR1,ADAM28,AFF4,ATF6,BCAS3,BCL2,BHLHE41,BICC1,BTBD9,C20orf194,CBFA2T3,CCDC171,CCR1,CD84,CDH23,CEACAM1,COL4A3BP,CPEB4,CTSH,CYBRD1,DIP2C,DOCK8,DST,EIF2AK3,EIF4G3,ESR1,FAM13C,GDI1,GDPD5,GNB4,GREM1,JDP2,KLHL5,KMT2C,KMT2D,MAP4,MYO5A,NABP1,NCKAP1L,NIN,NOTCH2,NR2F2,P2RY8,PHF20,PID1,PLCXD3,PMP22,RASA3,RHOQ,SCN8A,SDC3,SFRP1,SGIP1,SLC29A3,SLIT3,SMAD9,SMG7,SNAPC3,SNX29,SPRED1,TERB1,TET2,TLR6,TMEM237,TMSB1…
miR-542-5p (miRNAs w/seed CGGGGAU)		mature microrna	Inhibited	-5.568	0.0455	ADAM33,ADAMTS2,APBA1,ASXL2,ATN1,BGN,C19orf54,CDHR1,CPAMD8,CXCL12,FBLN5,KCNB1,LTBP4,LY9,MTSS1L,MTUS2,NCEH1,NFIA,NUP214,PHACTR1,PLEKHM1,PPP2R2C,SDC3,SNX29,TNS3,ULK1,VSTM2L,ZBTB47,ZC3H3,ZFP36L1,ZNF827
NFE2L2	1.903	transcription regulator	Activated	3.472	0.0455	AHR,ATF3,ATF7,ATP6V0D2,BCL2,BCL2L1,CREG1,CTGF,CTSD,CTSK,CYBB,EPB41,ETV6,FTH1,FTL,GBE1,IL1A,L1CAM,NFE2L2,OSGIN1,PPARG,RYR3,SCARB1,SLC7A11,TGFB1,UBQLN2
Pka		complex	Activated	2.079	0.0457	ANTXR2,CD14,CD44,CTGF,EGR1,JUN,KCNB1,NCOA2,NR4A2,RUNX1,SGK1
JUNB		transcription regulator		1.969	0.0458	AGTR1,ATF3,BCL3,CD68,DMTF1,FBLN5,FTH1,RUNX2,SGK1,SLC8A1
Pam3-Cys-Ser-Lys4		chemical reagent		1.886	0.0458	AKAP13,CCR1,CD55,FCGR2B,ICAM1,IL1A,ITGA4,NLRP3,SLC40A1,TLR2
candesartan		chemical drug		-1.706	0.0459	AGT,ICAM1,MAPK1,RHOA,TGFB1
mir-181		microrna		-1.954	0.0459	BCL2,CD163,NOVA1,RUNX2,ZEB2
GPX1		enzyme		-1.991	0.0459	BCL2,CD14,CTGF,CYBB,ICAM1
ABCA1	2.327	transporter			0.0459	ABCA1,ABCA5,ANXA1,PPARG,SCARB1
phosphate		chemical - endogenous mammalian		0.707	0.0459	A2M,ADAMTS2,DCN,ENPP1,NCOR2,TGFB1,ZFHX3,ZFP36L2
eicosapentenoic acid		chemical drug		-0.186	0.0459	BCL2L1,CD44,JUN,MRC1,NFE2L2,PPARG,TGFB1,TNFRSF1B
NRAS		enzyme			0.0459	BCL2,BCL2L1,CEACAM1,CYBB,EGR1,MITF,MSR1,SESN1
miR-3064-5p (and other miRNAs w/seed CUGGCUG)		mature microrna	Inhibited	-7.937	0.046	AAK1,APBA1,ARHGAP17,ARHGAP21,BGN,C10orf76,C19orf54,CA3,CCDC80,CD84,CEP95,CLCN6,CLSTN2,CMTM3,CSTB,CTGF,CYTH4,DNASE2,DOCK8,FBLN1,GIT2,HIVEP3,HOOK3,HSPB6,ISL2,JDP2,KCNB1,KMT2A,LCP2,LRP1,LTBP2,MEF2A,MFSD11,NFASC,NUP214,OSGIN1,PHACTR1,PHACTR4,PHC1,PHF21A,PLCB2,PTPN12,RASSF8,RHOJ,RSPH3,SCIMP,SELENON,SEPT6,SFRP1,SLAMF1,SLAMF7,SLC31A2,SLC36A1,TANC2,TCF7,TLR6,TNS1,TRAM2,UBAP2,ZDHHC18,ZNF12,ZNF514,ZSWIM6
GATA1		transcription regulator		1.102	0.0464	BCL2,BCL2L1,CCR1,CYBB,DICER1,EGR1,ENPP1,FHL1,FYB1,LYZ,MAMDC2,MITF,NR4A2,SASH1,ST3GAL6,USP25
miR-3976 (miRNAs w/seed AUAGAGA)		mature microrna	Inhibited	-5.831	0.0465	ABCA9,ACO1,AHR,ARMC2,ASB14,ASPN,CBFA2T3,CD84,CLCN6,CLK2,CXCL12,FAM13C,FYB1,GTF3C4,GUCY1A1,HERC3,LRP12,MAP2K5,MTSS1,NABP1,NOVA1,PHLDB2,RBMS2,RHOJ,RPGRIP1L,RSPH3,SCAF4,SERPING1,SLC31A2,TLR7,TMEM106A,ZBTB25,ZFPM2,ZNF12
DDIT3		transcription regulator		0.308	0.0468	ATF3,BCL2,FOXO1,NFE2L2,PPARG,TENM4
DKK1		growth factor		-1.706	0.0468	CD44,DVL3,FGF2,LEF1,PPARG,RUNX2
ursolic acid		chemical drug			0.0468	ATF3,BCL2,BCL2L1,CXCR4,FGF2,PPARG
FSH		complex		1.115	0.0468	ACP5,ADAMTS1,ADCY7,AHR,CD55,CTGF,CX3CL1,CXCR4,DAB2,ELL2,EPS15,ESR1,FGF2,FOXO1,ITPR1,JUN,PLA1A,PPFIA4,SCARB1,SGK1,TGFBR3,TIMP2,TLK1,USPL1,ZEB1
miR-4796-3p (miRNAs w/seed AAAGUGG)		mature microrna	Inhibited	-5	0.0468	ALG13,ASXL2,C16orf70,C6orf62,CCDC102B,CELF2,EIF4EBP2,GPR63,LYZ,MACF1,NPL,PCGF2,PHACTR1,PPP1R13B,PUS10,QKI,R3HDM1,RBM11,SERPING1,SGIP1,SNAPC3,TIMMDC1,TSC22D2,VEZF1,ZNF280D
miR-203b-5p (and other miRNAs w/seed AGUGGUC)		mature microrna	Inhibited	-6.083	0.047	BCL2,BEND6,CCDC102B,CD276,CTTNBP2,DOCK4,EPB41L2,GIT2,GOLGB1,GREM1,HECTD2,HPS4,IL1A,KLHL5,LHFPL2,MTSS1,NDST3,NFE2L2,NPL,PARP8,PHACTR1,POGZ,POU6F1,PRDM1,QKI,RNF38,RPRD2,SLAMF6,SLC9A9,SRRM1,TRIM52,TXNDC5,UBAP2L,UTRN,VEZF1,WDR11,WDR7
VCAN	1.78	other		-1.411	0.0471	AEBP1,ATRN,CXCL12,DCN,FBLN5,ICAM1,LGALS3,PRELP,SERPING1,TGFB1,VCAN,ZNF618
miR-487b-3p (miRNAs w/seed AUCGUAC)		mature microrna	Inhibited	-3.464	0.0471	CXCR4,EPHA3,ITSN1,NDST3,NFASC,PCF11,PLXNB2,STAM,TTYH3,UBQLN2,USP25,ZMYND8
miR-4638-3p (and other miRNAs w/seed CUGGACA)		mature microrna	Inhibited	-6.856	0.0471	ADAM28,ANGPT4,ASB14,ATF3,BGN,C10orf76,C1orf21,CBL,CFAP126,CIZ1,CLHC1,CMTM3,COL4A3BP,CREB3L2,CTSH,EIF4G3,ETV6,EXO5,FTSJ1,GYS1,HIVEP3,MAPK1,MSR1,NFIA,PAPPA,POU2F1,PREPL,PRKN,RASSF8,RBMS2,RFESD,SEC63,SEPT6,SFRP1,SIGLEC1,SNAPC3,SPECC1L,THRB,TMEM173,TSPAN11,VAMP2,VAV3,ZC3H12C,ZEB2,ZFPM2,ZNF514,ZSWIM6
miR-1825 (miRNAs w/seed CCAGUGC)		mature microrna	Inhibited	-6.236	0.0471	ABCA1,ADCY7,AGTR1,ARHGAP10,ARRDC3,ATF6,BEND6,C10orf76,C7,CCDC152,CCNK,CHD7,CTSZ,CYTH4,EP400,FAM20A,GDPD5,GPR63,GTF3C4,KMT2E,MED12,MEF2A,MITF,MYO1E,NCEH1,PI4KA,PIGN,PM20D2,PPARD,RTN4,SMG6,TERB1,TERF2,TMEM237,TMEM260,TNRC6B,WASHC2A/WASHC2C,ZNF280D,ZNF473
miR-7032-3p (and other miRNAs w/seed UCCUCUC)		mature microrna	Inhibited	-7.141	0.0476	AHNAK,ARL11,ASH1L,ATRN,BHLHE41,CNOT4,CTSH,DNM3,EHBP1,EHD3,EIF4EBP2,ELL2,ELMO1,EVI2B,EZH1,FAM168A,FAM49A,FBLN5,GNB4,HIVEP3,INO80D,JDP2,JMJD1C,KMT2A,LRIF1,LTBP1,MAP4K5,MITF,ODF2L,OGFRL1,PLA2R1,PLCB2,PLCXD3,RCOR3,SCN8A,SLC39A10,SLIT2,SPIC,TCAF1,TGFB1,TLK1,TOP1,TRAM2,UBE2H,UHRF2,VPS37A,VTI1A,WNK1,ZC3H3,ZNF514,ZNF618
miR-431-3p (miRNAs w/seed AGGUCGU)		mature microrna	Inhibited	-4	0.0479	BCL2,BPTF,BTBD9,CLCN6,CLEC7A,DICER1,MARCH1,NFATC2,NTNG1,PHACTR1,PLXDC1,PRDM2,RHOJ,SPIRE1,SYNJ1,TRAM2
miR-4713-3p (miRNAs w/seed GGGAUCC)		mature microrna	Inhibited	-6.325	0.048	BAIAP2,C5AR1,CHRDL1,CX3CL1,CYBRD1,DOCK8,EHD3,ETV6,EXOC6B,FAM168A,FCGR2B,GDPD5,GNS,GYS1,LCP2,LTBP1,LY9,MARCKS,MAT2B,ODF2L,OSGIN1,P2RY8,PHC1,PPFIA4,PPP2R2C,PRKN,RALGPS2,RFX7,RREB1,SLC12A4,SNX27,SULT2A1,TACC1,TFEC,TNFRSF1B,TRAM2,UBE2H,WASF2,ZDHHC18,ZFP91
Rp-cAMPS		chemical - kinase inhibitor			0.0481	BCL2,BCL2L1,MMP14
rituximab		biologic drug			0.0481	BCL2,BCL2L1,PRDM1
salinosporamide A		chemical drug			0.0481	BCL2,BCL2L1,ICAM1
RHOJ	2.412	enzyme			0.0481	ANXA1,CCNI,RASA3
Pde4		group			0.0481	CD14,CD163,ICAM1
ITCH		enzyme			0.0481	CTGF,CYR61,NFATC1
mir-148		microrna			0.0481	ABCA1,BCL2,EGR1
mir-9		microrna			0.0481	CXCR4,PMP22,PRDM1
TBXT		transcription regulator			0.0481	CD44,MGP,MITF
BACH1		transcription regulator			0.0481	CXCR4,FTH1,SLC7A11
NAB2		transcription regulator			0.0481	FGF2,PPARG,TGFB1
NRTN		growth factor			0.0481	EGR1,EGR2,GFRA2
sulfasalazine		chemical drug			0.0481	BCL2L1,HP,ICAM1
riboflavin		chemical - endogenous mammalian			0.0481	EP300,JUN,SFRP1
idarubicin		chemical drug			0.0481	BCL2,GADD45A,SESN1
vitamin K2		chemical drug			0.0481	AGTR1,CD14,MGP
miR-4260 (and other miRNAs w/seed UUGGGGC)		mature microrna	Inhibited	-7.483	0.0481	ACSL6,ALG13,ALPK1,ANXA1,BCL2,C2CD3,CD276,CLEC7A,CLIC4,CREB3L2,CREG1,CRTC3,CX3CL1,CYBRD1,DNM3,ETV6,GDPD5,GREM1,HIVEP3,HSPB6,KLF12,KMT2A,LGMN,MERTK,MKL2,MSR1,NXF1,P2RY8,PHACTR1,PRELP,RBM33,RBMS3,SCN8A,SFRP1,SGMS1,SORBS3,SRGAP3,TAOK1,TCAF1,TET2,TGFB1,TGFBR3,TMCC1,TMTC1,TPP1,TRAM2,TSPAN11,TTYH3,UBQLN2,VAMP2,VSIG4,XG,ZC3H11A,ZDHHC8,ZFP91,ZMIZ2
miR-6781-5p (miRNAs w/seed GGGCCGG)		mature microrna	Inhibited	-7	0.0482	APPL1,ARHGAP17,ATF3,BGN,CACNA1A,CBFA2T2,CERS1,CTSD,FAM168A,FCHSD2,FGD1,GLI3,ICAM1,ISL2,ITSN1,KMT2D,LIMK1,LTBP3,LTBP4,LUC7L3,MAFB,MCF2L,MILR1,MLXIP,MUC5B,MYO9B,NFIX,NUP214,P2RY8,PHACTR1,PRRC2B,RASA3,RFX2,RUNX1,SETD1B,SLAMF7,SLC12A4,TGFB1,TGFBR3,TNRC18,TTYH3,UBE2J2,VMAC,VSTM2L,ZC3H3,ZFP36L1,ZMIZ1,ZNF503,ZYX
GATA3		transcription regulator		0.747	0.0482	BCAS3,BCL2,BCL2L1,BHLHE41,CCR1,CXCR4,ESR1,KMT2E,NCOA3,PPARD,PPARG,TGFB1,VIM,ZEB2,ZNF217
miR-4436b-3p (and other miRNAs w/seed AGGGCAG)		mature microrna	Inhibited	-9.22	0.0483	ADAM28,APOD,ASB14,BICD1,C1orf21,CERS1,CHRD,CHRDL1,CLASP1,CLSTN2,CNTFR,CTSH,CX3CL1,CYBRD1,CYTH4,DAB2,EHD3,EPB41,FAM168A,FHL1,FNDC3B,FOLR2,FOXJ3,GATAD2B,GNS,GOLGB1,GOLIM4,GREM1,HSPB6,HTRA1,INF2,KLF12,KMT2D,LTBP2,LTBP4,MAML3,MAP4,MAT2A,MEF2A,MLXIP,MTUS2,NABP1,NFASC,NOTCH2,PAPD7,PATL1,PDE4A,PI4KA,PID1,PLA2G15,PLBD2,PLS3,PLXNB2,POU6F1,PPARD,PRRC2B,PTPRZ1,RBMS2,RGMB,RHBDF2,RHOG,RHOQ,RUFY3,SCN8A,SDC3,SL…
miR-513c-5p (and other miRNAs w/seed UCUCAAG)		mature microrna	Inhibited	-5.196	0.0485	ADAM9,ALPK1,ARL11,ATP6V0D2,BICD1,CNOT4,CPM,GAB4,GATM,GPM6B,GPR137B,ITGB8,JUN,LYZ,MMP19,ODF2L,PKIB,RASGEF1A,SCN8A,SGIP1,SLAMF6,TCF7,TLR7,UBR4,USF3,VPS37A,ZNF354B
miR-453 (and other miRNAs w/seed GGUUGCC)		mature microrna	Inhibited	-6.083	0.0488	AKIRIN2,C19orf54,C5AR1,CELF2,CHD1L,CLCN6,CMTM3,ESR1,FOXJ3,GIT2,GLI3,HSPB6,ICE2,INF2,JDP2,KLF12,LRIG2,MEGF6,MGAT5B,MITF,NFATC2,NPC1,PHLDB2,PLXNC1,PTAFR,RAB7A,RGL1,RSPH3,SCRN1,SELENON,SLC39A10,TERF2,WDR7,ZCCHC11,ZFYVE16,ZMIZ1,ZNF827
miR-3923 (miRNAs w/seed ACUAGUA)		mature microrna	Inhibited	-5.099	0.0488	ADAM28,B4GALT6,BICRA,C5orf52,CYBRD1,FBXO30,IQCA1,ITGB8,LRIG2,MAN1C1,MSR1,NCOA6,NFE2L2,ODF2L,PHTF2,RHOQ,RNF38,SLC39A10,UHRF2,USP8,WASHC5,WDR11,ZCCHC11,ZEB2,ZFP91,ZZZ3
miR-5696 (miRNAs w/seed UCAUUUA)		mature microrna	Inhibited	-5.477	0.0491	ALG13,ARMC2,C6orf62,CAMSAP2,CCDC138,CPEB4,CYBB,DRAM1,FER,GPM6B,ITGA4,LCP2,MAMDC2,MARCH1,NFIA,NOTCH2,NSRP1,PARP4,PKIB,PLCB2,QKI,RHOJ,RHOQ,RTN4,SH3BP5,TAOK1,TFEC,UHRF2,ZEB2,ZFAND5
miR-3675-3p (miRNAs w/seed AUCUCUA)		mature microrna	Inhibited	-5.292	0.0491	ABCA9,ANXA1,CCDC152,CCNK,CD200R1,CD302,CYBRD1,CYR61,FBXO30,GNB4,GPR63,GREM1,LYZ,MACF1,MAST4,MKL2,NDST3,PI4KA,PLXDC2,RBMS1,RHOQ,RORA,SCAMP1,STK36,TAOK1,UBQLN2,ZEB2,ZNF12
PRKCZ		kinase		1.969	0.0497	ABCA1,BCL2,JUN,MAPK1
deferasirox		chemical drug		1.951	0.0497	FAM20C,JUN,PPARG,SLC26A11
EZR		other		0.655	0.0497	ATF3,BCL2,BCL2L1,MMP14
parthenolide		chemical drug		-1.044	0.0497	BCL2,BCL2L1,MITF,NFE2L2
MMP14	1.732	peptidase			0.0497	ATF3,LRP1,MMP14,SMARCA1
PAK1		kinase			0.0497	BCL2,CTSD,MMP14,SCARB1
NRXN1		transporter			0.0497	CXCL12,FBLN5,MGP,TGFB1
RAD21		transcription regulator			0.0497	CXCL12,PCDHGA7,PCDHGB1,PCDHGC5
hymecromone		chemical drug			0.0497	BCL2,BCL2L1,CD44,CXCR4
VitaminD3-VDR-RXR		complex	Activated	2.2	0.0497	CD14,FOXO1,GADD45A,PPARD,SULT2A1
OGT		enzyme	Activated	2	0.0497	BCL2L1,JUN,MGAT5B,TET1,VIM
BAPTA-AM		chemical reagent	Inhibited	-2.236	0.0497	ATF3,EGR1,ICAM1,JUN,NFATC1
